# Supplementary material for: Progerin accelerates atherosclerosis by inducing endoplasmic reticulum stress in vascular smooth muscle cells
Source: EMBO Mol Med. 2019 Mar 12;11(4):e9736. doi: 10.15252/emmm.201809736 (PMC6460349; doi:10.15252/emmm.201809736)
Supplement: Supplementary file 5 — Dataset EV1 [file EMMM-11-e9736-s005.xlsx]

## Sheet: PRO_UB_vs_WT
ID	mgi_symbol	AvrExp	ave_PRO_UB	ave_WT	foldChange	logFC	P.Value	adj.P.Val	chr	start	end	strand	biotype	description
ENSMUSG00000078889	Gm14288	2.58132	0	5.93185	-1662.93	-10.6995	1.39588e-05	0.000963639	2	175789357	175801093	-1	protein_coding	predicted gene 14288 [Source:MGI Symbol;Acc:MGI:3706570]
ENSMUSG00000091383	Hist1h2al	1.82328	2.83022	0	795.362	9.63547	1.43321e-17	1.95833e-13	13	51202688	51203065	-1	protein_coding	histone cluster 1, H2al [Source:MGI Symbol;Acc:MGI:3646032]
ENSMUSG00000078154	Gm12184	2.27522	0	2.15631	-613.476	-9.26086	1.8367e-13	1.57576e-10	11	48825346	48826655	-1	protein_coding	predicted gene 12184 [Source:MGI Symbol;Acc:MGI:3652174]
ENSMUSG00000066362	Rps13-ps1	0.956996	1.60399	0	450.985	8.81693	1.48885e-07	2.57911e-05	8	87047689	87048226	1	pseudogene	ribosomal protein S13, pseudogene 1 [Source:MGI Symbol;Acc:MGI:3647042]
ENSMUSG00000078525	Gm5776	1.89808	1.59486	0	449.697	8.81281	0.000198388	0.00726749	7	54411909	54412519	-1	pseudogene	predicted gene 5776 [Source:MGI Symbol;Acc:MGI:3647650]
ENSMUSG00000050936	Hist2h2bb	1.38746	1.49889	0	423.565	8.72644	4.6941e-13	3.56334e-10	3	96269721	96279001	1	protein_coding	histone cluster 2, H2bb [Source:MGI Symbol;Acc:MGI:2448413]
ENSMUSG00000101384		0.512535	1.18506	0	330.766	8.36967	3.28708e-05	0.00186037	3	95164374	95173316	1	protein_coding	Semaphorin-6C [Source:UniProtKB/Swiss-Prot;Acc:Q9WTM3]
ENSMUSG00000096271	Ccl21c	0.508374	0.584227	0	169.174	7.40236	0.00137743	0.0308039	GL456350.1	211325	212455	-1	protein_coding	chemokine (C-C motif) ligand 21C (leucine) [Source:MGI Symbol;Acc:MGI:1891386]
ENSMUSG00000090256	Alms1-ps1	0.532082	0	0.496196	-140.055	-7.12985	0.000113725	0.00470956	6	85721925	85756526	1	pseudogene	Alstrom syndrome 1, pseudogene 1 [Source:MGI Symbol;Acc:MGI:3646394]
ENSMUSG00000061684	Rpl21-ps8	0.740143	0	0.427735	-124.232	-6.9569	0.000213725	0.00762962	18	82523544	82524021	-1	pseudogene	ribosomal protein L21, pseudogene 8 [Source:MGI Symbol;Acc:MGI:3648345]
ENSMUSG00000057886	Gm6984	0.453975	0.398336	0	117.74	6.87947	0.00183008	0.0369367	14	73955000	73955551	-1	pseudogene	predicted gene 6984 [Source:MGI Symbol;Acc:MGI:3646710]
ENSMUSG00000100254		1.03668	0.0345629	2.07483	-57.6438	-5.84909	1.37884e-07	2.48993e-05	7	102083116	102096396	1	protein_coding	short transient receptor potential channel 2 [Source:RefSeq peptide;Acc:NP_001103367]
ENSMUSG00000062611	Rps3a2	118.207	0.239018	0	55.3507	5.79053	0.00274825	0.048896	14	88123017	88123808	-1	pseudogene	ribosomal protein S3A2 [Source:MGI Symbol;Acc:MGI:3642853]
ENSMUSG00000090996	Gm20458	0.707352	1.36164	0.0355885	40.1057	5.32573	0.0013389	0.0301807	2	164460967	164490760	1	protein_coding	predicted gene 20458 [Source:MGI Symbol;Acc:MGI:5141923]
ENSMUSG00000027514	Zbp1	1.67124	3.14693	0.17367	17.7878	4.15282	5.40475e-12	3.0771e-09	2	173206612	173218923	-1	protein_coding	Z-DNA binding protein 1 [Source:MGI Symbol;Acc:MGI:1927449]
ENSMUSG00000067608	Pcna-ps2	2.0012	0.24194	4.08563	-17.0239	-4.08949	0.000522547	0.0153221	19	9283238	9284494	1	protein_coding	proliferating cell nuclear antigen pseudogene 2 [Source:MGI Symbol;Acc:MGI:97505]
ENSMUSG00000030268	Bcat1	0.445439	0.460332	0.0280264	14.1396	3.82167	0.000373478	0.0117585	6	144993835	145076184	-1	protein_coding	branched chain aminotransferase 1, cytosolic [Source:MGI Symbol;Acc:MGI:104861]
ENSMUSG00000009092	Derl3	1.48926	1.94338	0.158742	11.1218	3.47532	1.54907e-08	3.58754e-06	10	75893398	75895941	1	protein_coding	Der1-like domain family, member 3 [Source:MGI Symbol;Acc:MGI:1917627]
ENSMUSG00000034145	Tmem63c	0.840299	1.46546	0.158574	9.81131	3.29445	2.90692e-07	4.46293e-05	12	87021340	87090043	1	protein_coding	transmembrane protein 63c [Source:MGI Symbol;Acc:MGI:2444386]
ENSMUSG00000052631	Sh2d6	1.15773	1.7058	0.178111	9.77207	3.28866	2.73852e-08	5.75678e-06	6	72513644	72521634	-1	protein_coding	SH2 domain containing 6 [Source:MGI Symbol;Acc:MGI:1918380]
ENSMUSG00000025089	Gfra1	0.782329	0.840768	0.0820287	9.41452	3.23489	4.65034e-05	0.00238881	19	58235604	58455909	-1	protein_coding	glial cell line derived neurotrophic factor family receptor alpha 1 [Source:MGI Symbol;Acc:MGI:1100842]
ENSMUSG00000083899	Gm12346	1.15043	2.08959	0.24912	9.29274	3.2161	6.52384e-05	0.00307288	11	77293444	77295898	1	pseudogene	predicted gene 12346 [Source:MGI Symbol;Acc:MGI:3649810]
ENSMUSG00000046593	Tmem215	0.736624	1.4712	0.146935	8.62279	3.10816	2.26198e-06	0.000245299	4	40472180	40477168	1	protein_coding	transmembrane protein 215 [Source:MGI Symbol;Acc:MGI:2444167]
ENSMUSG00000044645	Gm7334	10.1314	11.2853	1.35993	8.33474	3.05914	5.6997e-06	0.000480745	17	50698525	50699880	1	protein_coding	predicted gene 7334 [Source:MGI Symbol;Acc:MGI:3647393]
ENSMUSG00000048078	Tenm4	0.622949	0.716284	0.0895909	8.14362	3.02567	0.000108255	0.00455136	7	96171244	96911093	1	protein_coding	teneurin transmembrane protein 4 [Source:MGI Symbol;Acc:MGI:2447063]
ENSMUSG00000102049		1.57084	0.667042	5.40136	-8.13096	-3.02343	4.13293e-05	0.00220348	1	133655879	133660885	-1	protein_coding	zinc finger BED domain-containing protein 6 [Source:RefSeq peptide;Acc:NP_001160024]
ENSMUSG00000081378	Rps13-ps4	0.635851	0.0920111	0.758218	-7.49844	-2.90659	0.000807695	0.0209473	8	119602170	119602625	-1	pseudogene	ribosomal protein S13, pseudogene 4 [Source:MGI Symbol;Acc:MGI:3648822]
ENSMUSG00000066553	Gm6969	2.94693	0.148799	1.01812	-7.41901	-2.89123	0.000294932	0.00975775	12	24638669	24639010	-1	pseudogene	predicted pseudogene 6969 [Source:MGI Symbol;Acc:MGI:3645320]
ENSMUSG00000000782	Tcf7	0.634838	1.2604	0.172743	7.16494	2.84095	1.43181e-05	0.000978214	11	52252371	52283014	-1	protein_coding	transcription factor 7, T cell specific [Source:MGI Symbol;Acc:MGI:98507]
ENSMUSG00000035394	Ccdc11	0.708533	1.36216	0.223428	5.88746	2.55764	0.000143397	0.00569586	18	74283090	74359986	1	protein_coding	coiled-coil domain containing 11 [Source:MGI Symbol;Acc:MGI:1921703]
ENSMUSG00000078650	G6pc	1.03874	1.89032	0.345121	5.6962	2.51	4.20863e-05	0.00222894	11	101367561	101377903	1	protein_coding	glucose-6-phosphatase, catalytic [Source:MGI Symbol;Acc:MGI:95607]
ENSMUSG00000029683	Lmod2	0.637747	1.10264	0.217892	5.28267	2.40127	0.00036031	0.0113965	6	24597771	24605414	1	protein_coding	leiomodin 2 (cardiac) [Source:MGI Symbol;Acc:MGI:2135672]
ENSMUSG00000061531	Tmem236	0.919861	1.52449	0.279624	5.27518	2.39922	5.82253e-05	0.00280138	2	14174524	14221971	1	protein_coding	transmembrane protein 236 [Source:MGI Symbol;Acc:MGI:1919309]
ENSMUSG00000056203	Tas2r135	1.26474	2.25519	0.428389	5.14018	2.36182	2.65086e-06	0.000277903	6	42405434	42406526	1	protein_coding	taste receptor, type 2, member 135 [Source:MGI Symbol;Acc:MGI:2681302]
ENSMUSG00000087660	B230398E01Rik	1.27553	2.58695	0.479007	5.13605	2.36066	0.000155323	0.00602935	3	94959034	94962048	-1	antisense	RIKEN cDNA B230398E01 gene [Source:MGI Symbol;Acc:MGI:1925930]
ENSMUSG00000021950	Anxa8	1.76856	2.34261	0.436172	5.134	2.36008	3.33298e-07	5.00459e-05	14	34085981	34100571	1	protein_coding	annexin A8 [Source:MGI Symbol;Acc:MGI:1201374]
ENSMUSG00000078143	Gm17344	3.0004	0.63287	3.15091	-4.84792	-2.27737	9.36419e-06	0.000695393	8	109859984	109868455	-1	antisense	predicted gene, 17344 [Source:MGI Symbol;Acc:MGI:4936978]
ENSMUSG00000024300	Myo1f	0.751903	1.24208	0.26121	4.70344	2.23372	0.000285864	0.00957363	17	33555719	33607764	1	protein_coding	myosin IF [Source:MGI Symbol;Acc:MGI:107711]
ENSMUSG00000057068	Fam47e	2.81406	3.19537	0.635136	4.69794	2.23203	2.8496e-06	0.000290575	5	92555069	92591279	1	protein_coding	family with sequence similarity 47, member E [Source:MGI Symbol;Acc:MGI:2686227]
ENSMUSG00000056656	Apol8	0.980873	1.343	0.296799	4.55882	2.18866	5.14398e-05	0.00257463	15	77747799	77755229	-1	protein_coding	apolipoprotein L 8 [Source:MGI Symbol;Acc:MGI:2444921]
ENSMUSG00000055612	Cdca7	0.814936	1.29635	0.268797	4.50837	2.17261	0.000169767	0.00640801	2	72476159	72486893	1	protein_coding	cell division cycle associated 7 [Source:MGI Symbol;Acc:MGI:1914203]
ENSMUSG00000040554	Aipl1	1.82104	2.81422	0.637816	4.23686	2.08299	1.84765e-06	0.000206937	11	72027963	72037509	-1	protein_coding	aryl hydrocarbon receptor-interacting protein-like 1 [Source:MGI Symbol;Acc:MGI:2148800]
ENSMUSG00000038508	Gdf15	3.22206	2.87483	0.678681	4.18215	2.06425	1.34586e-07	2.48512e-05	8	70629393	70632456	-1	protein_coding	growth differentiation factor 15 [Source:MGI Symbol;Acc:MGI:1346047]
ENSMUSG00000082946	Gm12177	30.166	41.2861	10.034	4.09371	2.03341	5.17126e-12	3.07218e-09	11	47425264	47427259	1	pseudogene	predicted gene 12177 [Source:MGI Symbol;Acc:MGI:3651498]
ENSMUSG00000087612	A230005M16Rik	1.30167	2.68393	0.645522	4.08444	2.03014	1.12898e-05	0.000807665	2	25705850	25709716	-1	antisense	RIKEN cDNA A230005M16 gene [Source:MGI Symbol;Acc:MGI:3603401]
ENSMUSG00000026023	Cdk15	0.827882	0.405395	1.59096	-4.04668	-2.01674	0.000493561	0.0146669	1	59256906	59352993	1	protein_coding	cyclin-dependent kinase 15 [Source:MGI Symbol;Acc:MGI:3583944]
ENSMUSG00000040612	Ildr2	1.35266	2.00771	0.494251	4.03946	2.01416	3.24068e-05	0.00184503	1	166254139	166316823	1	protein_coding	immunoglobulin-like domain containing receptor 2 [Source:MGI Symbol;Acc:MGI:1196370]
ENSMUSG00000041592	Sdk2	1.91226	1.61379	0.397045	4.01786	2.00643	5.88034e-05	0.00281926	11	113776374	114067046	-1	protein_coding	sidekick homolog 2 (chicken) [Source:MGI Symbol;Acc:MGI:2443847]
ENSMUSG00000037379	Spon2	0.726989	1.13173	0.266747	4.01384	2.00498	0.000853008	0.0217454	5	33213518	33218238	-1	protein_coding	spondin 2, extracellular matrix protein [Source:MGI Symbol;Acc:MGI:1923724]
ENSMUSG00000060808	B9d1os	0.844422	1.17729	0.304165	3.96452	1.98714	0.000676158	0.0184044	11	61504386	61505059	-1	antisense	B9 protein domain 1, opposite strand [Source:MGI Symbol;Acc:MGI:1920466]
ENSMUSG00000086580	Gm15280	2.22295	1.95485	0.526641	3.93096	1.97488	0.000106665	0.00452632	X	31347183	31347822	-1	pseudogene	predicted gene 15280 [Source:MGI Symbol;Acc:MGI:3826554]
ENSMUSG00000035179	Ppp1r32	0.599283	0.899375	0.221377	3.90313	1.96463	0.00280797	0.0495495	19	10474257	10482897	-1	protein_coding	protein phosphatase 1, regulatory subunit 32 [Source:MGI Symbol;Acc:MGI:1915002]
ENSMUSG00000086480	Gm15287	9.26338	11.1613	2.87314	3.85266	1.94585	5.86197e-15	7.28163e-12	13	111725517	111735124	1	antisense	predicted gene 15287 [Source:MGI Symbol;Acc:MGI:3705156]
ENSMUSG00000083529	Gm15035	13.4657	15.9633	4.13602	3.82935	1.9371	1.07543e-14	1.22456e-11	X	48963763	48965479	-1	pseudogene	predicted gene 15035 [Source:MGI Symbol;Acc:MGI:3705594]
ENSMUSG00000083360	Gm13105	12.3366	16.3907	4.32291	3.79152	1.92278	8.64117e-17	3.93576e-13	4	144131848	144133881	1	pseudogene	predicted gene 13105 [Source:MGI Symbol;Acc:MGI:3650201]
ENSMUSG00000024640	Psat1	5.82933	7.11492	1.85863	3.78083	1.9187	2.46441e-11	1.26378e-08	19	15904678	15947337	-1	protein_coding	phosphoserine aminotransferase 1 [Source:MGI Symbol;Acc:MGI:2183441]
ENSMUSG00000034459	Ifit1	2.25258	4.71964	1.23166	3.77433	1.91622	0.000146373	0.00578048	19	34640871	34650009	1	protein_coding	interferon-induced protein with tetratricopeptide repeats 1 [Source:MGI Symbol;Acc:MGI:99450]
ENSMUSG00000081448	Gm13086	128.166	172.571	46.0039	3.74604	1.90537	5.27963e-16	1.23964e-12	4	143685016	143687052	1	pseudogene	predicted gene 13086 [Source:MGI Symbol;Acc:MGI:3649969]
ENSMUSG00000038403	Hfe2	2.23298	1.44126	5.16312	-3.73011	-1.89922	1.05703e-07	2.006e-05	3	96525185	96529216	1	protein_coding	hemochromatosis type 2 (juvenile) (human homolog) [Source:MGI Symbol;Acc:MGI:1916835]
ENSMUSG00000062488	I830012O16Rik	2.47764	4.64569	1.27104	3.63789	1.8631	0.000662404	0.0182482	19	34607970	34613401	1	protein_coding	RIKEN cDNA I830012O16 gene [Source:MGI Symbol;Acc:MGI:3698419]
ENSMUSG00000064208	Gm10145	1.43048	0.552419	1.97567	-3.59125	-1.84449	0.00244198	0.0450299	10	27936364	27936828	1	pseudogene	predicted gene 10145 [Source:MGI Symbol;Acc:MGI:3704353]
ENSMUSG00000023232	Serinc2	0.932481	0.827043	0.227672	3.58418	1.84164	0.00263061	0.0473965	4	130253495	130279205	-1	protein_coding	serine incorporator 2 [Source:MGI Symbol;Acc:MGI:1919132]
ENSMUSG00000022952	Runx1	1.24998	1.21548	0.333483	3.5813	1.84048	0.000689096	0.0185479	16	92601466	92826149	-1	protein_coding	runt related transcription factor 1 [Source:MGI Symbol;Acc:MGI:99852]
ENSMUSG00000085008	Dbhos	0.792328	1.32016	0.382001	3.51538	1.81368	0.00162538	0.034011	2	27144898	27162703	-1	antisense	dopamine beta hydroxylase, opposite strand [Source:MGI Symbol;Acc:MGI:3652314]
ENSMUSG00000027313	Chac1	2.16512	2.4969	0.717822	3.48933	1.80295	3.29485e-05	0.00186037	2	119351229	119354381	1	protein_coding	ChaC, cation transport regulator 1 [Source:MGI Symbol;Acc:MGI:1916315]
ENSMUSG00000047819	Tigd4	1.63477	0.625167	2.17419	-3.46982	-1.79486	0.00213048	0.0412336	3	84593574	84597032	1	protein_coding	tigger transposable element derived 4 [Source:MGI Symbol;Acc:MGI:2685264]
ENSMUSG00000031344	Gabrq	8.80399	13.9279	3.98038	3.45589	1.78906	7.49762e-05	0.00341492	X	72825178	72842602	1	protein_coding	gamma-aminobutyric acid (GABA) A receptor, subunit theta [Source:MGI Symbol;Acc:MGI:1888498]
ENSMUSG00000051517	Arhgef39	24.1305	37.1137	10.8363	3.44177	1.78315	6.98852e-17	3.93576e-13	4	43496142	43499695	-1	protein_coding	Rho guanine nucleotide exchange factor (GEF) 39 [Source:MGI Symbol;Acc:MGI:3036286]
ENSMUSG00000034958	Atcay	2.38872	3.81898	1.13283	3.39934	1.76526	8.89014e-06	0.000674491	10	81204508	81230833	-1	protein_coding	ataxia, cerebellar, Cayman type homolog (human) [Source:MGI Symbol;Acc:MGI:2448730]
ENSMUSG00000082289	Gm15596	1.49833	0.732555	2.38933	-3.32579	-1.7337	0.00190552	0.0380659	6	18156337	18157120	-1	pseudogene	predicted gene 15596 [Source:MGI Symbol;Acc:MGI:3783043]
ENSMUSG00000060981	Hist1h4h	0.961213	1.83928	0.562058	3.28694	1.71674	0.000300639	0.00985485	13	23531050	23531522	1	protein_coding	histone cluster 1, H4h [Source:MGI Symbol;Acc:MGI:2448427]
ENSMUSG00000031340	Gabre	107.994	168.013	51.1801	3.27792	1.71278	7.25786e-16	1.23964e-12	X	72255999	72274803	-1	protein_coding	gamma-aminobutyric acid (GABA) A receptor, subunit epsilon [Source:MGI Symbol;Acc:MGI:1330235]
ENSMUSG00000039518	Cdsn	6.24083	9.17231	2.7849	3.27024	1.70939	1.80762e-10	6.49983e-08	17	35552128	35557180	1	protein_coding	corneodesmosin [Source:MGI Symbol;Acc:MGI:3505689]
ENSMUSG00000019775	Rgs17	3.84333	6.30378	1.89268	3.26692	1.70793	0.000107097	0.00452991	10	5825663	5922400	-1	protein_coding	regulator of G-protein signaling 17 [Source:MGI Symbol;Acc:MGI:1927469]
ENSMUSG00000041482	Piezo2	1.90515	0.681722	2.28696	-3.25895	-1.70441	1.16892e-05	0.000831879	18	63010213	63387183	-1	protein_coding	piezo-type mechanosensitive ion channel component 2 [Source:MGI Symbol;Acc:MGI:1918781]
ENSMUSG00000070392	Gm20634	7.47364	8.38082	2.50495	3.24706	1.69913	1.78326e-08	3.99451e-06	3	96245554	96248509	1	processed_transcript	predicted gene 20634 [Source:MGI Symbol;Acc:MGI:5313081]
ENSMUSG00000086006	Gm13293	1.07939	1.55772	0.464251	3.24696	1.69909	0.00107719	0.0256325	2	11339489	11342612	1	lincRNA	predicted gene 13293 [Source:MGI Symbol;Acc:MGI:3649469]
ENSMUSG00000073650	Catip	1.08101	1.75569	0.526834	3.21581	1.68518	0.00160937	0.0337794	1	74362108	74369321	1	protein_coding	ciliogenesis associated TTC17 interacting protein [Source:MGI Symbol;Acc:MGI:2685062]
ENSMUSG00000074896	Ifit3	9.94498	18.1417	5.65465	3.20131	1.67866	4.47109e-05	0.00233179	19	34583531	34588731	1	protein_coding	interferon-induced protein with tetratricopeptide repeats 3 [Source:MGI Symbol;Acc:MGI:1101055]
ENSMUSG00000081165	Gm11783	1.31109	1.54193	0.479179	3.19248	1.67468	0.000496365	0.0147122	4	3258349	3259233	1	pseudogene	predicted gene 11783 [Source:MGI Symbol;Acc:MGI:3649458]
ENSMUSG00000030092	Cntn6	1.33062	1.73423	0.542794	3.17038	1.66466	0.000601214	0.017002	6	104492790	104863406	1	protein_coding	contactin 6 [Source:MGI Symbol;Acc:MGI:1858223]
ENSMUSG00000025892	Gria4	1.58614	2.36573	0.736025	3.1579	1.65896	0.000682219	0.0185325	9	4417899	4796234	-1	protein_coding	glutamate receptor, ionotropic, AMPA4 (alpha 4) [Source:MGI Symbol;Acc:MGI:95811]
ENSMUSG00000001773	Folh1	0.874314	1.78342	0.563402	3.12181	1.64238	0.000213857	0.00762962	7	86719352	86775864	-1	protein_coding	folate hydrolase 1 [Source:MGI Symbol;Acc:MGI:1858193]
ENSMUSG00000028782	Bai2	2.00153	2.84856	0.932449	3.11498	1.63922	7.89711e-06	0.00062015	4	129984870	130022633	1	protein_coding	brain-specific angiogenesis inhibitor 2 [Source:MGI Symbol;Acc:MGI:2451244]
ENSMUSG00000020183	Cpm	3.00746	5.94259	1.91987	3.09627	1.63053	1.1631e-06	0.000141898	10	117629500	117687352	1	protein_coding	carboxypeptidase M [Source:MGI Symbol;Acc:MGI:1917824]
ENSMUSG00000063531	Sema3e	1.23586	0.686508	2.06026	-3.03722	-1.60275	0.0010483	0.025174	5	14025276	14256689	1	protein_coding	sema domain, immunoglobulin domain (Ig), short basic domain, secreted, (semaphorin) 3E [Source:MGI Symbol;Acc:MGI:1340034]
ENSMUSG00000029816	Gpnmb	4.61495	5.53062	1.80257	3.03658	1.60245	6.9106e-05	0.00319008	6	49036518	49058182	1	protein_coding	glycoprotein (transmembrane) nmb [Source:MGI Symbol;Acc:MGI:1934765]
ENSMUSG00000070425	Trpc2	3.90815	5.35079	1.76055	3.03641	1.60237	1.12887e-05	0.000807665	7	102065713	102096864	1	protein_coding	transient receptor potential cation channel, subfamily C, member 2 [Source:MGI Symbol;Acc:MGI:109527]
ENSMUSG00000047963	Stbd1	137.572	163.267	53.9028	3.02457	1.59673	3.92772e-12	2.43947e-09	5	92603051	92606579	1	protein_coding	starch binding domain 1 [Source:MGI Symbol;Acc:MGI:1261768]
ENSMUSG00000005413	Hmox1	13.7337	14.334	4.74009	3.02064	1.59485	3.87468e-07	5.6323e-05	8	75093591	75100596	1	protein_coding	heme oxygenase (decycling) 1 [Source:MGI Symbol;Acc:MGI:96163]
ENSMUSG00000042828	Trim72	0.969401	1.44851	0.491129	2.98302	1.57677	0.00152917	0.0327237	7	128003989	128011393	1	protein_coding	tripartite motif-containing 72 [Source:MGI Symbol;Acc:MGI:3612190]
ENSMUSG00000024621	Csf1r	2.04076	2.41769	0.823685	2.96366	1.56738	0.000398634	0.0123522	18	61105572	61132149	1	protein_coding	colony stimulating factor 1 receptor [Source:MGI Symbol;Acc:MGI:1339758]
ENSMUSG00000037418	Best1	0.965871	1.57084	0.513735	2.96293	1.56702	0.00119824	0.0278922	19	9985174	10001633	-1	protein_coding	bestrophin 1 [Source:MGI Symbol;Acc:MGI:1346332]
ENSMUSG00000046818	Ddit4l	4.63403	3.87454	1.24465	2.96174	1.56645	3.41389e-06	0.000325409	3	137621612	137628333	1	protein_coding	DNA-damage-inducible transcript 4-like [Source:MGI Symbol;Acc:MGI:1920534]
ENSMUSG00000034755	Pcdh11x	3.16042	4.27601	1.41448	2.94342	1.55749	0.00110638	0.0261099	X	120290259	120910619	1	protein_coding	protocadherin 11 X-linked [Source:MGI Symbol;Acc:MGI:2442849]
ENSMUSG00000040138	Ndp	1.95142	0.896198	2.64509	-2.93417	-1.55295	3.39582e-05	0.0018939	X	16885521	16911774	-1	protein_coding	Norrie disease (pseudoglioma) (human) [Source:MGI Symbol;Acc:MGI:102570]
ENSMUSG00000068614	Actc1	3.62722	3.79538	1.3081	2.93087	1.55133	1.10319e-05	0.000797564	2	114047282	114053548	-1	protein_coding	actin, alpha, cardiac muscle 1 [Source:MGI Symbol;Acc:MGI:87905]
ENSMUSG00000087624	9230111E07Rik	1.05601	0.489205	1.42777	-2.92031	-1.54612	0.00227036	0.0430267	2	167782053	167783486	1	lincRNA	RIKEN cDNA 9230111E07 gene [Source:MGI Symbol;Acc:MGI:1924998]
ENSMUSG00000045903	Npas4	26.495	14.1617	41.4064	-2.91839	-1.54517	1.05289e-06	0.000132334	19	4984355	4989971	-1	protein_coding	neuronal PAS domain protein 4 [Source:MGI Symbol;Acc:MGI:2664186]
ENSMUSG00000022686	B3gnt5	12.5725	17.3461	5.89986	2.91787	1.54491	9.25495e-07	0.000119302	16	19760208	19772753	1	protein_coding	UDP-GlcNAc:betaGal beta-1,3-N-acetylglucosaminyltransferase 5 [Source:MGI Symbol;Acc:MGI:2137302]
ENSMUSG00000030483	Cyp2b10	1.81545	3.20522	1.12319	2.90286	1.53748	0.00021602	0.00766674	7	25897620	25926624	1	protein_coding	cytochrome P450, family 2, subfamily b, polypeptide 10 [Source:MGI Symbol;Acc:MGI:88598]
ENSMUSG00000097625	Gm26561	1.05035	2.00757	0.70458	2.82699	1.49926	0.000844603	0.0216822	17	70878078	71393284	1	lincRNA	predicted gene, 26561 [Source:MGI Symbol;Acc:MGI:5477055]
ENSMUSG00000004098	Col5a3	1.25978	1.52616	0.547182	2.7999	1.48537	0.000931379	0.0232657	9	20770050	20815067	-1	protein_coding	collagen, type V, alpha 3 [Source:MGI Symbol;Acc:MGI:1858212]
ENSMUSG00000022868	Ahsg	10.8829	25.1595	8.97043	2.78627	1.47834	3.72437e-07	5.47203e-05	16	22892042	22899438	1	protein_coding	alpha-2-HS-glycoprotein [Source:MGI Symbol;Acc:MGI:107189]
ENSMUSG00000027797	Dclk1	5.03115	7.49308	2.7302	2.74342	1.45598	7.80222e-09	1.97425e-06	3	55242526	55539064	1	protein_coding	doublecortin-like kinase 1 [Source:MGI Symbol;Acc:MGI:1330861]
ENSMUSG00000041695	Kcnj2	1.66956	2.55019	0.906641	2.7363	1.45223	0.000725982	0.0192764	11	111066164	111076821	1	protein_coding	potassium inwardly-rectifying channel, subfamily J, member 2 [Source:MGI Symbol;Acc:MGI:104744]
ENSMUSG00000090338	Gm17081	2.27074	3.27112	1.20993	2.72847	1.44809	5.43693e-05	0.00267231	4	42239725	42240202	1	pseudogene	predicted gene 17081 [Source:MGI Symbol;Acc:MGI:4937908]
ENSMUSG00000095779	Gm2163	5.69884	8.52666	3.16966	2.72764	1.44765	4.50257e-06	0.000391867	4	42466752	42589938	1	protein_coding	predicted gene 2163 [Source:MGI Symbol;Acc:MGI:3780332]
ENSMUSG00000052188	Gm14964	1.14568	2.18014	0.79105	2.72706	1.44735	0.00263276	0.0473965	19	6530711	6532011	-1	antisense	predicted gene 14964 [Source:MGI Symbol;Acc:MGI:3641621]
ENSMUSG00000034730	Bai1	1.99333	3.04406	1.09448	2.71012	1.43836	5.71302e-05	0.00277803	15	74516195	74589465	1	protein_coding	brain-specific angiogenesis inhibitor 1 [Source:MGI Symbol;Acc:MGI:1933736]
ENSMUSG00000037772	Mrpl23	16.2561	7.92902	21.0712	-2.64585	-1.40373	1.20856e-05	0.000851228	7	142532799	142540747	1	protein_coding	mitochondrial ribosomal protein L23 [Source:MGI Symbol;Acc:MGI:1196612]
ENSMUSG00000031397	Tktl1	1.78817	2.74458	1.04557	2.63971	1.40038	0.000443858	0.0135377	X	74177259	74208500	1	protein_coding	transketolase-like 1 [Source:MGI Symbol;Acc:MGI:1933244]
ENSMUSG00000071640	Stxbp3b	1.46406	1.91369	0.755149	2.63545	1.39805	0.00177199	0.0362463	19	9557606	9559248	-1	protein_coding	syntaxin-binding protein 3B [Source:MGI Symbol;Acc:MGI:3586869]
ENSMUSG00000052133	Sema5b	1.0891	1.74643	0.663624	2.63484	1.39772	0.00277612	0.0492635	16	35541145	35664732	1	protein_coding	sema domain, seven thrombospondin repeats (type 1 and type 1-like), transmembrane domain (TM) and short cytoplasmic domain, (semaphorin) 5B [Source:MGI Symbol;Acc:MGI:107555]
ENSMUSG00000029752	Asns	1.77246	2.03818	0.763191	2.61004	1.38407	0.00123664	0.0284494	6	7675169	7693254	-1	protein_coding	asparagine synthetase [Source:MGI Symbol;Acc:MGI:1350929]
ENSMUSG00000038583	Pln	3.21277	1.75717	4.55992	-2.5924	-1.37429	8.50548e-06	0.000655923	10	53337686	53345999	1	protein_coding	phospholamban [Source:MGI Symbol;Acc:MGI:97622]
ENSMUSG00000028613	Lrp8	7.2656	8.56084	3.28305	2.59119	1.37361	5.44701e-11	2.56648e-08	4	107802261	107876840	1	protein_coding	low density lipoprotein receptor-related protein 8, apolipoprotein e receptor [Source:MGI Symbol;Acc:MGI:1340044]
ENSMUSG00000030693	Klk10	11.5788	5.87539	15.1636	-2.57085	-1.36225	6.89721e-11	3.04011e-08	7	43781054	43785410	1	protein_coding	kallikrein related-peptidase 10 [Source:MGI Symbol;Acc:MGI:1916790]
ENSMUSG00000047246	Hist1h2be	2.89478	3.63074	1.42748	2.55138	1.35128	2.57426e-05	0.00154275	13	23583742	23621124	-1	protein_coding	histone cluster 1, H2be [Source:MGI Symbol;Acc:MGI:2448380]
ENSMUSG00000021701	Plk2	8.83812	14.1913	5.46357	2.53918	1.34436	1.18858e-08	2.84926e-06	13	110395044	110400844	1	protein_coding	polo-like kinase 2 [Source:MGI Symbol;Acc:MGI:1099790]
ENSMUSG00000074529	C330013J21Rik	2.37533	2.82727	1.10212	2.5313	1.33988	0.000229183	0.00802964	2	177903340	177925613	-1	protein_coding	RIKEN cDNA C330013J21 gene [Source:MGI Symbol;Acc:MGI:1925953]
ENSMUSG00000022945	Chaf1b	1.27912	2.22203	0.858122	2.49714	1.32028	0.000925744	0.0231673	16	93883901	93906115	1	protein_coding	chromatin assembly factor 1, subunit B (p60) [Source:MGI Symbol;Acc:MGI:1314881]
ENSMUSG00000025432	Avil	1.73602	1.80724	0.748802	2.49695	1.32017	0.00141247	0.0314331	10	127000709	127020994	1	protein_coding	advillin [Source:MGI Symbol;Acc:MGI:1333798]
ENSMUSG00000034457	Eda2r	4.28222	4.54383	1.81882	2.49002	1.31616	1.69689e-05	0.00110939	X	97333840	97377216	-1	protein_coding	ectodysplasin A2 receptor [Source:MGI Symbol;Acc:MGI:2442860]
ENSMUSG00000047502	Mroh7	2.83032	4.01269	1.59124	2.48612	1.3139	0.000246323	0.00847798	4	106680417	106730925	-1	protein_coding	maestro heat-like repeat family member 7 [Source:MGI Symbol;Acc:MGI:2685873]
ENSMUSG00000071112	B230216G23Rik	1.43204	1.82971	0.713381	2.47583	1.30791	0.00280802	0.0495495	6	142413441	142419730	1	protein_coding	RIKEN cDNA B230216G23 gene [Source:MGI Symbol;Acc:MGI:2442262]
ENSMUSG00000024063	Lbh	133.532	74.2705	183.466	-2.47027	-1.30467	1.47933e-05	0.000995741	17	72918305	72941942	1	protein_coding	limb-bud and heart [Source:MGI Symbol;Acc:MGI:1925139]
ENSMUSG00000024697	Gna14	1.81037	1.35429	3.33086	-2.4616	-1.29959	0.00186561	0.0374668	19	16435667	16610818	1	protein_coding	guanine nucleotide binding protein, alpha 14 [Source:MGI Symbol;Acc:MGI:95769]
ENSMUSG00000097971	Gm26917	2.16375	2.4287	0.972358	2.45615	1.2964	0.00169882	0.0352704	17	39845074	39846245	1	processed_transcript	predicted gene, 26917 [Source:MGI Symbol;Acc:MGI:5504032]
ENSMUSG00000040751	Lat2	1.81197	3.25212	1.34552	2.44635	1.29063	0.00041143	0.0126902	5	134600268	134615023	-1	protein_coding	linker for activation of T cells family, member 2 [Source:MGI Symbol;Acc:MGI:1926479]
ENSMUSG00000073821	8030451A03Rik	1.84885	1.18369	2.8735	-2.43773	-1.28554	0.000758466	0.0200071	4	63979854	64149924	1	processed_transcript	RIKEN cDNA 8030451A03 gene [Source:MGI Symbol;Acc:MGI:1915353]
ENSMUSG00000030737	Slco2b1	1.52122	2.23416	0.906693	2.41878	1.27428	0.00229515	0.0431969	7	99657804	99711340	-1	protein_coding	solute carrier organic anion transporter family, member 2b1 [Source:MGI Symbol;Acc:MGI:1351872]
ENSMUSG00000023393	Slc17a9	3.70851	5.09965	2.15181	2.38483	1.25389	2.50078e-05	0.00150531	2	180725263	180742280	1	protein_coding	solute carrier family 17, member 9 [Source:MGI Symbol;Acc:MGI:1919107]
ENSMUSG00000044951	Mylk4	429.348	226.899	540.478	-2.38184	-1.25208	1.9222e-13	1.57576e-10	13	32700827	32783954	-1	protein_coding	myosin light chain kinase family, member 4 [Source:MGI Symbol;Acc:MGI:3643758]
ENSMUSG00000032715	Trib3	3.74549	4.98934	2.03588	2.38145	1.25184	3.54184e-05	0.00195144	2	152337422	152344032	-1	protein_coding	tribbles homolog 3 (Drosophila) [Source:MGI Symbol;Acc:MGI:1345675]
ENSMUSG00000002565	Scin	5.32327	8.92689	3.76646	2.36917	1.24438	1.4673e-05	0.000992532	12	40059769	40134228	-1	protein_coding	scinderin [Source:MGI Symbol;Acc:MGI:1306794]
ENSMUSG00000026442	Nfasc	2.36571	2.47267	1.04987	2.35842	1.23782	0.000526087	0.0153789	1	132564690	132741797	-1	protein_coding	neurofascin [Source:MGI Symbol;Acc:MGI:104753]
ENSMUSG00000097616	1110019D14Rik	1.66942	0.990509	2.2338	-2.35665	-1.23674	0.00108792	0.025808	6	13871526	14044373	1	lincRNA	RIKEN cDNA 1110019D14 gene [Source:MGI Symbol;Acc:MGI:1923561]
ENSMUSG00000032719	Sbspon	1.78198	1.04405	2.48393	-2.33231	-1.22176	0.00132902	0.0301024	1	15853862	15892722	-1	protein_coding	somatomedin B and thrombospondin, type 1 domain containing [Source:MGI Symbol;Acc:MGI:2684952]
ENSMUSG00000040675	Mthfd1l	4.57106	5.59749	2.40645	2.32015	1.21422	5.55124e-06	0.000474076	10	3973118	4167081	1	protein_coding	methylenetetrahydrofolate dehydrogenase (NADP+ dependent) 1-like [Source:MGI Symbol;Acc:MGI:1924836]
ENSMUSG00000092035	Peg10	5.54551	7.30507	3.18401	2.31259	1.20951	2.66432e-06	0.000277903	6	4747306	4760517	1	protein_coding	paternally expressed 10 [Source:MGI Symbol;Acc:MGI:2157785]
ENSMUSG00000039347	Atp6v0e2	15.1669	8.11014	18.7547	-2.30687	-1.20594	1.19557e-05	0.000846439	6	48537569	48541798	1	protein_coding	ATPase, H+ transporting, lysosomal V0 subunit E2 [Source:MGI Symbol;Acc:MGI:1923502]
ENSMUSG00000086098	Gm14291	1.93143	1.0665	2.45576	-2.29013	-1.19543	0.00158436	0.0334602	2	167201576	167202799	1	antisense	predicted gene 14291 [Source:MGI Symbol;Acc:MGI:3649962]
ENSMUSG00000005410	Mcm5	3.15764	4.52646	1.96718	2.28905	1.19475	2.11615e-05	0.00132638	8	75109528	75128439	1	protein_coding	minichromosome maintenance deficient 5, cell division cycle 46 (S. cerevisiae) [Source:MGI Symbol;Acc:MGI:103197]
ENSMUSG00000086810	Gm13110	3.78875	5.80136	2.55776	2.28808	1.19414	2.28734e-05	0.00140153	4	154645754	154655318	-1	processed_transcript	predicted gene 13110 [Source:MGI Symbol;Acc:MGI:3651716]
ENSMUSG00000029426	Scarb2	109.977	131.637	57.8358	2.27605	1.18653	6.89837e-16	1.23964e-12	5	92443873	92505608	-1	protein_coding	scavenger receptor class B, member 2 [Source:MGI Symbol;Acc:MGI:1196458]
ENSMUSG00000044244	Il20rb	2.98501	4.84787	2.10343	2.27208	1.18402	0.000162697	0.00622715	9	100457719	100486788	-1	protein_coding	interleukin 20 receptor beta [Source:MGI Symbol;Acc:MGI:2143266]
ENSMUSG00000041219	Arhgap11a	2.62169	3.12936	1.39532	2.26542	1.17978	0.000961865	0.0238529	2	113831492	113848661	-1	protein_coding	Rho GTPase activating protein 11A [Source:MGI Symbol;Acc:MGI:2444300]
ENSMUSG00000023064	Sncg	18.9756	23.6607	10.4351	2.26281	1.17812	2.23052e-12	1.52389e-09	14	34370274	34374789	-1	protein_coding	synuclein, gamma [Source:MGI Symbol;Acc:MGI:1298397]
ENSMUSG00000025969	Nrp2	3.19329	3.94505	1.69775	2.25919	1.17581	0.000156464	0.00605646	1	62703285	62818695	1	protein_coding	neuropilin 2 [Source:MGI Symbol;Acc:MGI:1100492]
ENSMUSG00000078816	Prkcg	23.0638	32.8129	14.5863	2.25715	1.1745	2.50432e-09	6.98348e-07	7	3303532	3331094	1	protein_coding	protein kinase C, gamma [Source:MGI Symbol;Acc:MGI:97597]
ENSMUSG00000021388	Aspn	77.3453	123.585	54.6915	2.25694	1.17437	6.51665e-16	1.23964e-12	13	49544443	49567557	1	protein_coding	asporin [Source:MGI Symbol;Acc:MGI:1913945]
ENSMUSG00000087141	Plcxd2	2.95724	3.7558	1.62355	2.25573	1.17359	0.000764888	0.0201376	16	45959263	46010218	-1	protein_coding	phosphatidylinositol-specific phospholipase C, X domain containing 2 [Source:MGI Symbol;Acc:MGI:3647874]
ENSMUSG00000020427	Igfbp3	3.60745	6.58593	2.94034	2.24314	1.16552	0.000976035	0.0240298	11	7206086	7213923	-1	protein_coding	insulin-like growth factor binding protein 3 [Source:MGI Symbol;Acc:MGI:96438]
ENSMUSG00000004328	Hif3a	35.8091	68.8264	30.754	2.23615	1.16102	1.73816e-10	6.41897e-08	7	17031507	17062427	-1	protein_coding	hypoxia inducible factor 3, alpha subunit [Source:MGI Symbol;Acc:MGI:1859778]
ENSMUSG00000022769	Sdf2l1	2.72155	3.09623	1.36716	2.23252	1.15867	0.000631264	0.0176147	16	17130138	17132383	-1	protein_coding	stromal cell-derived factor 2-like 1 [Source:MGI Symbol;Acc:MGI:2149842]
ENSMUSG00000091144	Phf11c	2.04179	2.85929	1.29067	2.2325	1.15866	0.000515325	0.0152411	14	59380833	59395381	-1	protein_coding	PHD finger protein 11C [Source:MGI Symbol;Acc:MGI:3648476]
ENSMUSG00000020108	Ddit4	27.647	43.5993	19.5401	2.21626	1.14813	1.47989e-08	3.48641e-06	10	59949675	59951770	-1	protein_coding	DNA-damage-inducible transcript 4 [Source:MGI Symbol;Acc:MGI:1921997]
ENSMUSG00000044646	Zbtb7c	3.17973	3.97468	1.84845	2.21522	1.14745	0.00128905	0.0295323	18	75820178	76148561	1	protein_coding	zinc finger and BTB domain containing 7C [Source:MGI Symbol;Acc:MGI:2443302]
ENSMUSG00000087142	Gm12454	16.1901	21.9312	10.0541	2.19186	1.13216	3.64626e-10	1.13233e-07	4	43504428	43508747	-1	antisense	predicted gene 12454 [Source:MGI Symbol;Acc:MGI:3649695]
ENSMUSG00000061723	Tnnt3	5.77141	9.06354	4.082	2.18784	1.12951	1.54172e-05	0.00103265	7	142498836	142516009	1	protein_coding	troponin T3, skeletal, fast [Source:MGI Symbol;Acc:MGI:109550]
ENSMUSG00000085779	Atcayos	39.8416	54.8871	25.0761	2.18616	1.1284	6.29927e-16	1.23964e-12	10	81194609	81210877	1	antisense	ataxia, cerebellar, Cayman type homolog (human), opposite strand [Source:MGI Symbol;Acc:MGI:1916928]
ENSMUSG00000032332	Col12a1	13.9326	13.9832	6.45049	2.1811	1.12505	2.99434e-10	9.51504e-08	9	79598991	79718831	-1	protein_coding	collagen, type XII, alpha 1 [Source:MGI Symbol;Acc:MGI:88448]
ENSMUSG00000039376	Synpo2l	11.6787	6.97894	15.1563	-2.17731	-1.12254	3.44987e-09	9.0652e-07	14	20658946	20668354	-1	protein_coding	synaptopodin 2-like [Source:MGI Symbol;Acc:MGI:1916010]
ENSMUSG00000022525	Hrasls	5.75883	3.10748	6.82035	-2.173	-1.11969	1.2996e-06	0.000154415	16	29209695	29230531	1	protein_coding	HRAS-like suppressor [Source:MGI Symbol;Acc:MGI:1351473]
ENSMUSG00000024042	Sik1	15.4385	28.4571	13.0306	2.16544	1.11466	1.09899e-09	3.12846e-07	17	31844248	31855792	-1	protein_coding	salt inducible kinase 1 [Source:MGI Symbol;Acc:MGI:104754]
ENSMUSG00000038670	Mybpc2	10.0228	5.16755	11.2454	-2.15279	-1.10621	4.68186e-08	9.5482e-06	7	44501699	44524669	-1	protein_coding	myosin binding protein C, fast-type [Source:MGI Symbol;Acc:MGI:1336170]
ENSMUSG00000071392	Ect2l	2.16018	2.50384	1.13968	2.15052	1.10469	0.0014686	0.0320546	10	18129022	18210890	-1	protein_coding	epithelial cell transforming sequence 2 oncogene-like [Source:MGI Symbol;Acc:MGI:3641723]
ENSMUSG00000031409	Tceal6	16.3066	9.51232	20.2105	-2.14158	-1.09868	3.29211e-14	3.46026e-11	X	135208687	135210687	-1	protein_coding	transcription elongation factor A (SII)-like 6 [Source:MGI Symbol;Acc:MGI:1923939]
ENSMUSG00000074264	Amy1	7.00935	12.1061	5.66485	2.14012	1.09769	1.33049e-06	0.000156722	3	113555710	113606699	-1	protein_coding	amylase 1, salivary [Source:MGI Symbol;Acc:MGI:88019]
ENSMUSG00000026556	Vangl2	2.25294	3.3083	1.55834	2.13932	1.09716	0.00170109	0.0352704	1	172000960	172028444	-1	protein_coding	vang-like 2 (van gogh, Drosophila) [Source:MGI Symbol;Acc:MGI:2135272]
ENSMUSG00000035439	Haus8	31.415	18.7765	40.3568	-2.13844	-1.09656	9.31728e-10	2.70875e-07	8	71248561	71272934	-1	protein_coding	4HAUS augmin-like complex, subunit 8 [Source:MGI Symbol;Acc:MGI:1923728]
ENSMUSG00000034652	Cd300a	2.28631	3.26983	1.54548	2.12904	1.0902	0.00178558	0.0363068	11	114890041	114904654	1	protein_coding	CD300A antigen [Source:MGI Symbol;Acc:MGI:2443411]
ENSMUSG00000024742	Fen1	2.2293	2.92891	1.37455	2.12613	1.08823	0.00153033	0.0327237	19	10199132	10204169	-1	protein_coding	flap structure specific endonuclease 1 [Source:MGI Symbol;Acc:MGI:102779]
ENSMUSG00000030103	Bhlhe40	10.8542	11.5469	5.48597	2.10445	1.07344	1.38491e-07	2.48993e-05	6	108660629	108666925	1	protein_coding	basic helix-loop-helix family, member e40 [Source:MGI Symbol;Acc:MGI:1097714]
ENSMUSG00000016239	Lonrf3	3.8158	5.6569	2.70675	2.08857	1.06252	0.000397593	0.0123522	X	36328353	36362341	1	protein_coding	LON peptidase N-terminal domain and ring finger 3 [Source:MGI Symbol;Acc:MGI:1921615]
ENSMUSG00000003476	Crhr2	11.06	6.89786	14.1658	-2.07989	-1.0565	1.49114e-07	2.57911e-05	6	55090049	55133016	-1	protein_coding	corticotropin releasing hormone receptor 2 [Source:MGI Symbol;Acc:MGI:894312]
ENSMUSG00000029161	Cgref1	13.0362	12.4718	5.97192	2.07833	1.05543	3.57385e-08	7.39896e-06	5	30933146	30945480	-1	protein_coding	cell growth regulator with EF hand domain 1 [Source:MGI Symbol;Acc:MGI:1915817]
ENSMUSG00000007888	Crlf1	6.59527	3.76927	7.83544	-2.07054	-1.05	4.01263e-06	0.000365524	8	70493158	70504081	1	protein_coding	cytokine receptor-like factor 1 [Source:MGI Symbol;Acc:MGI:1340030]
ENSMUSG00000049265	Kcnk3	5.14062	6.98207	3.37263	2.06324	1.04491	1.58769e-05	0.00105311	5	30588170	30625270	1	protein_coding	potassium channel, subfamily K, member 3 [Source:MGI Symbol;Acc:MGI:1100509]
ENSMUSG00000021061	Sptb	22.1411	32.4254	15.8579	2.04441	1.03168	2.50519e-12	1.63004e-09	12	76580488	76710547	-1	protein_coding	spectrin beta, erythrocytic [Source:MGI Symbol;Acc:MGI:98387]
ENSMUSG00000001020	S100a4	199.525	261.362	128.142	2.03764	1.0269	1.96048e-13	1.57576e-10	3	90603770	90606045	1	protein_coding	S100 calcium binding protein A4 [Source:MGI Symbol;Acc:MGI:1330282]
ENSMUSG00000018411	Mapt	4.08612	3.00977	1.50209	2.03025	1.02166	0.00149205	0.0323608	11	104231390	104332090	1	protein_coding	microtubule-associated protein tau [Source:MGI Symbol;Acc:MGI:97180]
ENSMUSG00000037336	Mfsd2b	9.65826	12.0927	6.0355	2.02357	1.0169	3.09045e-06	0.000308233	12	4862440	4874359	-1	protein_coding	major facilitator superfamily domain containing 2B [Source:MGI Symbol;Acc:MGI:3583946]
ENSMUSG00000039131	Gipc2	8.46134	5.69288	11.4606	-2.01799	-1.01292	1.33448e-05	0.000930327	3	152093533	152166230	-1	protein_coding	GIPC PDZ domain containing family, member 2 [Source:MGI Symbol;Acc:MGI:1889209]
ENSMUSG00000040653	Ppp1r14c	7.12436	4.51967	9.1162	-2.01781	-1.01279	0.00011019	0.00460438	10	3366150	3464975	1	protein_coding	protein phosphatase 1, regulatory (inhibitor) subunit 14c [Source:MGI Symbol;Acc:MGI:1923392]
ENSMUSG00000086843	E030013I19Rik	262.49	172.988	348.303	-2.01242	-1.00893	2.57061e-11	1.26378e-08	2	12300947	12311300	1	processed_transcript	RIKEN cDNA E030013I19 gene [Source:MGI Symbol;Acc:MGI:2443735]
ENSMUSG00000054072	Iigp1	17.1258	25.7087	12.7669	2.01215	1.00874	1.6762e-07	2.82761e-05	18	60376029	60392627	1	protein_coding	interferon inducible GTPase 1 [Source:MGI Symbol;Acc:MGI:1926259]
ENSMUSG00000022346	Myc	4.51845	5.94703	2.97934	2.00802	1.00577	0.00100046	0.0244549	15	61985341	61990374	1	protein_coding	myelocytomatosis oncogene [Source:MGI Symbol;Acc:MGI:97250]
ENSMUSG00000022419	Deptor	6.35983	8.28127	4.15635	1.98579	0.989712	3.39628e-06	0.000325409	15	55112317	55259271	1	protein_coding	DEP domain containing MTOR-interacting protein [Source:MGI Symbol;Acc:MGI:2146322]
ENSMUSG00000048814	Lonrf2	2.99491	1.68301	3.40904	-1.98253	-0.987342	0.00186731	0.0374668	1	38793669	38836090	-1	protein_coding	LON peptidase N-terminal domain and ring finger 2 [Source:MGI Symbol;Acc:MGI:1920209]
ENSMUSG00000036181	Hist1h1c	117.922	160.154	80.9433	1.9779	0.983969	3.13255e-05	0.00182141	13	23738808	23740367	1	protein_coding	histone cluster 1, H1c [Source:MGI Symbol;Acc:MGI:1931526]
ENSMUSG00000048416	Mlf1	3.88193	5.72556	2.89758	1.97726	0.983502	0.00264428	0.0474789	3	67374097	67400003	1	protein_coding	myeloid leukemia factor 1 [Source:MGI Symbol;Acc:MGI:1341819]
ENSMUSG00000028463	Car9	9.45306	12.4872	6.4062	1.97643	0.982899	3.42936e-06	0.000325409	4	43506966	43513729	1	protein_coding	carbonic anhydrase 9 [Source:MGI Symbol;Acc:MGI:2447188]
ENSMUSG00000027074	Slc43a3	77.1555	114.012	57.6768	1.97493	0.981803	8.70504e-11	3.71705e-08	2	84936579	84958509	1	protein_coding	solute carrier family 43, member 3 [Source:MGI Symbol;Acc:MGI:1931054]
ENSMUSG00000044258	Ctla2a	9.02588	16.7193	8.37795	1.97163	0.979388	2.72073e-05	0.00160066	13	60934155	60936625	-1	protein_coding	cytotoxic T lymphocyte-associated protein 2 alpha [Source:MGI Symbol;Acc:MGI:88554]
ENSMUSG00000027955	Fam198b	279.68	184.753	363.327	-1.96594	-0.975221	2.02994e-08	4.47372e-06	3	79884533	79946280	1	protein_coding	family with sequence similarity 198, member B [Source:MGI Symbol;Acc:MGI:1915909]
ENSMUSG00000031762	Mt2	121.558	205.213	104.421	1.96466	0.974276	9.02484e-06	0.000674491	8	94172618	94173567	1	protein_coding	metallothionein 2 [Source:MGI Symbol;Acc:MGI:97172]
ENSMUSG00000024803	Ankrd1	16.1916	9.9059	19.4998	-1.9637	-0.973572	3.41923e-06	0.000325409	19	36111965	36119844	-1	protein_coding	ankyrin repeat domain 1 (cardiac muscle) [Source:MGI Symbol;Acc:MGI:1097717]
ENSMUSG00000030761	Myo7a	3.52029	4.17443	2.16073	1.96078	0.97143	0.00133201	0.0301024	7	98051060	98119524	-1	protein_coding	myosin VIIA [Source:MGI Symbol;Acc:MGI:104510]
ENSMUSG00000038530	Rgs4	152.773	104.45	204.118	-1.95343	-0.96601	5.94407e-06	0.000493988	1	169741477	169747642	-1	protein_coding	regulator of G-protein signaling 4 [Source:MGI Symbol;Acc:MGI:108409]
ENSMUSG00000041220	Elovl6	3.11904	3.6326	1.86824	1.95109	0.964279	0.00145657	0.0319647	3	129532386	129638495	1	protein_coding	ELOVL family member 6, elongation of long chain fatty acids (yeast) [Source:MGI Symbol;Acc:MGI:2156528]
ENSMUSG00000026864	Hspa5	518.1	595.879	305.59	1.9501	0.963546	3.33526e-15	5.06367e-12	2	34771970	34776531	1	protein_coding	heat shock protein 5 [Source:MGI Symbol;Acc:MGI:95835]
ENSMUSG00000025912	Mybl1	18.7579	25.7203	13.2477	1.93036	0.948866	2.10099e-10	7.36101e-08	1	9667415	9700209	-1	protein_coding	myeloblastosis oncogene-like 1 [Source:MGI Symbol;Acc:MGI:99925]
ENSMUSG00000026576	Atp1b1	12.2681	16.6007	8.62146	1.92407	0.944162	2.88978e-07	4.46293e-05	1	164437267	164458355	-1	protein_coding	ATPase, Na+/K+ transporting, beta 1 polypeptide [Source:MGI Symbol;Acc:MGI:88108]
ENSMUSG00000039145	Camk1d	5.48596	6.24487	3.26137	1.92095	0.941821	4.9436e-05	0.00251113	2	5293457	5714515	-1	protein_coding	calcium/calmodulin-dependent protein kinase ID [Source:MGI Symbol;Acc:MGI:2442190]
ENSMUSG00000000751	Rpa1	63.962	82.3264	42.7952	1.9185	0.939978	5.74097e-15	7.28163e-12	11	75298166	75348324	-1	protein_coding	replication protein A1 [Source:MGI Symbol;Acc:MGI:1915525]
ENSMUSG00000024186	Rgs11	10.7128	7.5721	14.5875	-1.9088	-0.932668	1.57674e-07	2.69307e-05	17	26202951	26211324	1	protein_coding	regulator of G-protein signaling 11 [Source:MGI Symbol;Acc:MGI:1354739]
ENSMUSG00000003282	Plag1	2.14006	3.22539	1.71706	1.89798	0.924464	0.00259026	0.0470655	4	3900996	3938423	-1	protein_coding	pleiomorphic adenoma gene 1 [Source:MGI Symbol;Acc:MGI:1891916]
ENSMUSG00000019647	Sema6a	3.89536	4.55928	2.36583	1.89019	0.918531	0.000895906	0.0227118	18	47235598	47368870	-1	protein_coding	sema domain, transmembrane domain (TM), and cytoplasmic domain, (semaphorin) 6A [Source:MGI Symbol;Acc:MGI:1203727]
ENSMUSG00000026725	Tnn	5.52428	8.46915	4.48034	1.88988	0.918291	6.56675e-05	0.00307288	1	160085036	160153580	-1	protein_coding	tenascin N [Source:MGI Symbol;Acc:MGI:2665790]
ENSMUSG00000050730	Arhgap42	6.35118	8.89152	4.68204	1.88559	0.915016	1.55291e-05	0.00103507	9	8994329	9239101	-1	protein_coding	Rho GTPase activating protein 42 [Source:MGI Symbol;Acc:MGI:1918794]
ENSMUSG00000036390	Gadd45a	5.47029	6.00962	3.1496	1.88513	0.91466	0.000283281	0.00953387	6	67035096	67037457	-1	protein_coding	growth arrest and DNA-damage-inducible 45 alpha [Source:MGI Symbol;Acc:MGI:107799]
ENSMUSG00000035722	Abca7	23.0971	30.8554	16.4511	1.88294	0.912987	1.19959e-10	4.61464e-08	10	79996494	80015572	1	protein_coding	ATP-binding cassette, sub-family A (ABC1), member 7 [Source:MGI Symbol;Acc:MGI:1351646]
ENSMUSG00000025610	Map3k7cl	156.984	108.01	202.669	-1.87616	-0.907782	9.489e-14	9.26126e-11	16	87553330	87595336	1	protein_coding	Map3k7 C-terminal like [Source:MGI Symbol;Acc:MGI:2446584]
ENSMUSG00000025584	Pde8a	6.42104	8.86508	4.68487	1.87048	0.903411	8.56241e-06	0.000655923	7	81213596	81334533	1	protein_coding	phosphodiesterase 8A [Source:MGI Symbol;Acc:MGI:1277116]
ENSMUSG00000029657	Hsph1	176.026	120.76	225.851	-1.8697	-0.902809	2.73841e-08	5.75678e-06	5	149614287	149636376	-1	protein_coding	heat shock 105kDa/110kDa protein 1 [Source:MGI Symbol;Acc:MGI:105053]
ENSMUSG00000053113	Socs3	5.81732	8.06136	4.19988	1.86885	0.902152	0.00022377	0.00790074	11	117966079	117970047	-1	protein_coding	suppressor of cytokine signaling 3 [Source:MGI Symbol;Acc:MGI:1201791]
ENSMUSG00000020866	Cacna1g	3.53273	4.82721	2.58443	1.86671	0.900497	0.00246664	0.0454233	11	94408391	94474198	-1	protein_coding	calcium channel, voltage-dependent, T type, alpha 1G subunit [Source:MGI Symbol;Acc:MGI:1201678]
ENSMUSG00000038594	Cep85l	6.62432	8.28558	4.50935	1.8575	0.893363	4.34135e-05	0.00228155	10	53278081	53379851	-1	protein_coding	centrosomal protein 85-like [Source:MGI Symbol;Acc:MGI:3642684]
ENSMUSG00000079055	Slc8a3	3.55325	5.05711	2.73488	1.84407	0.88289	0.00104046	0.0251182	12	81197915	81333180	-1	protein_coding	solute carrier family 8 (sodium/calcium exchanger), member 3 [Source:MGI Symbol;Acc:MGI:107976]
ENSMUSG00000026574	Dpt	3.61985	2.4253	4.43986	-1.84083	-0.880359	0.00273166	0.0486821	1	164796732	164824266	1	protein_coding	dermatopontin [Source:MGI Symbol;Acc:MGI:1928392]
ENSMUSG00000034329	Brip1	8.89016	6.58204	12.0135	-1.84074	-0.880288	6.26507e-05	0.00298278	11	86058138	86201193	-1	protein_coding	BRCA1 interacting protein C-terminal helicase 1 [Source:MGI Symbol;Acc:MGI:2442836]
ENSMUSG00000097240	Gm26614	6.84255	9.79624	5.32342	1.83984	0.87958	0.00025878	0.00883992	9	117873144	117881202	1	lincRNA	predicted gene, 26614 [Source:MGI Symbol;Acc:MGI:5477108]
ENSMUSG00000035279	Ssc5d	5.46497	7.34828	3.99964	1.83035	0.87212	0.000174331	0.0065174	7	4925844	4944821	1	protein_coding	scavenger receptor cysteine rich domain containing (5 domains) [Source:MGI Symbol;Acc:MGI:3606211]
ENSMUSG00000022802	Lmln	5.14241	6.95072	3.78686	1.83024	0.872032	0.00014458	0.00572619	16	33062521	33127695	1	protein_coding	leishmanolysin-like (metallopeptidase M8 family) [Source:MGI Symbol;Acc:MGI:2444736]
ENSMUSG00000090639	Gm20425	5.17581	7.3527	4.05773	1.8228	0.86616	0.00109783	0.0259978	9	103190208	103230307	-1	protein_coding	predicted gene 20425 [Source:MGI Symbol;Acc:MGI:5141890]
ENSMUSG00000046598	Bdh1	29.5788	23.1478	41.977	-1.82172	-0.865299	1.2158e-10	4.61464e-08	16	31422280	31458901	1	protein_coding	3-hydroxybutyrate dehydrogenase, type 1 [Source:MGI Symbol;Acc:MGI:1919161]
ENSMUSG00000020914	Top2a	4.19982	2.27241	4.16201	-1.82125	-0.864933	0.00118071	0.0275311	11	98992943	99024189	-1	protein_coding	topoisomerase (DNA) II alpha [Source:MGI Symbol;Acc:MGI:98790]
ENSMUSG00000092486	2610524H06Rik	4.95638	5.67652	3.0783	1.81554	0.860401	0.00133284	0.0301024	5	114821935	114823468	-1	protein_coding	RIKEN cDNA 2610524H06 gene [Source:MGI Symbol;Acc:MGI:2447819]
ENSMUSG00000082738	Gm15422	7.33714	5.09287	9.15999	-1.81399	-0.85917	1.6534e-05	0.00108616	14	123985276	123985816	-1	pseudogene	predicted gene 15422 [Source:MGI Symbol;Acc:MGI:3707362]
ENSMUSG00000029821	Dfna5	11.2293	17.9166	9.84508	1.80894	0.855145	0.000174573	0.0065174	6	50189369	50263862	-1	protein_coding	deafness, autosomal dominant 5 (human) [Source:MGI Symbol;Acc:MGI:1889850]
ENSMUSG00000028211	Trp53inp1	453.102	753.733	417.167	1.80692	0.853533	5.88187e-06	0.000493067	4	11156431	11174379	1	protein_coding	transformation related protein 53 inducible nuclear protein 1 [Source:MGI Symbol;Acc:MGI:1926609]
ENSMUSG00000075312	Gm13597	6.39363	5.0807	9.18201	-1.80558	-0.852464	0.000172466	0.00649193	2	68554555	68554929	1	pseudogene	predicted gene 13597 [Source:MGI Symbol;Acc:MGI:3651139]
ENSMUSG00000031558	Slit2	7.5161	9.69437	5.33251	1.80556	0.852443	2.26315e-05	0.00139296	5	47983155	48306282	1	protein_coding	slit homolog 2 (Drosophila) [Source:MGI Symbol;Acc:MGI:1315205]
ENSMUSG00000041193	Pla2g5	5.75963	3.97991	7.12282	-1.80377	-0.851016	0.000300752	0.00985485	4	138799244	138863482	-1	protein_coding	phospholipase A2, group V [Source:MGI Symbol;Acc:MGI:101899]
ENSMUSG00000004127	Trmt10a	4.36067	5.22535	2.90425	1.80114	0.848909	0.000521489	0.0153221	3	138143448	138159821	1	protein_coding	tRNA methyltransferase 10A [Source:MGI Symbol;Acc:MGI:1920421]
ENSMUSG00000028128	F3	25.957	37.3685	20.8918	1.79202	0.841586	5.12449e-05	0.0025743	3	121723537	121735052	1	protein_coding	coagulation factor III [Source:MGI Symbol;Acc:MGI:88381]
ENSMUSG00000020151	Ptprr	6.41429	4.15794	7.46096	-1.78029	-0.832114	0.00172016	0.0353979	10	116018213	116274932	1	protein_coding	protein tyrosine phosphatase, receptor type, R [Source:MGI Symbol;Acc:MGI:109559]
ENSMUSG00000021806	Nid2	6.35289	7.20721	4.08779	1.77999	0.831871	0.000242933	0.00843079	14	19751257	19811787	1	protein_coding	nidogen 2 [Source:MGI Symbol;Acc:MGI:1298229]
ENSMUSG00000097391	Mirg	5.76898	6.8145	3.87779	1.77986	0.831764	0.00033487	0.0107158	12	109729764	109749460	1	lincRNA	miRNA containing gene [Source:MGI Symbol;Acc:MGI:3781106]
ENSMUSG00000004698	Hdac9	39.493	30.9445	54.9942	-1.77891	-0.830997	1.7823e-07	2.96991e-05	12	34371503	34528889	-1	protein_coding	histone deacetylase 9 [Source:MGI Symbol;Acc:MGI:1931221]
ENSMUSG00000038354	Ankrd35	6.94586	5.88494	10.5534	-1.77357	-0.826657	0.000542821	0.0157142	3	96670131	96691009	1	protein_coding	ankyrin repeat domain 35 [Source:MGI Symbol;Acc:MGI:2442590]
ENSMUSG00000097819	Gm26813	5.69767	8.40645	4.73927	1.77327	0.826413	0.000226507	0.0079768	1	59488480	59492605	-1	lincRNA	predicted gene, 26813 [Source:MGI Symbol;Acc:MGI:5477307]
ENSMUSG00000093577	Gm20632	7.28872	10.3034	5.77045	1.77072	0.824335	0.00142769	0.0316175	3	96239393	96241819	1	antisense	predicted gene 20632 [Source:MGI Symbol;Acc:MGI:5313079]
ENSMUSG00000020953	Coch	6.01302	7.68679	4.31569	1.77001	0.823758	0.00280831	0.0495495	12	51593341	51605773	1	protein_coding	coagulation factor C homolog (Limulus polyphemus) [Source:MGI Symbol;Acc:MGI:1278313]
ENSMUSG00000031765	Mt1	257.192	407.486	230.307	1.7691	0.823015	7.48398e-05	0.00341492	8	94179089	94180325	1	protein_coding	metallothionein 1 [Source:MGI Symbol;Acc:MGI:97171]
ENSMUSG00000039304	Tnfsf10	6.97228	9.14412	5.09532	1.76787	0.822015	0.000303275	0.0098901	3	27317028	27342427	1	protein_coding	tumor necrosis factor (ligand) superfamily, member 10 [Source:MGI Symbol;Acc:MGI:107414]
ENSMUSG00000036983	Tfb1m	3.72268	2.56403	4.55375	-1.75588	-0.812195	0.00199446	0.0393341	17	3519263	3557713	-1	protein_coding	transcription factor B1, mitochondrial [Source:MGI Symbol;Acc:MGI:2146851]
ENSMUSG00000042510	AA986860	3.97928	4.70845	2.64867	1.75403	0.810676	0.00233588	0.0437226	1	130731976	130744622	1	protein_coding	expressed sequence AA986860 [Source:MGI Symbol;Acc:MGI:2138143]
ENSMUSG00000019817	Plagl1	11.6021	17.0271	9.73709	1.74342	0.801923	9.07548e-07	0.000118102	10	13090691	13131694	1	protein_coding	pleiomorphic adenoma gene-like 1 [Source:MGI Symbol;Acc:MGI:1100874]
ENSMUSG00000078931	Pdf	7.29817	5.4054	9.201	-1.74215	-0.800868	0.000107413	0.00452991	8	107044698	107048614	-1	protein_coding	peptide deformylase (mitochondrial) [Source:MGI Symbol;Acc:MGI:1915273]
ENSMUSG00000097451	Rian	91.761	107.949	62.1046	1.73986	0.798973	2.58971e-11	1.26378e-08	12	109603940	109661716	1	processed_transcript	RNA imprinted and accumulated in nucleus [Source:MGI Symbol;Acc:MGI:1922995]
ENSMUSG00000073460	Pnldc1	21.7275	13.0819	22.9664	-1.73835	-0.797716	6.72956e-10	1.99897e-07	17	12888902	12910000	-1	protein_coding	poly(A)-specific ribonuclease (PARN)-like domain containing 1 [Source:MGI Symbol;Acc:MGI:2685159]
ENSMUSG00000055691	Gja6	9.02123	6.47897	11.2422	-1.73556	-0.795401	1.80388e-05	0.00116816	X	160902116	160907052	-1	protein_coding	gap junction protein, alpha 6 [Source:MGI Symbol;Acc:MGI:95717]
ENSMUSG00000085382	Gm13861	7.33723	5.17138	8.8942	-1.73463	-0.794627	0.000186996	0.00694323	6	34651354	34653894	-1	lincRNA	predicted gene 13861 [Source:MGI Symbol;Acc:MGI:3649466]
ENSMUSG00000041771	Slc24a4	14.0592	26.165	15.041	1.73232	0.792706	2.80169e-06	0.000287837	12	102128733	102267091	1	protein_coding	solute carrier family 24 (sodium/potassium/calcium exchanger), member 4 [Source:MGI Symbol;Acc:MGI:2447362]
ENSMUSG00000025650	Col7a1	4.7523	6.00851	3.51615	1.72699	0.788257	0.0013328	0.0301024	9	108953586	108984875	1	protein_coding	collagen, type VII, alpha 1 [Source:MGI Symbol;Acc:MGI:88462]
ENSMUSG00000040010	Slc7a5	26.7017	31.2585	18.0696	1.72491	0.786519	6.42964e-08	1.27326e-05	8	121881150	121907694	-1	protein_coding	solute carrier family 7 (cationic amino acid transporter, y+ system), member 5 [Source:MGI Symbol;Acc:MGI:1298205]
ENSMUSG00000026773	Pfkfb3	75.5982	96.4687	55.9729	1.72095	0.783206	8.81743e-05	0.00389907	2	11471430	11502101	-1	protein_coding	6-phosphofructo-2-kinase/fructose-2,6-biphosphatase 3 [Source:MGI Symbol;Acc:MGI:2181202]
ENSMUSG00000030301	Ccdc91	10.2421	7.58327	12.9909	-1.72007	-0.782466	3.87768e-06	0.000358004	6	147475871	147632612	1	protein_coding	coiled-coil domain containing 91 [Source:MGI Symbol;Acc:MGI:1914265]
ENSMUSG00000038738	Shank1	9.0866	6.27653	10.9297	-1.7199	-0.782326	8.25217e-06	0.000640669	7	44310253	44358351	1	protein_coding	SH3/ankyrin domain gene 1 [Source:MGI Symbol;Acc:MGI:3613677]
ENSMUSG00000040152	Thbs1	177.082	234.754	136.728	1.71615	0.779179	2.10713e-05	0.00132638	2	118111876	118127133	1	protein_coding	thrombospondin 1 [Source:MGI Symbol;Acc:MGI:98737]
ENSMUSG00000036437	Npy1r	126.506	106.761	183.143	-1.71554	-0.778664	0.00015882	0.00609998	8	66697422	66706798	1	protein_coding	neuropeptide Y receptor Y1 [Source:MGI Symbol;Acc:MGI:104963]
ENSMUSG00000034640	Tiparp	9.91291	13.2338	7.74913	1.71155	0.775307	5.32311e-05	0.00263422	3	65528410	65555145	1	protein_coding	TCDD-inducible poly(ADP-ribose) polymerase [Source:MGI Symbol;Acc:MGI:2159210]
ENSMUSG00000011254	Thg1l	6.79925	5.12838	8.71494	-1.70701	-0.771474	0.000105451	0.00450277	11	45946843	45955494	-1	protein_coding	tRNA-histidine guanylyltransferase 1-like (S. cerevisiae) [Source:MGI Symbol;Acc:MGI:1913878]
ENSMUSG00000034220	Gpc1	36.5725	41.9723	24.5598	1.70496	0.769734	2.63654e-10	8.78675e-08	1	92831645	92860779	1	protein_coding	glypican 1 [Source:MGI Symbol;Acc:MGI:1194891]
ENSMUSG00000045464	2810002D19Rik	4.14255	3.07733	5.30822	-1.70461	-0.769438	0.00195356	0.0387357	2	94406151	94411682	1	processed_transcript	RIKEN cDNA 2810002D19 gene [Source:MGI Symbol;Acc:MGI:1913707]
ENSMUSG00000029651	Mtus2	123.589	88.5905	150.976	-1.70332	-0.768346	1.05036e-08	2.56289e-06	5	147957320	148316065	1	protein_coding	microtubule associated tumor suppressor candidate 2 [Source:MGI Symbol;Acc:MGI:1915388]
ENSMUSG00000005373	Mlxipl	23.5213	26.4455	15.6302	1.69825	0.764051	1.27106e-06	0.000152348	5	135106891	135138382	1	protein_coding	MLX interacting protein-like [Source:MGI Symbol;Acc:MGI:1927999]
ENSMUSG00000059279	Olfr224	12.5114	8.90646	15.2625	-1.69617	-0.762283	0.000737477	0.0195289	11	58566397	58570559	-1	protein_coding	olfactory receptor 224 [Source:MGI Symbol;Acc:MGI:3030058]
ENSMUSG00000047996	Prrg1	4.84804	6.21652	3.70596	1.69462	0.760959	0.000664513	0.0182694	X	78449613	78583896	-1	protein_coding	proline rich Gla (G-carboxyglutamic acid) 1 [Source:MGI Symbol;Acc:MGI:1917364]
ENSMUSG00000026315	Serpinb8	8.81447	6.39539	10.8058	-1.69391	-0.760355	0.000154117	0.00599959	1	107590006	107610484	1	protein_coding	serine (or cysteine) peptidase inhibitor, clade B, member 8 [Source:MGI Symbol;Acc:MGI:894657]
ENSMUSG00000015354	Pcolce2	150.833	174.488	103.201	1.69158	0.758368	1.04523e-10	4.2006e-08	9	95637601	95698096	1	protein_coding	procollagen C-endopeptidase enhancer 2 [Source:MGI Symbol;Acc:MGI:1923727]
ENSMUSG00000021379	Id4	40.3408	57.8442	34.158	1.68831	0.755577	2.77477e-06	0.00028723	13	48261427	48264036	1	protein_coding	inhibitor of DNA binding 4 [Source:MGI Symbol;Acc:MGI:99414]
ENSMUSG00000037411	Serpine1	351.774	262.76	443.453	-1.68757	-0.754949	2.71174e-05	0.00160066	5	137061504	137072272	-1	protein_coding	serine (or cysteine) peptidase inhibitor, clade E, member 1 [Source:MGI Symbol;Acc:MGI:97608]
ENSMUSG00000014243	Zswim7	4.80954	6.44992	3.84936	1.68437	0.752212	0.00077997	0.0203777	11	62267224	62281375	-1	protein_coding	zinc finger SWIM-type containing 7 [Source:MGI Symbol;Acc:MGI:1916997]
ENSMUSG00000020846	Fam101b	8.84263	10.7625	6.38756	1.68411	0.751985	6.71531e-05	0.00312102	11	76019194	76027782	-1	protein_coding	family with sequence similarity 101, member B [Source:MGI Symbol;Acc:MGI:1923816]
ENSMUSG00000032712	2810474O19Rik	88.2307	122.418	72.8644	1.68164	0.749873	2.80434e-09	7.66371e-07	6	149309414	149335663	1	protein_coding	RIKEN cDNA 2810474O19 gene [Source:MGI Symbol;Acc:MGI:1914496]
ENSMUSG00000085028	Slc2a4rg-ps	11.4276	7.70945	13.0625	-1.6731	-0.742528	4.60993e-05	0.00237699	2	181384250	181387586	1	pseudogene	Slc2a4 regulator, pseudogene [Source:MGI Symbol;Acc:MGI:3651388]
ENSMUSG00000028116	Myoz2	29.4342	21.2309	35.3781	-1.66048	-0.731599	0.000347904	0.0111069	3	123006206	123034990	-1	protein_coding	myozenin 2 [Source:MGI Symbol;Acc:MGI:1913063]
ENSMUSG00000028479	Gne	74.9947	54.8571	91.203	-1.65996	-0.731151	6.46393e-13	4.64858e-10	4	44034075	44084177	-1	protein_coding	glucosamine (UDP-N-acetyl)-2-epimerase/N-acetylmannosamine kinase [Source:MGI Symbol;Acc:MGI:1354951]
ENSMUSG00000074340	Ovgp1	5.34899	7.65199	4.61728	1.65805	0.729483	0.00105867	0.0253641	3	105973711	105987423	1	protein_coding	oviductal glycoprotein 1 [Source:MGI Symbol;Acc:MGI:106661]
ENSMUSG00000063727	Tnfrsf11b	21.4617	15.0012	24.9301	-1.65469	-0.726557	0.00247925	0.0454647	15	54250619	54278484	-1	protein_coding	tumor necrosis factor receptor superfamily, member 11b (osteoprotegerin) [Source:MGI Symbol;Acc:MGI:109587]
ENSMUSG00000032925	Itgbl1	272.937	198.962	329.146	-1.65328	-0.725333	9.71366e-11	4.02205e-08	14	123659971	123975618	1	protein_coding	integrin, beta-like 1 [Source:MGI Symbol;Acc:MGI:2443439]
ENSMUSG00000028970	Abcb1b	14.0314	17.6085	10.5979	1.64776	0.720504	4.14443e-05	0.00220348	5	8798147	8866314	1	protein_coding	ATP-binding cassette, sub-family B (MDR/TAP), member 1B [Source:MGI Symbol;Acc:MGI:97568]
ENSMUSG00000059901	Adamts14	14.9028	22.3213	13.6204	1.64594	0.718912	0.00219892	0.0421403	10	61197112	61273438	-1	protein_coding	a disintegrin-like and metallopeptidase (reprolysin type) with thrombospondin type 1 motif, 14 [Source:MGI Symbol;Acc:MGI:2179942]
ENSMUSG00000041959	S100a10	75.7534	95.3126	57.9172	1.63832	0.712219	5.68299e-11	2.58841e-08	3	93555080	93564643	1	protein_coding	S100 calcium binding protein A10 (calpactin) [Source:MGI Symbol;Acc:MGI:1339468]
ENSMUSG00000039405	Prss23	191.411	146.762	240.1	-1.63718	-0.711213	8.30761e-12	4.54061e-09	7	89507785	89517586	-1	protein_coding	protease, serine 23 [Source:MGI Symbol;Acc:MGI:1923703]
ENSMUSG00000027316	Gfra4	14.2942	9.91545	16.3156	-1.63438	-0.70874	1.37796e-06	0.000159563	2	131039632	131043088	-1	protein_coding	glial cell line derived neurotrophic factor family receptor alpha 4 [Source:MGI Symbol;Acc:MGI:1341873]
ENSMUSG00000032625	Thsd7a	5.9177	8.17491	4.9812	1.63275	0.707303	0.00208044	0.0405584	6	12311610	12749410	-1	protein_coding	thrombospondin, type I, domain containing 7A [Source:MGI Symbol;Acc:MGI:2685683]
ENSMUSG00000024084	Qpct	23.4354	25.2815	15.4715	1.6325	0.707086	2.46322e-07	3.91365e-05	17	79051906	79090243	1	protein_coding	glutaminyl-peptide cyclotransferase (glutaminyl cyclase) [Source:MGI Symbol;Acc:MGI:1917786]
ENSMUSG00000038608	Dock10	45.7057	32.6984	53.6113	-1.6311	-0.705845	2.32566e-10	7.94444e-08	1	80501073	80758527	-1	protein_coding	dedicator of cytokinesis 10 [Source:MGI Symbol;Acc:MGI:2146320]
ENSMUSG00000037254	Itih2	67.5499	44.9203	73.3995	-1.63064	-0.705439	2.73547e-10	8.89938e-08	2	10094593	10131396	-1	protein_coding	inter-alpha trypsin inhibitor, heavy chain 2 [Source:MGI Symbol;Acc:MGI:96619]
ENSMUSG00000024085	Man2a1	88.302	108.963	66.8964	1.63015	0.705004	1.05651e-06	0.000132334	17	64600736	64755110	1	protein_coding	mannosidase 2, alpha 1 [Source:MGI Symbol;Acc:MGI:104669]
ENSMUSG00000028766	Alpl	19.7175	23.2925	14.2219	1.62765	0.702788	0.000135447	0.00544339	4	137741733	137796384	-1	protein_coding	alkaline phosphatase, liver/bone/kidney [Source:MGI Symbol;Acc:MGI:87983]
ENSMUSG00000026655	Fam107b	11.0226	13.4905	8.25902	1.62705	0.70226	0.000119808	0.00491609	2	3613758	3782142	1	protein_coding	family with sequence similarity 107, member B [Source:MGI Symbol;Acc:MGI:1913790]
ENSMUSG00000027016	Zfp385b	6.44987	5.0377	8.23303	-1.62691	-0.702136	0.000517596	0.0152678	2	77410634	77819639	-1	protein_coding	zinc finger protein 385B [Source:MGI Symbol;Acc:MGI:2444734]
ENSMUSG00000050312	Nsun3	6.86073	8.93482	5.43437	1.62398	0.699535	0.00171156	0.0352742	16	62732444	62786818	-1	protein_coding	NOL1/NOP2/Sun domain family member 3 [Source:MGI Symbol;Acc:MGI:2146565]
ENSMUSG00000061171	Slc38a11	13.5394	10.6381	17.239	-1.62391	-0.699476	5.34015e-05	0.00263422	2	65316430	65364034	-1	protein_coding	solute carrier family 38, member 11 [Source:MGI Symbol;Acc:MGI:2443383]
ENSMUSG00000021466	Ptch1	10.3308	11.9298	7.35333	1.61936	0.695425	0.000128742	0.00521996	13	63511533	63565520	-1	protein_coding	patched homolog 1 [Source:MGI Symbol;Acc:MGI:105373]
ENSMUSG00000067430	Zfp763	10.9341	14.2353	8.72828	1.61915	0.695236	0.00237011	0.0440359	17	33016863	33033402	-1	protein_coding	zinc finger protein 763 [Source:MGI Symbol;Acc:MGI:1920701]
ENSMUSG00000095990	Zfp97	14.8319	19.3957	12.0135	1.61524	0.691749	7.85023e-05	0.00352847	17	17121415	17146831	1	protein_coding	zinc finger protein 97 [Source:MGI Symbol;Acc:MGI:105921]
ENSMUSG00000017550	Atad5	5.67864	7.66661	4.74031	1.6141	0.690733	0.00244137	0.0450299	11	80089400	80135794	1	protein_coding	ATPase family, AAA domain containing 5 [Source:MGI Symbol;Acc:MGI:2442925]
ENSMUSG00000025776	Crispld1	26.6606	34.4303	21.3243	1.61038	0.687399	3.28392e-07	4.98572e-05	1	17727045	17766344	1	protein_coding	cysteine-rich secretory protein LCCL domain containing 1 [Source:MGI Symbol;Acc:MGI:1934666]
ENSMUSG00000052726	Kcnt2	8.18574	11.2779	6.94044	1.60936	0.686483	0.001796	0.0364102	1	140246216	140612063	1	protein_coding	potassium channel, subfamily T, member 2 [Source:MGI Symbol;Acc:MGI:3036273]
ENSMUSG00000035293	G2e3	23.3648	30.1692	18.7224	1.60856	0.685768	1.90308e-06	0.000211412	12	51348061	51376986	1	protein_coding	G2/M-phase specific E3 ubiquitin ligase [Source:MGI Symbol;Acc:MGI:2444298]
ENSMUSG00000047844	Bex4	8.67478	6.7826	11.0066	-1.60742	-0.684747	0.00185144	0.0373128	X	136138996	136140443	1	protein_coding	brain expressed gene 4 [Source:MGI Symbol;Acc:MGI:3606746]
ENSMUSG00000086283	2810433D01Rik	7.59806	5.50817	8.88803	-1.60679	-0.684178	0.000673925	0.0183803	11	102619796	102624416	-1	lincRNA	RIKEN cDNA 2810433D01 gene [Source:MGI Symbol;Acc:MGI:1924382]
ENSMUSG00000034460	Six4	16.2671	11.5125	18.5402	-1.60213	-0.679989	0.00247657	0.0454647	12	73099609	73113456	-1	protein_coding	sine oculis-related homeobox 4 [Source:MGI Symbol;Acc:MGI:106034]
ENSMUSG00000019966	Kitl	15.6888	12.654	20.2432	-1.60053	-0.678549	3.15517e-05	0.00182679	10	100015630	100100413	1	protein_coding	kit ligand [Source:MGI Symbol;Acc:MGI:96974]
ENSMUSG00000030562	Nox4	486.9	381.326	610.115	-1.60017	-0.678223	3.56872e-06	0.000336296	7	87246096	87398710	1	protein_coding	NADPH oxidase 4 [Source:MGI Symbol;Acc:MGI:1354184]
ENSMUSG00000025185	Loxl4	6.56906	7.49389	4.63153	1.59923	0.677374	0.000914963	0.0230151	19	42593982	42612813	-1	protein_coding	lysyl oxidase-like 4 [Source:MGI Symbol;Acc:MGI:1914823]
ENSMUSG00000025504	Eps8l2	12.8351	8.36064	13.4332	-1.59584	-0.67432	6.90446e-05	0.00319008	7	141338880	141363020	1	protein_coding	EPS8-like 2 [Source:MGI Symbol;Acc:MGI:2138828]
ENSMUSG00000026090	2010300C02Rik	21.3082	15.6699	25.016	-1.59097	-0.669905	1.89405e-07	3.11811e-05	1	37611677	37720085	-1	protein_coding	RIKEN cDNA 2010300C02 gene [Source:MGI Symbol;Acc:MGI:1919347]
ENSMUSG00000023829	Slc22a1	14.9139	12.613	19.9203	-1.58785	-0.667078	0.000324015	0.0104418	17	12648874	12675838	-1	protein_coding	solute carrier family 22 (organic cation transporter), member 1 [Source:MGI Symbol;Acc:MGI:108111]
ENSMUSG00000026580	Selp	22.3667	28.266	17.7489	1.58614	0.665522	0.000218452	0.00773298	1	164115264	164150026	1	protein_coding	selectin, platelet [Source:MGI Symbol;Acc:MGI:98280]
ENSMUSG00000038119	Cdon	81.2549	96.2331	60.7959	1.58446	0.663991	3.29213e-06	0.000323624	9	35421128	35507652	1	protein_coding	cell adhesion molecule-related/down-regulated by oncogenes [Source:MGI Symbol;Acc:MGI:1926387]
ENSMUSG00000019850	Tnfaip3	18.6344	21.1856	13.3833	1.58349	0.663109	0.000352204	0.011218	10	19000910	19015657	-1	protein_coding	tumor necrosis factor, alpha-induced protein 3 [Source:MGI Symbol;Acc:MGI:1196377]
ENSMUSG00000049086	Bmyc	18.7353	22.4262	14.1217	1.58265	0.662339	4.67696e-05	0.00239348	2	25706739	25707721	1	protein_coding	brain expressed myelocytomatosis oncogene [Source:MGI Symbol;Acc:MGI:88184]
ENSMUSG00000062609	Kcnj15	109.209	106.731	67.9426	1.57399	0.654425	2.213e-05	0.00136826	16	95257558	95300260	1	protein_coding	potassium inwardly-rectifying channel, subfamily J, member 15 [Source:MGI Symbol;Acc:MGI:1310000]
ENSMUSG00000022037	Clu	727.679	499.28	785.753	-1.57366	-0.654126	5.90099e-10	1.7918e-07	14	65968483	65981548	1	protein_coding	clusterin [Source:MGI Symbol;Acc:MGI:88423]
ENSMUSG00000022371	Col14a1	98.3566	76.9967	121.344	-1.57191	-0.652516	3.32721e-05	0.0018709	15	55307750	55520803	1	protein_coding	collagen, type XIV, alpha 1 [Source:MGI Symbol;Acc:MGI:1341272]
ENSMUSG00000044550	Tceal3	23.9175	18.8285	29.6963	-1.57154	-0.652182	8.97694e-06	0.000674491	X	136590842	136668378	1	protein_coding	transcription elongation factor A (SII)-like 3 [Source:MGI Symbol;Acc:MGI:1913354]
ENSMUSG00000038388	Mpp6	31.3985	46.925	29.857	1.56927	0.650098	0.00131886	0.0300348	6	50110241	50198598	1	protein_coding	membrane protein, palmitoylated 6 (MAGUK p55 subfamily member 6) [Source:MGI Symbol;Acc:MGI:1927340]
ENSMUSG00000017144	Rnd3	138.388	102.721	161.086	-1.56779	-0.648735	5.00579e-05	0.0025333	2	51130438	51149111	-1	protein_coding	Rho family GTPase 3 [Source:MGI Symbol;Acc:MGI:1921444]
ENSMUSG00000038007	Acer2	23.4698	33.0631	21.0628	1.56729	0.648276	0.000461336	0.0139154	4	86874396	86934822	1	protein_coding	alkaline ceramidase 2 [Source:MGI Symbol;Acc:MGI:1920932]
ENSMUSG00000030711	Sult1a1	42.1233	35.7758	55.9606	-1.56627	-0.647333	8.88469e-07	0.000117864	7	126672865	126676432	-1	protein_coding	sulfotransferase family 1A, phenol-preferring, member 1 [Source:MGI Symbol;Acc:MGI:102896]
ENSMUSG00000020893	Per1	122.865	169.863	108.454	1.56525	0.646393	4.54727e-05	0.00236251	11	69095217	69109960	1	protein_coding	period circadian clock 1 [Source:MGI Symbol;Acc:MGI:1098283]
ENSMUSG00000038195	Rilp	10.9521	12.9159	8.17467	1.56435	0.645559	4.60141e-05	0.00237699	11	75510094	75513168	1	protein_coding	Rab interacting lysosomal protein [Source:MGI Symbol;Acc:MGI:2144271]
ENSMUSG00000036459	Wtip	80.9494	65.1307	101.674	-1.56327	-0.644569	1.0257e-07	1.97397e-05	7	34109543	34133268	-1	protein_coding	WT1-interacting protein [Source:MGI Symbol;Acc:MGI:2141920]
ENSMUSG00000046186	Cd109	66.7027	77.2164	49.5124	1.5601	0.641637	2.23993e-08	4.85816e-06	9	78615546	78716253	1	protein_coding	CD109 antigen [Source:MGI Symbol;Acc:MGI:2445221]
ENSMUSG00000075307	Klhl41	15.062	12.1833	18.8799	-1.55837	-0.640041	0.00150736	0.0325389	2	69670120	69684230	1	protein_coding	kelch-like 41 [Source:MGI Symbol;Acc:MGI:2683854]
ENSMUSG00000096929	A330023F24Rik	79.7904	60.4552	94.278	-1.55771	-0.639427	3.18615e-05	0.00183059	1	194976375	195037908	1	lincRNA	RIKEN cDNA A330023F24 gene [Source:MGI Symbol;Acc:MGI:2443958]
ENSMUSG00000021253	Tgfb3	116.408	84.9149	132.324	-1.55639	-0.638202	1.13289e-07	2.12053e-05	12	86056744	86079041	-1	protein_coding	transforming growth factor, beta 3 [Source:MGI Symbol;Acc:MGI:98727]
ENSMUSG00000048442	Smim5	19.913	14.7703	22.9422	-1.5548	-0.63673	3.94752e-05	0.00214896	11	115899966	115906269	1	protein_coding	small integral membrane protein 5 [Source:MGI Symbol;Acc:MGI:1913778]
ENSMUSG00000029228	Lnx1	7.83586	5.24594	8.27542	-1.55473	-0.636664	0.00281037	0.0495495	5	74592446	74702911	-1	protein_coding	ligand of numb-protein X 1 [Source:MGI Symbol;Acc:MGI:1278335]
ENSMUSG00000031626	Sorbs2	110.078	78.3162	121.687	-1.55468	-0.636614	1.71616e-08	3.90828e-06	8	45507788	45827906	1	protein_coding	sorbin and SH3 domain containing 2 [Source:MGI Symbol;Acc:MGI:1924574]
ENSMUSG00000020173	Cobl	27.3225	26.5473	41.1042	-1.55305	-0.635107	3.87614e-06	0.000358004	11	12236608	12464960	-1	protein_coding	cordon-bleu WH2 repeat [Source:MGI Symbol;Acc:MGI:105056]
ENSMUSG00000031983	2310022B05Rik	311.211	235.312	365.345	-1.55264	-0.634728	9.68845e-07	0.000123722	8	124635766	124663369	-1	protein_coding	RIKEN cDNA 2310022B05 gene [Source:MGI Symbol;Acc:MGI:1916801]
ENSMUSG00000028282	Casp8ap2	19.0036	24.7387	15.9865	1.55191	0.634046	4.54492e-06	0.000393049	4	32615451	32653265	1	protein_coding	caspase 8 associated protein 2 [Source:MGI Symbol;Acc:MGI:1349399]
ENSMUSG00000033581	Igf2bp2	7.33766	9.10234	5.82689	1.54968	0.631974	0.00231878	0.0434621	16	22059009	22163299	-1	protein_coding	insulin-like growth factor 2 mRNA binding protein 2 [Source:MGI Symbol;Acc:MGI:1890358]
ENSMUSG00000081485	Gm12338	10.9577	8.27836	12.7697	-1.54757	-0.630003	0.000288163	0.00960357	11	75599763	75599954	-1	pseudogene	predicted gene 12338 [Source:MGI Symbol;Acc:MGI:3650622]
ENSMUSG00000017493	Igfbp4	36.3435	43.1151	27.9591	1.54577	0.628326	1.7227e-05	0.0011209	11	99041244	99054392	1	protein_coding	insulin-like growth factor binding protein 4 [Source:MGI Symbol;Acc:MGI:96439]
ENSMUSG00000036292	Gramd1c	7.95002	6.49331	10.0985	-1.54339	-0.626107	0.00145137	0.0319349	16	43980350	44027945	-1	protein_coding	GRAM domain containing 1C [Source:MGI Symbol;Acc:MGI:2443024]
ENSMUSG00000058173	Smco4	7.60652	6.07546	9.29253	-1.54328	-0.625997	0.00136961	0.0306793	9	15505487	15545260	1	protein_coding	single-pass membrane protein with coiled-coil domains 4 [Source:MGI Symbol;Acc:MGI:3039636]
ENSMUSG00000072844	G530011O06Rik	16.4575	26.3087	17.0607	1.54172	0.624537	0.000552053	0.0158805	X	169975043	169978917	-1	processed_transcript	RIKEN cDNA G530011O06 gene [Source:MGI Symbol;Acc:MGI:3603513]
ENSMUSG00000050335	Lgals3	20.7393	25.6092	16.5542	1.54055	0.623445	6.52585e-05	0.00307288	14	47367751	47386160	1	protein_coding	lectin, galactose binding, soluble 3 [Source:MGI Symbol;Acc:MGI:96778]
ENSMUSG00000001131	Timp1	8.39045	8.15866	5.24954	1.53981	0.622754	0.00194413	0.038732	X	20870166	20874735	1	protein_coding	tissue inhibitor of metalloproteinase 1 [Source:MGI Symbol;Acc:MGI:98752]
ENSMUSG00000005514	Por	115.127	174.657	113.46	1.53943	0.622392	0.00036029	0.0113965	5	135670033	135735326	1	protein_coding	P450 (cytochrome) oxidoreductase [Source:MGI Symbol;Acc:MGI:97744]
ENSMUSG00000024526	Cidea	20.5485	31.8506	20.5094	1.5387	0.621715	9.80891e-06	0.000720168	18	67343564	67367794	1	protein_coding	cell death-inducing DNA fragmentation factor, alpha subunit-like effector A [Source:MGI Symbol;Acc:MGI:1270845]
ENSMUSG00000030208	Emp1	44.1692	54.0579	35.1885	1.53311	0.616459	4.24556e-06	0.000384181	6	135362931	135383173	1	protein_coding	epithelial membrane protein 1 [Source:MGI Symbol;Acc:MGI:107941]
ENSMUSG00000039115	Itga9	875.723	643.743	985.351	-1.53037	-0.613883	2.21128e-07	3.5547e-05	9	118606690	118901003	1	protein_coding	integrin alpha 9 [Source:MGI Symbol;Acc:MGI:104756]
ENSMUSG00000021895	Arhgef3	30.0107	23.4023	35.6243	-1.52992	-0.613457	1.36977e-06	0.000159563	14	27238039	27403904	1	protein_coding	Rho guanine nucleotide exchange factor (GEF) 3 [Source:MGI Symbol;Acc:MGI:1918954]
ENSMUSG00000073434	Wdr90	11.2498	15.5662	10.1972	1.52949	0.613055	0.000315295	0.0102375	17	25844771	25861501	-1	protein_coding	WD repeat domain 90 [Source:MGI Symbol;Acc:MGI:1921267]
ENSMUSG00000068748	Ptprz1	342.633	250.424	382.785	-1.52839	-0.612011	2.04036e-05	0.00129672	6	22875502	23052916	1	protein_coding	protein tyrosine phosphatase, receptor type Z, polypeptide 1 [Source:MGI Symbol;Acc:MGI:97816]
ENSMUSG00000026308	Klhl30	40.7494	27.8604	42.5764	-1.52737	-0.611053	1.26969e-06	0.000152348	1	91351016	91362416	1	protein_coding	kelch-like 30 [Source:MGI Symbol;Acc:MGI:1918038]
ENSMUSG00000009687	Fxyd5	41.2261	46.5791	30.4461	1.52658	0.610302	1.43301e-07	2.54294e-05	7	31032722	31042481	-1	protein_coding	FXYD domain-containing ion transport regulator 5 [Source:MGI Symbol;Acc:MGI:1201785]
ENSMUSG00000021268	Meg3	221.225	263.642	172.89	1.52602	0.609771	6.89342e-08	1.3456e-05	12	109541001	109571726	1	lincRNA	maternally expressed 3 [Source:MGI Symbol;Acc:MGI:1202886]
ENSMUSG00000038521	C1s1	30.3106	25.3478	38.6981	-1.52588	-0.609637	1.93334e-07	3.1449e-05	6	124530345	124542359	-1	protein_coding	complement component 1, s subcomponent 1 [Source:MGI Symbol;Acc:MGI:1355312]
ENSMUSG00000085180	AI838599	124.756	129.423	85.0914	1.52192	0.60589	0.00144405	0.0319281	4	3242055	3258092	1	lincRNA	expressed sequence AI838599 [Source:MGI Symbol;Acc:MGI:3510989]
ENSMUSG00000015656	Hspa8	817.704	614.98	935.624	-1.52116	-0.605168	1.90529e-05	0.00122232	9	40800984	40805200	1	protein_coding	heat shock protein 8 [Source:MGI Symbol;Acc:MGI:105384]
ENSMUSG00000026238	Ptma	461.47	579.242	381.413	1.51838	0.602532	2.91554e-09	7.81136e-07	1	86526726	86530712	1	protein_coding	prothymosin alpha [Source:MGI Symbol;Acc:MGI:97803]
ENSMUSG00000068854	Hist2h2be	13.508	14.0202	21.1877	-1.51532	-0.599619	0.000208177	0.00750534	3	96221119	96223738	1	protein_coding	histone cluster 2, H2be [Source:MGI Symbol;Acc:MGI:2448415]
ENSMUSG00000019997	Ctgf	3432.88	2582.14	3906.51	-1.51287	-0.597289	0.00135491	0.0303998	10	24595442	24598683	1	protein_coding	connective tissue growth factor [Source:MGI Symbol;Acc:MGI:95537]
ENSMUSG00000052676	Zmat1	21.1826	16.5582	25.115	-1.51185	-0.596317	2.35305e-05	0.00143536	X	134971372	135009209	-1	protein_coding	zinc finger, matrin type 1 [Source:MGI Symbol;Acc:MGI:2442284]
ENSMUSG00000040562	Gstm2	188.01	145.827	220.27	-1.51145	-0.595933	8.55506e-09	2.12539e-06	3	107981702	107986453	-1	protein_coding	glutathione S-transferase, mu 2 [Source:MGI Symbol;Acc:MGI:95861]
ENSMUSG00000038239	Hrc	14.364	12.0845	18.2519	-1.51082	-0.595333	0.000726534	0.0192764	7	45335290	45338973	1	protein_coding	histidine rich calcium binding protein [Source:MGI Symbol;Acc:MGI:96226]
ENSMUSG00000033576	Apol6	68.399	45.4448	68.704	-1.50894	-0.593536	1.7386e-06	0.000196332	15	77044729	77057107	1	protein_coding	apolipoprotein L 6 [Source:MGI Symbol;Acc:MGI:1919189]
ENSMUSG00000079555	Haus3	11.7461	14.2912	9.43864	1.50828	0.592905	0.000560758	0.0160971	5	34153921	34169445	-1	protein_coding	HAUS augmin-like complex, subunit 3 [Source:MGI Symbol;Acc:MGI:2387633]
ENSMUSG00000071856	Mcc	12.4081	13.8827	9.11767	1.50635	0.591061	0.00172429	0.0354296	18	44425061	44812182	-1	protein_coding	mutated in colorectal cancers [Source:MGI Symbol;Acc:MGI:96930]
ENSMUSG00000051890	Klhdc1	8.70488	7.40653	11.1465	-1.50459	-0.589369	0.00104636	0.0251715	12	69241176	69284632	1	protein_coding	kelch domain containing 1 [Source:MGI Symbol;Acc:MGI:2672853]
ENSMUSG00000036278	Macrod1	21.9112	17.506	26.2882	-1.50119	-0.586104	2.46508e-06	0.000265219	19	7056768	7198061	1	protein_coding	MACRO domain containing 1 [Source:MGI Symbol;Acc:MGI:2147583]
ENSMUSG00000027961	Lrrc39	17.1592	14.0108	20.8936	-1.49898	-0.583983	0.00020691	0.00747941	3	116562973	116583134	1	protein_coding	leucine rich repeat containing 39 [Source:MGI Symbol;Acc:MGI:1924557]
ENSMUSG00000034429	Zfp707	56.4819	48.2349	72.5255	-1.49852	-0.583535	5.38324e-09	1.38786e-06	15	75969123	75975868	1	protein_coding	zinc finger protein 707 [Source:MGI Symbol;Acc:MGI:1916270]
ENSMUSG00000039601	Rcan2	484.595	395.541	592.374	-1.49728	-0.582341	9.03336e-06	0.000674491	17	43801851	44039516	1	protein_coding	regulator of calcineurin 2 [Source:MGI Symbol;Acc:MGI:1858219]
ENSMUSG00000040918	Slc19a2	11.9791	13.1139	8.7089	1.49707	0.582143	0.000715607	0.019084	1	164249046	164265385	1	protein_coding	solute carrier family 19 (thiamine transporter), member 2 [Source:MGI Symbol;Acc:MGI:1928761]
ENSMUSG00000047407	Tgif1	19.5773	21.1214	14.184	1.49524	0.580379	2.07513e-05	0.00131271	17	70844205	70853546	-1	protein_coding	TGFB-induced factor homeobox 1 [Source:MGI Symbol;Acc:MGI:1194497]
ENSMUSG00000052560	Cpne8	10.0658	13.0805	8.66635	1.49429	0.579462	0.00123318	0.0284494	15	90487482	90679432	-1	protein_coding	copine VIII [Source:MGI Symbol;Acc:MGI:1914121]
ENSMUSG00000005950	P2rx5	43.5115	32.9024	49.0899	-1.4931	-0.578309	6.02701e-06	0.000496103	11	73160421	73172685	1	protein_coding	purinergic receptor P2X, ligand-gated ion channel, 5 [Source:MGI Symbol;Acc:MGI:2137026]
ENSMUSG00000022360	Atad2	14.8675	17.9479	11.9498	1.49134	0.576613	0.000187989	0.00696121	15	58094047	58135082	-1	protein_coding	ATPase family, AAA domain containing 2 [Source:MGI Symbol;Acc:MGI:1917722]
ENSMUSG00000062661	Ncs1	35.5028	25.9672	38.4809	-1.49126	-0.576529	1.42669e-05	0.000978214	2	31245823	31295989	1	protein_coding	neuronal calcium sensor 1 [Source:MGI Symbol;Acc:MGI:109166]
ENSMUSG00000070315	4930581F22Rik	9.52481	11.1667	7.55778	1.49025	0.575559	0.00110426	0.0261047	9	35116728	35130922	1	processed_transcript	RIKEN cDNA 4930581F22 gene [Source:MGI Symbol;Acc:MGI:1926184]
ENSMUSG00000042812	Foxf1	31.4249	41.7233	27.9286	1.49018	0.575489	0.000205251	0.00743914	8	121084386	121088144	1	protein_coding	forkhead box F1 [Source:MGI Symbol;Acc:MGI:1347470]
ENSMUSG00000001576	Ergic1	133.752	91.033	135.793	-1.48924	-0.57458	2.88792e-06	0.0002923	17	26561489	26656931	1	protein_coding	endoplasmic reticulum-golgi intermediate compartment (ERGIC) 1 [Source:MGI Symbol;Acc:MGI:1914708]
ENSMUSG00000060961	Slc4a4	15.3764	18.911	12.6124	1.48796	0.573337	4.01061e-05	0.00216063	5	88886818	89239653	1	protein_coding	solute carrier family 4 (anion exchanger), member 4 [Source:MGI Symbol;Acc:MGI:1927555]
ENSMUSG00000030717	Nupr1	290.324	191.992	285.438	-1.48757	-0.572959	8.72983e-07	0.000117361	7	126623249	126630861	-1	protein_coding	nuclear protein transcription regulator 1 [Source:MGI Symbol;Acc:MGI:1891834]
ENSMUSG00000084939	Gm830	71.4225	62.4201	92.7982	-1.48443	-0.56991	0.000158928	0.00609998	4	95464724	95487394	-1	processed_transcript	predicted gene 830 [Source:MGI Symbol;Acc:MGI:2685676]
ENSMUSG00000028164	Manba	39.7048	29.0979	43.4431	-1.48374	-0.569242	1.06534e-06	0.000132334	3	135485611	135571404	1	protein_coding	mannosidase, beta A, lysosomal [Source:MGI Symbol;Acc:MGI:88175]
ENSMUSG00000049504	Proser1	21.5961	25.8852	17.4099	1.48327	0.568778	4.41163e-06	0.000390285	3	53463666	53481755	1	protein_coding	proline and serine rich 1 [Source:MGI Symbol;Acc:MGI:1919933]
ENSMUSG00000049511	Htr1b	155.67	112.157	166.412	-1.48316	-0.568677	0.00215105	0.0415728	9	81628291	81633828	-1	protein_coding	5-hydroxytryptamine (serotonin) receptor 1B [Source:MGI Symbol;Acc:MGI:96274]
ENSMUSG00000034245	Hdac11	32.8594	24.9914	37.042	-1.48163	-0.567181	7.96775e-06	0.000622122	6	91156665	91174692	1	protein_coding	histone deacetylase 11 [Source:MGI Symbol;Acc:MGI:2385252]
ENSMUSG00000045466	Zfp956	13.4404	17.3591	11.7033	1.48146	0.567017	0.000538538	0.0156233	6	47953390	47965300	1	protein_coding	zinc finger protein 956 [Source:MGI Symbol;Acc:MGI:2141515]
ENSMUSG00000089901	Gm8113	64.0409	80.6226	54.5182	1.48132	0.566883	8.67571e-05	0.00384886	14	43925390	43933411	1	protein_coding	predicted gene 8113 [Source:MGI Symbol;Acc:MGI:3648791]
ENSMUSG00000051341	Zfp52	26.8635	33.8476	22.8344	1.48124	0.566807	0.000112448	0.00468443	17	21555046	21562066	1	protein_coding	zinc finger protein 52 [Source:MGI Symbol;Acc:MGI:99199]
ENSMUSG00000039007	Cpq	128.365	103.627	153.474	-1.48119	-0.566758	5.96517e-06	0.000493988	15	33083129	33594552	1	protein_coding	carboxypeptidase Q [Source:MGI Symbol;Acc:MGI:1889205]
ENSMUSG00000020186	Csrp2	948.706	781.663	1152.74	-1.47478	-0.560501	3.83102e-06	0.000358004	10	110920177	110939599	1	protein_coding	cysteine and glycine-rich protein 2 [Source:MGI Symbol;Acc:MGI:1202907]
ENSMUSG00000023905	Tnfrsf12a	86.3947	67.3819	99.3439	-1.47436	-0.560091	9.7663e-05	0.00421777	17	23675447	23677449	-1	protein_coding	tumor necrosis factor receptor superfamily, member 12a [Source:MGI Symbol;Acc:MGI:1351484]
ENSMUSG00000027004	Frzb	39.3833	43.0168	29.1464	1.47418	0.559912	2.97993e-06	0.000299396	2	80411970	80447625	-1	protein_coding	frizzled-related protein [Source:MGI Symbol;Acc:MGI:892032]
ENSMUSG00000050332	Amer1	40.1024	48.7496	33.1048	1.47286	0.558615	0.000124017	0.00507354	X	95420318	95444872	-1	protein_coding	APC membrane recruitment 1 [Source:MGI Symbol;Acc:MGI:1919595]
ENSMUSG00000055093	Gm8430	44.3244	60.3231	41.0505	1.47114	0.556932	0.00158074	0.0334602	6	122456904	122457374	1	pseudogene	predicted pseudogene 8430 [Source:MGI Symbol;Acc:MGI:3645406]
ENSMUSG00000101749		45.1815	56.6166	38.5791	1.47095	0.556746	2.49007e-05	0.00150531	1	137528617	137532436	1	pseudogene
ENSMUSG00000029658	Wdr95	38.467	27.9482	41.3575	-1.47059	-0.556393	5.56141e-05	0.0027237	5	149528679	149611894	1	protein_coding	WD40 repeat domain 95 [Source:MGI Symbol;Acc:MGI:1923042]
ENSMUSG00000030688	Stard10	16.0303	13.324	19.4291	-1.47041	-0.556223	9.41345e-05	0.00410944	7	101317086	101346626	1	protein_coding	START domain containing 10 [Source:MGI Symbol;Acc:MGI:1860093]
ENSMUSG00000027254	Map1a	291.196	228.893	336.385	-1.46935	-0.555176	3.25492e-06	0.000322284	2	121289600	121310832	1	protein_coding	microtubule-associated protein 1 A [Source:MGI Symbol;Acc:MGI:1306776]
ENSMUSG00000078485	Plekhn1	13.1012	10.48	15.4419	-1.46864	-0.554476	0.000686881	0.0185479	4	156221456	156228542	-1	protein_coding	pleckstrin homology domain containing, family N member 1 [Source:MGI Symbol;Acc:MGI:2387630]
ENSMUSG00000027318	Adam33	199.952	160.117	235.098	-1.46838	-0.554225	6.36024e-07	8.86799e-05	2	131050591	131063814	-1	protein_coding	a disintegrin and metallopeptidase domain 33 [Source:MGI Symbol;Acc:MGI:1341813]
ENSMUSG00000059146	Ntrk3	114.269	94.4084	138.784	-1.46813	-0.553983	8.76086e-07	0.000117361	7	78192362	78578408	-1	protein_coding	neurotrophic tyrosine kinase, receptor, type 3 [Source:MGI Symbol;Acc:MGI:97385]
ENSMUSG00000049999	Ppp1r3d	15.092	12.0517	17.5354	-1.46626	-0.552139	0.000548313	0.0158062	2	178411206	178414472	-1	protein_coding	protein phosphatase 1, regulatory subunit 3D [Source:MGI Symbol;Acc:MGI:1917664]
ENSMUSG00000025551	Fgf14	40.8121	33.3186	48.8946	-1.46592	-0.551809	7.14929e-07	9.76879e-05	14	123977907	124677127	-1	protein_coding	fibroblast growth factor 14 [Source:MGI Symbol;Acc:MGI:109189]
ENSMUSG00000033715	Akr1c14	15.7319	12.5809	18.4815	-1.46507	-0.550974	0.000942334	0.0234964	13	4049011	4090422	1	protein_coding	aldo-keto reductase family 1, member C14 [Source:MGI Symbol;Acc:MGI:2145458]
ENSMUSG00000036585	Fgf1	79.112	59.3519	86.8644	-1.46369	-0.549613	0.000384889	0.0120071	18	38838673	38929404	-1	protein_coding	fibroblast growth factor 1 [Source:MGI Symbol;Acc:MGI:95515]
ENSMUSG00000021597	Ankrd32	12.2089	15.8938	10.8953	1.46185	0.5478	0.0012205	0.0282659	13	77043088	77135473	-1	protein_coding	ankyrin repeat domain 32 [Source:MGI Symbol;Acc:MGI:2145448]
ENSMUSG00000051351	Zfp46	71.3552	95.2942	65.2375	1.4614	0.547347	2.80396e-05	0.00163732	4	136284683	136293942	1	protein_coding	zinc finger protein 46 [Source:MGI Symbol;Acc:MGI:99192]
ENSMUSG00000040663	Clcf1	20.5777	25.5745	17.4534	1.45879	0.544771	0.000686317	0.0185479	19	4214238	4223490	1	protein_coding	cardiotrophin-like cytokine factor 1 [Source:MGI Symbol;Acc:MGI:1930088]
ENSMUSG00000020029	Nudt4	450.289	391.611	570.83	-1.45757	-0.543569	0.00029215	0.00968917	10	95547007	95564167	-1	protein_coding	nudix (nucleoside diphosphate linked moiety X)-type motif 4 [Source:MGI Symbol;Acc:MGI:1918457]
ENSMUSG00000005483	Dnajb1	35.6056	27.9715	40.8171	-1.45715	-0.543146	0.000812116	0.0210166	8	83608175	83611902	1	protein_coding	DnaJ (Hsp40) homolog, subfamily B, member 1 [Source:MGI Symbol;Acc:MGI:1931874]
ENSMUSG00000022594	Lynx1	100.083	74.8921	109.075	-1.4566	-0.542608	5.24537e-08	1.05401e-05	15	74747852	74753046	-1	protein_coding	Ly6/neurotoxin 1 [Source:MGI Symbol;Acc:MGI:1345180]
ENSMUSG00000020099	Unc5b	32.7733	37.0659	25.544	1.45623	0.54224	0.000231357	0.00808508	10	60762610	60831581	-1	protein_coding	unc-5 homolog B (C. elegans) [Source:MGI Symbol;Acc:MGI:894703]
ENSMUSG00000006360	Crip1	153.201	175.79	120.631	1.45494	0.540958	2.72947e-05	0.00160066	12	113152012	113153877	1	protein_coding	cysteine-rich protein 1 (intestinal) [Source:MGI Symbol;Acc:MGI:88501]
ENSMUSG00000011179	Odc1	86.5571	98.9464	67.9167	1.45424	0.540269	6.02171e-07	8.5709e-05	12	17544873	17551502	1	protein_coding	ornithine decarboxylase, structural 1 [Source:MGI Symbol;Acc:MGI:97402]
ENSMUSG00000021772	Nkiras1	17.8722	15.4628	22.4807	-1.45419	-0.540214	4.09016e-05	0.00219169	14	18271136	18283942	1	protein_coding	NFKB inhibitor interacting Ras-like protein 1 [Source:MGI Symbol;Acc:MGI:1916971]
ENSMUSG00000037679	Inf2	88.3656	107.7	73.9934	1.4539	0.539928	0.000467665	0.0140753	12	112588784	112615556	1	protein_coding	inverted formin, FH2 and WH2 domain containing [Source:MGI Symbol;Acc:MGI:1917685]
ENSMUSG00000041801	Phlda3	33.4719	33.0274	22.6755	1.4517	0.537744	5.29403e-05	0.00263046	1	135766119	135769136	1	protein_coding	pleckstrin homology-like domain, family A, member 3 [Source:MGI Symbol;Acc:MGI:1351485]
ENSMUSG00000085328	Gm17131	141.422	181.294	124.926	1.45065	0.536702	2.48926e-06	0.000265729	5	127878531	127882376	1	pseudogene	predicted gene 17131 [Source:MGI Symbol;Acc:MGI:4937958]
ENSMUSG00000090077	Lime1	15.8323	11.7198	16.9202	-1.45021	-0.536262	0.00075207	0.0198767	2	181380078	181383628	1	protein_coding	Lck interacting transmembrane adaptor 1 [Source:MGI Symbol;Acc:MGI:1919949]
ENSMUSG00000043953	Ccrl2	12.687	10.1359	14.716	-1.44984	-0.535892	0.00229101	0.0431784	9	111054835	111057270	-1	protein_coding	chemokine (C-C motif) receptor-like 2 [Source:MGI Symbol;Acc:MGI:1920904]
ENSMUSG00000052229	Gpr17	37.5672	29.2019	42.3844	-1.4482	-0.534263	0.000527176	0.0153789	18	31942997	31949636	-1	protein_coding	G protein-coupled receptor 17 [Source:MGI Symbol;Acc:MGI:3584514]
ENSMUSG00000057719	Sh3rf2	53.4391	48.1954	69.5089	-1.44633	-0.5324	6.11603e-06	0.000500415	18	42053667	42158960	1	protein_coding	SH3 domain containing ring finger 2 [Source:MGI Symbol;Acc:MGI:2444628]
ENSMUSG00000036052	Dnajb5	130.505	106.584	154.022	-1.44376	-0.529834	0.000446858	0.0135988	4	42949814	42959425	1	protein_coding	DnaJ (Hsp40) homolog, subfamily B, member 5 [Source:MGI Symbol;Acc:MGI:1930018]
ENSMUSG00000038695	Josd2	58.9073	48.2973	69.956	-1.44321	-0.529282	2.64998e-07	4.162e-05	7	44467980	44471652	1	protein_coding	Josephin domain containing 2 [Source:MGI Symbol;Acc:MGI:1913374]
ENSMUSG00000078117	Gm16485	13.6267	11.9587	17.3062	-1.44201	-0.528076	0.000807907	0.0209473	9	8971791	8975773	1	protein_coding	predicted gene 16485 [Source:MGI Symbol;Acc:MGI:3642771]
ENSMUSG00000062168	Ppef1	58.6546	51.2596	73.687	-1.43997	-0.526035	3.95202e-06	0.000362418	X	160623094	160735765	-1	protein_coding	protein phosphatase with EF hand calcium-binding domain 1 [Source:MGI Symbol;Acc:MGI:1097157]
ENSMUSG00000046324	Ermp1	72.3196	77.0892	53.6015	1.43812	0.52418	6.70976e-05	0.00312102	19	29608214	29648415	-1	protein_coding	endoplasmic reticulum metallopeptidase 1 [Source:MGI Symbol;Acc:MGI:106250]
ENSMUSG00000050188	Lsm10	10.956	8.79238	12.5689	-1.43691	-0.52297	0.00158115	0.0334602	4	126096623	126098584	1	protein_coding	U7 snRNP-specific Sm-like protein LSM10 [Source:MGI Symbol;Acc:MGI:2151045]
ENSMUSG00000051166	Eml5	14.1688	19.131	13.2868	1.4364	0.522461	0.00207235	0.0405584	12	98786604	98901484	-1	protein_coding	echinoderm microtubule associated protein like 5 [Source:MGI Symbol;Acc:MGI:2442513]
ENSMUSG00000028364	Tnc	220.799	159.767	229.668	-1.43636	-0.522417	9.78507e-05	0.00421777	4	63959785	64047015	-1	protein_coding	tenascin C [Source:MGI Symbol;Acc:MGI:101922]
ENSMUSG00000004035	Gstm7	14.4976	11.388	16.3405	-1.4362	-0.52226	0.000902184	0.0227925	3	107926334	107931817	-1	protein_coding	glutathione S-transferase, mu 7 [Source:MGI Symbol;Acc:MGI:1915562]
ENSMUSG00000042215	Bag2	19.3594	16.0938	23.2501	-1.43374	-0.519782	0.000265998	0.00906382	1	33745484	33757795	-1	protein_coding	BCL2-associated athanogene 2 [Source:MGI Symbol;Acc:MGI:1891254]
ENSMUSG00000034353	Ramp1	132.938	109.416	156.766	-1.43348	-0.519517	4.4788e-06	0.000391867	1	91179822	91225196	1	protein_coding	receptor (calcitonin) activity modifying protein 1 [Source:MGI Symbol;Acc:MGI:1858418]
ENSMUSG00000052957	Gas1	33.1987	41.4349	28.8261	1.43258	0.518618	0.00134072	0.0301807	13	60174405	60177365	-1	protein_coding	growth arrest specific 1 [Source:MGI Symbol;Acc:MGI:95655]
ENSMUSG00000020657	Dnajc27	23.54	19.4816	28.0007	-1.43075	-0.516769	0.000917976	0.0230151	12	4082574	4110612	1	protein_coding	DnaJ (Hsp40) homolog, subfamily C, member 27 [Source:MGI Symbol;Acc:MGI:2443036]
ENSMUSG00000029833	Trim24	50.128	63.241	44.1253	1.4307	0.516722	1.06089e-05	0.000771063	6	37870811	37966296	1	protein_coding	tripartite motif-containing 24 [Source:MGI Symbol;Acc:MGI:109275]
ENSMUSG00000014905	Dnajb9	43.8847	50.8563	35.4754	1.4305	0.516518	0.000150205	0.00588991	12	44205897	44210068	-1	protein_coding	DnaJ (Hsp40) homolog, subfamily B, member 9 [Source:MGI Symbol;Acc:MGI:1351618]
ENSMUSG00000072966	Gprasp2	30.3501	25.6018	36.7256	-1.43038	-0.516397	4.41739e-05	0.00231262	X	135839034	135844730	1	protein_coding	G protein-coupled receptor associated sorting protein 2 [Source:MGI Symbol;Acc:MGI:2442071]
ENSMUSG00000029061	Mmp23	103.57	83.4871	119.335	-1.43013	-0.516151	8.98083e-07	0.000117994	4	155650655	155653384	-1	protein_coding	matrix metallopeptidase 23 [Source:MGI Symbol;Acc:MGI:1347361]
ENSMUSG00000024887	Asah2	24.0201	20.0699	28.6397	-1.42872	-0.514719	6.3181e-05	0.00299759	19	31984654	32061469	-1	protein_coding	N-acylsphingosine amidohydrolase 2 [Source:MGI Symbol;Acc:MGI:1859310]
ENSMUSG00000022661	Cd200	446.442	346.618	495.172	-1.42812	-0.514115	6.7503e-07	9.31678e-05	16	45382135	45409053	-1	protein_coding	CD200 antigen [Source:MGI Symbol;Acc:MGI:1196990]
ENSMUSG00000030247	Kcnj8	34.6736	44.6186	31.1751	1.42807	0.514064	0.00058269	0.0165872	6	142564939	142571356	-1	protein_coding	potassium inwardly-rectifying channel, subfamily J, member 8 [Source:MGI Symbol;Acc:MGI:1100508]
ENSMUSG00000051339	2900026A02Rik	224.875	174.416	248.946	-1.42722	-0.513206	1.62948e-06	0.000185544	5	113086323	113163351	-1	protein_coding	RIKEN cDNA 2900026A02 gene [Source:MGI Symbol;Acc:MGI:1920194]
ENSMUSG00000044502	Bod1	45.7303	36.4705	52.183	-1.42696	-0.512946	1.998e-06	0.000220167	11	31665181	31671885	-1	protein_coding	biorientation of chromosomes in cell division 1 [Source:MGI Symbol;Acc:MGI:1916806]
ENSMUSG00000001870	Ltbp1	773.488	584.559	833.59	-1.4258	-0.511772	4.10663e-07	5.90663e-05	17	75005568	75392512	1	protein_coding	latent transforming growth factor beta binding protein 1 [Source:MGI Symbol;Acc:MGI:109151]
ENSMUSG00000068134	Zfp120	16.1591	19.7523	13.8307	1.42522	0.511184	0.000902424	0.0227925	2	150114406	150136708	-1	protein_coding	zinc finger protein 120 [Source:MGI Symbol;Acc:MGI:1345179]
ENSMUSG00000056121	Fez2	53.8075	42.3159	60.3342	-1.42229	-0.508215	9.79356e-06	0.000720168	17	78377885	78418131	-1	protein_coding	fasciculation and elongation protein zeta 2 (zygin II) [Source:MGI Symbol;Acc:MGI:2675856]
ENSMUSG00000020230	Prmt2	17.782	13.7412	19.6137	-1.42156	-0.50747	0.00107865	0.0256325	10	76207222	76237865	-1	protein_coding	protein arginine N-methyltransferase 2 [Source:MGI Symbol;Acc:MGI:1316652]
ENSMUSG00000057315	Arhgap24	32.1152	26.7152	37.7017	-1.42092	-0.506826	0.000165301	0.00630915	5	102481391	102897936	1	protein_coding	Rho GTPase activating protein 24 [Source:MGI Symbol;Acc:MGI:1922647]
ENSMUSG00000044033	Ccdc141	70.1914	62.8767	89.3567	-1.42007	-0.505958	2.63076e-05	0.0015629	2	77009902	77170636	-1	protein_coding	coiled-coil domain containing 141 [Source:MGI Symbol;Acc:MGI:1919735]
ENSMUSG00000040181	Fmo1	28.0728	39.2412	27.6385	1.41847	0.504331	0.00147357	0.0320618	1	162829561	162866548	-1	protein_coding	flavin containing monooxygenase 1 [Source:MGI Symbol;Acc:MGI:1310002]
ENSMUSG00000038375	Trp53inp2	139.933	109.136	154.835	-1.41685	-0.502687	1.0952e-06	0.000134818	2	155381059	155389850	1	protein_coding	transformation related protein 53 inducible nuclear protein 2 [Source:MGI Symbol;Acc:MGI:1915978]
ENSMUSG00000003273	Car11	20.9317	16.533	23.4366	-1.41503	-0.500838	7.3841e-05	0.00338578	7	45699843	45704682	1	protein_coding	carbonic anhydrase 11 [Source:MGI Symbol;Acc:MGI:1336193]
ENSMUSG00000020290	Xpo1	117.152	142.895	100.945	1.41453	0.500323	1.63529e-05	0.00107945	11	23256041	23298249	1	protein_coding	exportin 1, CRM1 homolog (yeast) [Source:MGI Symbol;Acc:MGI:2144013]
ENSMUSG00000099041	Gm28035	20.1297	15.3851	21.9446	-1.41371	-0.499491	0.00102753	0.0249824	2	30240567	30282148	1	protein_coding	predicted gene, 28035 [Source:MGI Symbol;Acc:MGI:5547771]
ENSMUSG00000030671	Pde3b	18.0432	21.879	15.3692	1.41011	0.495808	0.00017652	0.00657213	7	114415281	114539251	1	protein_coding	phosphodiesterase 3B, cGMP-inhibited [Source:MGI Symbol;Acc:MGI:1333863]
ENSMUSG00000040390	Map3k10	27.0299	22.1138	31.2842	-1.40996	-0.495659	8.31124e-05	0.00371127	7	27656375	27674598	-1	protein_coding	mitogen-activated protein kinase kinase kinase 10 [Source:MGI Symbol;Acc:MGI:1346879]
ENSMUSG00000021728	Emb	90.2625	77.1486	108.959	-1.40939	-0.495069	9.27328e-05	0.00407428	13	117220625	117274098	1	protein_coding	embigin [Source:MGI Symbol;Acc:MGI:95321]
ENSMUSG00000040339	Fam102b	55.1577	67.7372	47.9476	1.40883	0.494495	2.62278e-05	0.0015629	3	108970997	109027607	-1	protein_coding	family with sequence similarity 102, member B [Source:MGI Symbol;Acc:MGI:3036259]
ENSMUSG00000041949	Tango6	13.9823	18.1573	12.8714	1.40877	0.49444	0.00264426	0.0474789	8	106683068	106851439	1	protein_coding	transport and golgi organization 6 [Source:MGI Symbol;Acc:MGI:2142786]
ENSMUSG00000037573	Tob1	60.7696	71.1105	50.2674	1.40832	0.493978	6.55094e-05	0.00307288	11	94211454	94215495	1	protein_coding	transducer of ErbB-2.1 [Source:MGI Symbol;Acc:MGI:1349721]
ENSMUSG00000037145	2210407C18Rik	28.7959	19.6196	27.6403	-1.40698	-0.492598	0.000828896	0.0213699	11	58608204	58616075	-1	protein_coding	RIKEN cDNA 2210407C18 gene [Source:MGI Symbol;Acc:MGI:1925604]
ENSMUSG00000024534	Sncaip	17.8373	13.9403	19.6481	-1.40638	-0.491986	0.00259634	0.0471111	18	52767709	52915935	1	protein_coding	synuclein, alpha interacting protein (synphilin) [Source:MGI Symbol;Acc:MGI:1915097]
ENSMUSG00000099689		23.6823	29.9162	21.1884	1.40605	0.491649	0.000531254	0.0154448	7	29908223	29916813	1	protein_coding	zinc finger protein 383 [Source:HGNC Symbol;Acc:HGNC:18609]
ENSMUSG00000023977	Ubr2	161.629	198.875	141.387	1.40595	0.491544	1.93026e-05	0.00123248	17	46928292	47010532	-1	protein_coding	ubiquitin protein ligase E3 component n-recognin 2 [Source:MGI Symbol;Acc:MGI:1861099]
ENSMUSG00000040147	Maob	29.5851	25.6114	35.8594	-1.40517	-0.49074	3.18853e-05	0.00183059	X	16709282	16817366	-1	protein_coding	monoamine oxidase B [Source:MGI Symbol;Acc:MGI:96916]
ENSMUSG00000022186	Oxct1	500.422	415.687	583.694	-1.40402	-0.489563	6.31994e-06	0.000510782	15	4026383	4155344	1	protein_coding	3-oxoacid CoA transferase 1 [Source:MGI Symbol;Acc:MGI:1914291]
ENSMUSG00000025409	Mbd6	81.2971	96.8845	69.0552	1.40392	0.489461	4.32118e-06	0.000385913	10	127281956	127289018	-1	protein_coding	methyl-CpG binding domain protein 6 [Source:MGI Symbol;Acc:MGI:106378]
ENSMUSG00000023272	Creld2	18.4496	18.6175	13.2146	1.40203	0.487514	0.000689574	0.0185479	15	88819646	88826681	1	protein_coding	cysteine-rich with EGF-like domains 2 [Source:MGI Symbol;Acc:MGI:1923987]
ENSMUSG00000028108	Ecm1	336.041	251.413	352.307	-1.40144	-0.486907	5.23194e-06	0.000449618	3	95734147	95739569	-1	protein_coding	extracellular matrix protein 1 [Source:MGI Symbol;Acc:MGI:103060]
ENSMUSG00000026737	Pip4k2a	34.9002	28.5699	40.1391	-1.40139	-0.486862	7.59392e-05	0.00343587	2	18842255	18998126	-1	protein_coding	phosphatidylinositol-5-phosphate 4-kinase, type II, alpha [Source:MGI Symbol;Acc:MGI:1298206]
ENSMUSG00000070372	Capza1	104.552	79.9101	111.862	-1.39914	-0.484543	0.000380598	0.0119277	3	104822779	104864505	-1	protein_coding	capping protein (actin filament) muscle Z-line, alpha 1 [Source:MGI Symbol;Acc:MGI:106227]
ENSMUSG00000028843	Sh3bgrl3	27.6203	21.4885	29.9932	-1.39667	-0.481993	4.0164e-05	0.00216063	4	134127406	134128789	-1	protein_coding	SH3 domain binding glutamic acid-rich protein-like 3 [Source:MGI Symbol;Acc:MGI:1920973]
ENSMUSG00000024395	Lims2	258.291	205.813	287.343	-1.39611	-0.481414	4.31608e-06	0.000385913	18	31931507	31958619	1	protein_coding	LIM and senescent cell antigen like domains 2 [Source:MGI Symbol;Acc:MGI:2385067]
ENSMUSG00000046404	Yod1	21.487	26.8623	19.237	1.39582	0.481116	0.000667514	0.0182711	1	130717327	130724358	1	protein_coding	YOD1 OTU deubiquitinating enzyme 1 homologue (S. cerevisiae) [Source:MGI Symbol;Acc:MGI:2442596]
ENSMUSG00000028207	Asph	357.537	293.219	409.115	-1.39499	-0.480251	1.46509e-05	0.000992532	4	9448069	9669344	-1	protein_coding	aspartate-beta-hydroxylase [Source:MGI Symbol;Acc:MGI:1914186]
ENSMUSG00000039958	Mettl20	24.425	31.0709	22.2792	1.39234	0.47751	0.000129474	0.00523413	6	149139849	149151171	1	protein_coding	methyltransferase like 20 [Source:MGI Symbol;Acc:MGI:2443575]
ENSMUSG00000032006	Pdgfd	181.634	151.389	210.534	-1.38949	-0.474551	0.000227894	0.008005	9	6168612	6378843	1	protein_coding	platelet-derived growth factor, D polypeptide [Source:MGI Symbol;Acc:MGI:1919035]
ENSMUSG00000070565	Rasal2	45.7473	37.8303	52.7123	-1.38801	-0.473022	2.17538e-05	0.00135728	1	157135182	157412595	-1	protein_coding	RAS protein activator like 2 [Source:MGI Symbol;Acc:MGI:2443881]
ENSMUSG00000053192	Mllt11	32.5262	28.0116	38.9379	-1.38762	-0.472608	0.00248219	0.0454647	3	95219135	95228677	-1	protein_coding	myeloid/lymphoid or mixed-lineage leukemia (trithorax homolog, Drosophila); translocated to, 11 [Source:MGI Symbol;Acc:MGI:1929671]
ENSMUSG00000022995	Enah	248.651	209.618	290.751	-1.38724	-0.472214	0.000949642	0.0235925	1	181904445	182019980	-1	protein_coding	enabled homolog (Drosophila) [Source:MGI Symbol;Acc:MGI:108360]
ENSMUSG00000040998	Npnt	1881.74	1524.04	2113.69	-1.38685	-0.471809	2.57771e-06	0.000273037	3	132881745	132950291	-1	protein_coding	nephronectin [Source:MGI Symbol;Acc:MGI:2148811]
ENSMUSG00000054237	Fra10ac1	21.3247	19.2767	26.8111	-1.38589	-0.470812	0.00161455	0.0338362	19	38188481	38224138	-1	protein_coding	FRA10AC1 homolog (human) [Source:MGI Symbol;Acc:MGI:1917817]
ENSMUSG00000101698		45.0401	49.1695	35.5384	1.38526	0.470153	0.000141512	0.00565385	9	88827522	88828425	1	lincRNA
ENSMUSG00000019066	Rab3d	61.8882	48.9846	67.728	-1.38497	-0.46985	4.42727e-06	0.000390285	9	21907491	21918192	-1	protein_coding	RAB3D, member RAS oncogene family [Source:MGI Symbol;Acc:MGI:97844]
ENSMUSG00000038725	Pkhd1l1	23.4092	29.1023	20.9975	1.38423	0.469082	0.00194632	0.038732	15	44457553	44597143	1	protein_coding	polycystic kidney and hepatic disease 1-like 1 [Source:MGI Symbol;Acc:MGI:2183153]
ENSMUSG00000025986	Slc39a10	19.0441	21.7097	15.6636	1.38389	0.468732	0.000405948	0.0125495	1	46807544	46892852	-1	protein_coding	solute carrier family 39 (zinc transporter), member 10 [Source:MGI Symbol;Acc:MGI:1914515]
ENSMUSG00000020048	Hsp90b1	456.697	498.264	360.168	1.38355	0.468373	3.20592e-05	0.00183287	10	86690209	86705509	-1	protein_coding	heat shock protein 90, beta (Grp94), member 1 [Source:MGI Symbol;Acc:MGI:98817]
ENSMUSG00000045930	Clec14a	41.3341	51.0004	36.7558	1.38302	0.467817	0.00208076	0.0405584	12	58264720	58269258	-1	protein_coding	C-type lectin domain family 14, member a [Source:MGI Symbol;Acc:MGI:1914114]
ENSMUSG00000037907	Ankrd13b	19.8127	15.6995	21.7228	-1.38174	-0.466481	0.000456008	0.0138157	11	77470485	77489678	-1	protein_coding	ankyrin repeat domain 13b [Source:MGI Symbol;Acc:MGI:2144501]
ENSMUSG00000022421	Nptxr	62.2383	66.0657	47.7154	1.3814	0.466131	6.31403e-07	8.86799e-05	15	79786352	79804766	-1	protein_coding	neuronal pentraxin receptor [Source:MGI Symbol;Acc:MGI:1920590]
ENSMUSG00000097296	Gm26532	25.2284	35.3587	25.4719	1.38123	0.465952	0.00145741	0.0319647	8	84208920	84209609	1	lincRNA	predicted gene, 26532 [Source:MGI Symbol;Acc:MGI:5477026]
ENSMUSG00000022206	Npr3	24.2499	25.5415	35.1105	-1.38079	-0.465497	0.0016033	0.0337199	15	11839896	11905674	-1	protein_coding	natriuretic peptide receptor 3 [Source:MGI Symbol;Acc:MGI:97373]
ENSMUSG00000020019	Ntn4	48.5066	38.0648	52.3396	-1.38035	-0.465036	0.000190134	0.0070216	10	93640681	93747207	1	protein_coding	netrin 4 [Source:MGI Symbol;Acc:MGI:1888978]
ENSMUSG00000029185	Fam114a1	109.962	87.5521	121.033	-1.37968	-0.464333	1.27043e-05	0.000890214	5	64970071	65041874	1	protein_coding	family with sequence similarity 114, member A1 [Source:MGI Symbol;Acc:MGI:1915553]
ENSMUSG00000032377	Plscr4	14.3657	18.5386	13.4531	1.37956	0.464207	0.00132489	0.0301024	9	92457373	92492456	1	protein_coding	phospholipid scramblase 4 [Source:MGI Symbol;Acc:MGI:2143267]
ENSMUSG00000021033	Gstz1	20.8727	18.0643	24.8508	-1.37923	-0.463863	0.000150545	0.00588991	12	87147707	87164721	1	protein_coding	glutathione transferase zeta 1 (maleylacetoacetate isomerase) [Source:MGI Symbol;Acc:MGI:1341859]
ENSMUSG00000032285	Dnaja4	25.0517	21.1547	29.3955	-1.37878	-0.463392	0.000708557	0.0189466	9	54698873	54716315	1	protein_coding	DnaJ (Hsp40) homolog, subfamily A, member 4 [Source:MGI Symbol;Acc:MGI:1927638]
ENSMUSG00000006219	Fblim1	1876.69	1467.51	2023.3	-1.37861	-0.463219	8.59267e-06	0.000655923	4	141576062	141606096	-1	protein_coding	filamin binding LIM protein 1 [Source:MGI Symbol;Acc:MGI:1921452]
ENSMUSG00000015745	Plekho1	88.0632	82.6924	113.895	-1.37789	-0.462465	2.1349e-06	0.00023337	3	95988429	95996001	-1	protein_coding	pleckstrin homology domain containing, family O member 1 [Source:MGI Symbol;Acc:MGI:1914470]
ENSMUSG00000032555	Topbp1	31.9836	38.3398	27.7931	1.37767	0.462234	3.35717e-05	0.00188001	9	103305215	103350428	1	protein_coding	topoisomerase (DNA) II binding protein 1 [Source:MGI Symbol;Acc:MGI:1920018]
ENSMUSG00000030347	D6Wsu163e	18.3027	14.9185	20.5797	-1.3775	-0.462056	0.00061902	0.0174039	6	126939966	126975704	1	protein_coding	DNA segment, Chr 6, Wayne State University 163, expressed [Source:MGI Symbol;Acc:MGI:107893]
ENSMUSG00000030022	Adamts9	36.8052	42.6466	31.0292	1.37729	0.46183	3.59145e-05	0.00197083	6	92772699	92943492	-1	protein_coding	a disintegrin-like and metallopeptidase (reprolysin type) with thrombospondin type 1 motif, 9 [Source:MGI Symbol;Acc:MGI:1916320]
ENSMUSG00000033862	Cdk10	28.1016	23.7196	32.6942	-1.37667	-0.461186	0.000195635	0.00720529	8	123224841	123232250	1	protein_coding	cyclin-dependent kinase 10 [Source:MGI Symbol;Acc:MGI:2448549]
ENSMUSG00000037999	Arap2	26.2584	24.2175	33.2171	-1.37604	-0.460518	0.000838659	0.0215809	5	62602445	62766198	-1	protein_coding	ArfGAP with RhoGAP domain, ankyrin repeat and PH domain 2 [Source:MGI Symbol;Acc:MGI:2684416]
ENSMUSG00000026991	Pkp4	362.068	315.793	434.483	-1.37557	-0.460031	0.000117507	0.00485081	2	59160850	59355208	1	protein_coding	plakophilin 4 [Source:MGI Symbol;Acc:MGI:109281]
ENSMUSG00000046879	Irgm1	16.7496	19.6824	14.2845	1.37539	0.459838	0.00174564	0.0357607	11	48861968	48871683	-1	protein_coding	immunity-related GTPase family M member 1 [Source:MGI Symbol;Acc:MGI:107567]
ENSMUSG00000063108	Zfp26	21.2468	28.2617	20.4794	1.37533	0.459776	0.000783718	0.0203976	9	20432972	20460162	-1	protein_coding	zinc finger protein 26 [Source:MGI Symbol;Acc:MGI:99173]
ENSMUSG00000025608	Podxl	59.1943	48.2496	66.5292	-1.37529	-0.459731	0.00181664	0.0367198	6	31519488	31563981	-1	protein_coding	podocalyxin-like [Source:MGI Symbol;Acc:MGI:1351317]
ENSMUSG00000031740	Mmp2	84.7726	69.6273	50.7368	1.37455	0.458959	0.000197416	0.00725132	8	92827328	92853417	1	protein_coding	matrix metallopeptidase 2 [Source:MGI Symbol;Acc:MGI:97009]
ENSMUSG00000032648	Pygm	79.8313	63.5004	87.3787	-1.37455	-0.458954	9.22735e-05	0.00406718	19	6384399	6398459	1	protein_coding	muscle glycogen phosphorylase [Source:MGI Symbol;Acc:MGI:97830]
ENSMUSG00000026365	Cfh	438.96	552.673	402.15	1.37434	0.458736	5.59706e-05	0.00273137	1	140085855	140183411	-1	protein_coding	complement component factor h [Source:MGI Symbol;Acc:MGI:88385]
ENSMUSG00000028567	Txndc12	25.4579	20.8309	28.5286	-1.37404	-0.458424	0.000211716	0.00761285	4	108834601	108862127	1	protein_coding	thioredoxin domain containing 12 (endoplasmic reticulum) [Source:MGI Symbol;Acc:MGI:1913323]
ENSMUSG00000025795	Rassf3	227.042	186.015	255.659	-1.37393	-0.458313	0.000436843	0.0134135	10	121410350	121476250	-1	protein_coding	Ras association (RalGDS/AF-6) domain family member 3 [Source:MGI Symbol;Acc:MGI:2179722]
ENSMUSG00000025736	Jmjd8	48.4323	39.6832	54.4582	-1.37259	-0.456905	0.000285062	0.00957025	17	25828867	25831842	1	protein_coding	jumonji domain containing 8 [Source:MGI Symbol;Acc:MGI:1919356]
ENSMUSG00000035232	Pdk3	20.9065	25.8041	18.716	1.37242	0.456717	0.000442882	0.0135377	X	93764607	93832201	-1	protein_coding	pyruvate dehydrogenase kinase, isoenzyme 3 [Source:MGI Symbol;Acc:MGI:2384308]
ENSMUSG00000021614	Vcan	191.761	176.823	242.517	-1.37224	-0.45653	0.000168755	0.00639699	13	89655312	89742509	-1	protein_coding	versican [Source:MGI Symbol;Acc:MGI:102889]
ENSMUSG00000090210	Itga10	73.6521	73.9675	101.433	-1.37142	-0.455668	7.53422e-05	0.00342018	3	96645584	96664519	1	protein_coding	integrin, alpha 10 [Source:MGI Symbol;Acc:MGI:2153482]
ENSMUSG00000025408	Ddit3	22.2583	23.962	17.474	1.37088	0.455107	0.000491354	0.0146591	10	127290774	127296288	1	protein_coding	DNA-damage inducible transcript 3 [Source:MGI Symbol;Acc:MGI:109247]
ENSMUSG00000006526	Tmem110	327.192	264.933	363.155	-1.37044	-0.454635	7.80326e-05	0.00351894	14	30825590	30876986	1	protein_coding	transmembrane protein 110 [Source:MGI Symbol;Acc:MGI:1921500]
ENSMUSG00000038068	Rnf144b	18.7684	14.6816	20.0666	-1.36979	-0.453953	0.00103814	0.0251182	13	47122720	47247991	1	protein_coding	ring finger protein 144B [Source:MGI Symbol;Acc:MGI:2384986]
ENSMUSG00000079083	Jrkl	19.1768	22.8242	16.6984	1.36923	0.453361	0.0015384	0.0328447	9	13242790	13245741	-1	protein_coding	Jrk-like [Source:MGI Symbol;Acc:MGI:1924782]
ENSMUSG00000050947	Amigo1	27.2397	22.7341	31.0596	-1.36889	-0.453007	0.000200783	0.00733556	3	108186335	108192286	1	protein_coding	adhesion molecule with Ig like domain 1 [Source:MGI Symbol;Acc:MGI:2653612]
ENSMUSG00000059430	Actg2	355.43	316.812	433.497	-1.36878	-0.452889	0.000158084	0.00609998	6	83512905	83536265	-1	protein_coding	actin, gamma 2, smooth muscle, enteric [Source:MGI Symbol;Acc:MGI:104589]
ENSMUSG00000079484	Phyhd1	78.1803	67.5399	92.3516	-1.36603	-0.449985	5.19601e-05	0.00259118	2	30266203	30282149	1	protein_coding	phytanoyl-CoA dioxygenase domain containing 1 [Source:MGI Symbol;Acc:MGI:3612860]
ENSMUSG00000020658	Efr3b	17.3697	14.7139	20.1338	-1.36546	-0.449392	0.000996106	0.0243921	12	3962554	4038915	-1	protein_coding	EFR3 homolog B (S. cerevisiae) [Source:MGI Symbol;Acc:MGI:2444851]
ENSMUSG00000036411	9530077C05Rik	39.1964	33.7695	46.0378	-1.36492	-0.448821	0.00098778	0.0242752	9	22411577	22444677	1	protein_coding	RIKEN cDNA 9530077C05 gene [Source:MGI Symbol;Acc:MGI:1915533]
ENSMUSG00000055963	Triqk	19.727	18.3111	24.9474	-1.36491	-0.44881	0.000423841	0.0130436	4	12906838	12983553	1	protein_coding	triple QxxK/R motif containing [Source:MGI Symbol;Acc:MGI:3650048]
ENSMUSG00000028657	Ppt1	120.672	95.9607	131.007	-1.36464	-0.448516	6.35486e-06	0.000510782	4	122836242	122859175	1	protein_coding	palmitoyl-protein thioesterase 1 [Source:MGI Symbol;Acc:MGI:1298204]
ENSMUSG00000040943	Tet2	55.4703	69.9213	51.1782	1.36431	0.448172	4.26192e-05	0.00224845	3	133463679	133544390	-1	protein_coding	tet methylcytosine dioxygenase 2 [Source:MGI Symbol;Acc:MGI:2443298]
ENSMUSG00000028063	Lmna	361.819	439.688	322.231	1.36415	0.448	7.04979e-06	0.000560048	3	88481148	88509956	-1	protein_coding	lamin A [Source:MGI Symbol;Acc:MGI:96794]
ENSMUSG00000022673	Mcm4	15.6693	18.3515	13.4155	1.36336	0.447169	0.00216281	0.0417411	16	15623897	15637400	-1	protein_coding	minichromosome maintenance deficient 4 homolog (S. cerevisiae) [Source:MGI Symbol;Acc:MGI:103199]
ENSMUSG00000022096	Hr	98.3254	69.792	95.3758	-1.36279	-0.446565	0.000212448	0.00761914	14	70552212	70573548	1	protein_coding	hairless [Source:MGI Symbol;Acc:MGI:96223]
ENSMUSG00000020900	Myh10	904.865	734.832	1000.9	-1.36185	-0.445571	0.000147566	0.00581078	11	68691559	68816632	1	protein_coding	myosin, heavy polypeptide 10, non-muscle [Source:MGI Symbol;Acc:MGI:1930780]
ENSMUSG00000026123	Plekhb2	37.2866	29.3745	40.0806	-1.36124	-0.444926	3.77711e-05	0.00206442	1	34849976	34879580	1	protein_coding	pleckstrin homology domain containing, family B (evectins) member 2 [Source:MGI Symbol;Acc:MGI:2385825]
ENSMUSG00000055652	Klhl25	15.5129	16.4083	12.1216	1.36007	0.44368	0.00195606	0.0387357	7	75848338	75874130	1	protein_coding	kelch-like 25 [Source:MGI Symbol;Acc:MGI:2668031]
ENSMUSG00000026676	Ccdc3	869.732	674.317	916.97	-1.35983	-0.443425	3.32263e-06	0.000324289	2	5137776	5230878	1	protein_coding	coiled-coil domain containing 3 [Source:MGI Symbol;Acc:MGI:1921436]
ENSMUSG00000042082	Arsb	20.5154	15.4847	21.1677	-1.35807	-0.44156	0.00223125	0.0424186	13	93771679	93943016	1	protein_coding	arylsulfatase B [Source:MGI Symbol;Acc:MGI:88075]
ENSMUSG00000042826	Fgf11	16.4839	12.6862	17.3196	-1.358	-0.441482	0.00186183	0.0374668	11	69796068	69801857	-1	protein_coding	fibroblast growth factor 11 [Source:MGI Symbol;Acc:MGI:109167]
ENSMUSG00000040852	Plekhh2	23.6117	18.6506	25.4124	-1.35767	-0.441138	0.000325044	0.0104503	17	84511895	84622142	1	protein_coding	pleckstrin homology domain containing, family H (with MyTH4 domain) member 2 [Source:MGI Symbol;Acc:MGI:2146813]
ENSMUSG00000044447	Dock5	35.1096	28.5951	39.0209	-1.35766	-0.441126	0.00229068	0.0431784	14	67751928	67933572	-1	protein_coding	dedicator of cytokinesis 5 [Source:MGI Symbol;Acc:MGI:2652871]
ENSMUSG00000032548	Slco2a1	50.5745	61.012	44.8196	1.35765	0.441115	0.00239026	0.0443154	9	102988712	103096002	1	protein_coding	solute carrier organic anion transporter family, member 2a1 [Source:MGI Symbol;Acc:MGI:1346021]
ENSMUSG00000078899	Gm4631	147.99	141.761	192.195	-1.35686	-0.440273	0.000601783	0.017002	2	175321955	175338197	-1	protein_coding	predicted gene 4631 [Source:MGI Symbol;Acc:MGI:3782813]
ENSMUSG00000016918	Sulf1	302.494	239.247	324.677	-1.35676	-0.440167	0.000493762	0.0146669	1	12692277	12861192	1	protein_coding	sulfatase 1 [Source:MGI Symbol;Acc:MGI:2138563]
ENSMUSG00000019194	Scn1b	32.6387	24.8123	33.5246	-1.35563	-0.438963	0.000518461	0.0152678	7	31116524	31126945	-1	protein_coding	sodium channel, voltage-gated, type I, beta [Source:MGI Symbol;Acc:MGI:98247]
ENSMUSG00000017679	Ttpal	38.2133	31.0751	42.3489	-1.35384	-0.437054	0.00107069	0.0255768	2	163602314	163619013	1	protein_coding	tocopherol (alpha) transfer protein-like [Source:MGI Symbol;Acc:MGI:1923330]
ENSMUSG00000048376	F2r	96.8764	110.332	81.4478	1.35377	0.436979	6.17784e-06	0.000502464	13	95601804	95618459	-1	protein_coding	coagulation factor II (thrombin) receptor [Source:MGI Symbol;Acc:MGI:101802]
ENSMUSG00000053931	Cnn3	482.801	412.599	558.33	-1.35309	-0.436257	0.000770562	0.0202091	3	121426541	121458205	1	protein_coding	calponin 3, acidic [Source:MGI Symbol;Acc:MGI:1919244]
ENSMUSG00000025348	Itga7	240.663	193.144	261.395	-1.35269	-0.435826	5.77174e-05	0.00278675	10	128933813	128958277	1	protein_coding	integrin alpha 7 [Source:MGI Symbol;Acc:MGI:102700]
ENSMUSG00000005198	Polr2a	105.52	110.574	81.8904	1.35177	0.434846	5.60354e-06	0.00047557	11	69733997	69758637	-1	protein_coding	polymerase (RNA) II (DNA directed) polypeptide A [Source:MGI Symbol;Acc:MGI:98086]
ENSMUSG00000006356	Crip2	143.349	161.651	119.491	1.35163	0.434701	0.000132298	0.0053325	12	113140236	113145504	1	protein_coding	cysteine rich protein 2 [Source:MGI Symbol;Acc:MGI:1915587]
ENSMUSG00000027499	Pkia	60.7029	53.0078	71.5483	-1.3507	-0.433703	0.00115997	0.0270937	3	7366604	7445366	1	protein_coding	protein kinase inhibitor, alpha [Source:MGI Symbol;Acc:MGI:104747]
ENSMUSG00000000325	Arvcf	29.9738	31.5743	23.4252	1.3497	0.432637	0.0015074	0.0325389	16	18348182	18407076	1	protein_coding	armadillo repeat gene deleted in velo-cardio-facial syndrome [Source:MGI Symbol;Acc:MGI:109620]
ENSMUSG00000015342	Xk	118.314	97.4656	131.815	-1.34944	-0.432363	0.000245968	0.00847798	X	9272756	9313250	1	protein_coding	Kell blood group precursor (McLeod phenotype) homolog [Source:MGI Symbol;Acc:MGI:103569]
ENSMUSG00000030323	Ift122	15.0512	13.1615	17.872	-1.34928	-0.432191	0.00228765	0.0431784	6	115853470	115926699	1	protein_coding	intraflagellar transport 122 [Source:MGI Symbol;Acc:MGI:1932386]
ENSMUSG00000037808	Fam76b	53.2575	65.91	48.8874	1.34875	0.431618	1.90541e-05	0.00122232	9	13827716	13846541	1	protein_coding	family with sequence similarity 76, member B [Source:MGI Symbol;Acc:MGI:1920076]
ENSMUSG00000017929	B4galt5	15.84	17.6134	13.0547	1.34844	0.43129	0.000700158	0.0187587	2	167298444	167349183	-1	protein_coding	UDP-Gal:betaGlcNAc beta 1,4-galactosyltransferase, polypeptide 5 [Source:MGI Symbol;Acc:MGI:1927169]
ENSMUSG00000027109	Sp3	88.05	106.025	78.6028	1.34805	0.430878	0.000127966	0.00520396	2	72936427	72980446	-1	protein_coding	trans-acting transcription factor 3 [Source:MGI Symbol;Acc:MGI:1277166]
ENSMUSG00000014846	Tppp3	69.2488	102.957	76.2329	1.34784	0.430647	0.000629969	0.0176147	8	105467493	105471526	-1	protein_coding	tubulin polymerization-promoting protein family member 3 [Source:MGI Symbol;Acc:MGI:1915221]
ENSMUSG00000055044	Pdlim1	221.127	183.382	246.991	-1.34721	-0.429975	0.000322956	0.0104323	19	40221173	40271842	-1	protein_coding	PDZ and LIM domain 1 (elfin) [Source:MGI Symbol;Acc:MGI:1860611]
ENSMUSG00000024713	Pcsk5	38.5233	28.9339	39.1365	-1.34698	-0.429724	0.00268395	0.0480019	19	17432832	17837632	-1	protein_coding	proprotein convertase subtilisin/kexin type 5 [Source:MGI Symbol;Acc:MGI:97515]
ENSMUSG00000019528	Gyg	53.1726	46.6612	62.639	-1.34681	-0.429547	9.71099e-05	0.00421241	3	20122084	20155317	-1	protein_coding	glycogenin [Source:MGI Symbol;Acc:MGI:1351614]
ENSMUSG00000038900	Rpl12	16.0032	18.9262	13.9672	1.34596	0.428632	0.0016545	0.0345674	2	32961559	32964496	1	protein_coding	ribosomal protein L12 [Source:MGI Symbol;Acc:MGI:98002]
ENSMUSG00000021390	Ogn	1291.89	1156.01	1555.86	-1.34582	-0.428488	0.000233888	0.00815267	13	49608071	49624500	1	protein_coding	osteoglycin [Source:MGI Symbol;Acc:MGI:109278]
ENSMUSG00000032946	Rasgrp2	102.619	88.1322	118.492	-1.3451	-0.427717	5.95689e-05	0.00284598	19	6399340	6415216	1	protein_coding	RAS, guanyl releasing protein 2 [Source:MGI Symbol;Acc:MGI:1333849]
ENSMUSG00000068740	Celsr2	27.2369	27.5814	20.6068	1.34504	0.427648	0.000993382	0.0243691	3	108390851	108415552	-1	protein_coding	cadherin, EGF LAG seven-pass G-type receptor 2 (flamingo homolog, Drosophila) [Source:MGI Symbol;Acc:MGI:1858235]
ENSMUSG00000023224	Serping1	150.475	113.206	152.28	-1.34499	-0.427593	0.000102829	0.0044184	2	84765387	84775444	-1	protein_coding	serine (or cysteine) peptidase inhibitor, clade G, member 1 [Source:MGI Symbol;Acc:MGI:894696]
ENSMUSG00000026768	Itga8	4996.98	4312.91	5798.83	-1.34449	-0.427056	3.67485e-07	5.45795e-05	2	12106632	12301920	-1	protein_coding	integrin alpha 8 [Source:MGI Symbol;Acc:MGI:109442]
ENSMUSG00000047746	Fbxo40	111.301	99.1043	133.268	-1.34413	-0.426672	0.00235209	0.0438459	16	36963460	36990467	-1	protein_coding	F-box protein 40 [Source:MGI Symbol;Acc:MGI:2443753]
ENSMUSG00000037736	Limch1	409.185	361.168	485.496	-1.34381	-0.42633	0.00029634	0.00978065	5	66745835	67057159	1	protein_coding	LIM and calponin homology domains 1 [Source:MGI Symbol;Acc:MGI:1924819]
ENSMUSG00000031880	Rrad	99.3078	85.3028	114.542	-1.34334	-0.42582	0.000945748	0.0235386	8	104628066	104631321	-1	protein_coding	Ras-related associated with diabetes [Source:MGI Symbol;Acc:MGI:1930943]
ENSMUSG00000051000	Fam160a1	33.7568	26.0088	35.0327	-1.34324	-0.425718	0.000322765	0.0104323	3	85660061	85746266	-1	protein_coding	family with sequence similarity 160, member A1 [Source:MGI Symbol;Acc:MGI:2444746]
ENSMUSG00000032118	Fez1	55.2715	72.488	53.8126	1.34316	0.425627	0.00235084	0.0438459	9	36821939	36878924	1	protein_coding	fasciculation and elongation protein zeta 1 (zygin I) [Source:MGI Symbol;Acc:MGI:2670976]
ENSMUSG00000051998	Lax1	23.6592	28.637	21.3523	1.34272	0.425161	0.00248159	0.0454647	1	133679091	133690108	-1	protein_coding	lymphocyte transmembrane adaptor 1 [Source:MGI Symbol;Acc:MGI:2443362]
ENSMUSG00000029671	Wnt16	39.0641	30.0174	40.2974	-1.34207	-0.424458	0.00142362	0.0315785	6	22288227	22298522	1	protein_coding	wingless-related MMTV integration site 16 [Source:MGI Symbol;Acc:MGI:2136018]
ENSMUSG00000040841	Six5	33.7128	26.9205	36.2637	-1.34049	-0.422765	0.00218256	0.0419444	7	19094594	19098549	1	protein_coding	sine oculis-related homeobox 5 [Source:MGI Symbol;Acc:MGI:106220]
ENSMUSG00000025150	Cbr2	315.013	252.38	338.198	-1.34023	-0.422485	5.73935e-05	0.00278094	11	120729489	120732114	-1	protein_coding	carbonyl reductase 2 [Source:MGI Symbol;Acc:MGI:107200]
ENSMUSG00000021025	Nfkbia	68.0688	82.202	61.3776	1.33921	0.421385	0.00104336	0.0251437	12	55489411	55492647	-1	protein_coding	nuclear factor of kappa light polypeptide gene enhancer in B cells inhibitor, alpha [Source:MGI Symbol;Acc:MGI:104741]
ENSMUSG00000097695	Gm26905	189.059	236.477	176.664	1.3391	0.421262	0.000108822	0.00456118	8	58171435	58298866	1	lincRNA	predicted gene, 26905 [Source:MGI Symbol;Acc:MGI:5477399]
ENSMUSG00000035559	Mpv17l2	22.9571	26.6007	19.8562	1.33823	0.420326	0.00227601	0.0430741	8	70758649	70760921	-1	protein_coding	MPV17 mitochondrial membrane protein-like 2 [Source:MGI Symbol;Acc:MGI:2681846]
ENSMUSG00000096210	H1f0	110.685	121.982	91.0849	1.33816	0.420246	0.000647213	0.0178657	15	79028212	79030498	1	protein_coding	H1 histone family, member 0 [Source:MGI Symbol;Acc:MGI:95893]
ENSMUSG00000004655	Aqp1	410.772	399.774	298.783	1.33802	0.420102	9.70754e-05	0.00421241	6	55336432	55348555	1	protein_coding	aquaporin 1 [Source:MGI Symbol;Acc:MGI:103201]
ENSMUSG00000068747	Sort1	150.574	120.58	161.416	-1.33753	-0.419576	3.53332e-05	0.00195144	3	108284091	108361511	1	protein_coding	sortilin 1 [Source:MGI Symbol;Acc:MGI:1338015]
ENSMUSG00000027907	S100a11	186.264	172.072	229.929	-1.33705	-0.419056	8.65917e-05	0.00384886	3	93520488	93526287	1	protein_coding	S100 calcium binding protein A11 (calgizzarin) [Source:MGI Symbol;Acc:MGI:1338798]
ENSMUSG00000041696	Rasl12	539.62	475.155	634.25	-1.33483	-0.416657	9.40042e-05	0.00410944	9	65398488	65414853	1	protein_coding	RAS-like, family 12 [Source:MGI Symbol;Acc:MGI:1918034]
ENSMUSG00000028049	Scamp3	39.1642	44.9734	33.6686	1.33464	0.416451	0.000167281	0.00636691	3	89177473	89182765	1	protein_coding	secretory carrier membrane protein 3 [Source:MGI Symbol;Acc:MGI:1346346]
ENSMUSG00000032575	Manf	47.3742	50.9164	38.0343	1.33454	0.416338	7.12435e-05	0.00327768	9	106838312	106891979	-1	protein_coding	mesencephalic astrocyte-derived neurotrophic factor [Source:MGI Symbol;Acc:MGI:1922090]
ENSMUSG00000028601	Echdc2	30.661	27.3695	36.6612	-1.33453	-0.416336	0.00077864	0.0203777	4	108165437	108179308	1	protein_coding	enoyl Coenzyme A hydratase domain containing 2 [Source:MGI Symbol;Acc:MGI:1289238]
ENSMUSG00000028344	Invs	22.8864	18.6212	25.041	-1.33348	-0.415199	0.002077	0.0405584	4	48279760	48431954	1	protein_coding	inversin [Source:MGI Symbol;Acc:MGI:1335082]
ENSMUSG00000004032	Gstm5	19.0777	16.7572	22.2957	-1.33225	-0.413862	0.000917257	0.0230151	3	107895821	107898686	1	protein_coding	glutathione S-transferase, mu 5 [Source:MGI Symbol;Acc:MGI:1309466]
ENSMUSG00000024782	Ak3	265.804	246.757	328.612	-1.33182	-0.413397	0.000781705	0.020384	19	29020833	29047961	-1	protein_coding	adenylate kinase 3 [Source:MGI Symbol;Acc:MGI:1860835]
ENSMUSG00000037820	Tgm2	891.738	724.897	965.095	-1.33142	-0.412962	3.52654e-05	0.00195144	2	158116402	158146436	-1	protein_coding	transglutaminase 2, C polypeptide [Source:MGI Symbol;Acc:MGI:98731]
ENSMUSG00000017969	Ptgis	966.071	829.504	1103.81	-1.33081	-0.412309	1.39637e-05	0.000963639	2	167191805	167240604	-1	protein_coding	prostaglandin I2 (prostacyclin) synthase [Source:MGI Symbol;Acc:MGI:1097156]
ENSMUSG00000036879	Phkb	51.5031	44.8924	59.6613	-1.33051	-0.411981	6.89606e-06	0.00055104	8	85840959	86061376	1	protein_coding	phosphorylase kinase beta [Source:MGI Symbol;Acc:MGI:97578]
ENSMUSG00000016559	H3f3b	361.257	432.21	324.902	1.32996	0.411387	0.000482172	0.0144166	11	116021912	116027962	-1	protein_coding	H3 histone, family 3B [Source:MGI Symbol;Acc:MGI:1101768]
ENSMUSG00000037852	Cpe	2455.46	2152.59	2862.19	-1.32969	-0.411086	1.52921e-06	0.000175589	8	64592558	64693040	-1	protein_coding	carboxypeptidase E [Source:MGI Symbol;Acc:MGI:101932]
ENSMUSG00000027834	Serpini1	68.4204	58.0713	77.1937	-1.32954	-0.410923	0.000124897	0.00509429	3	75557547	75643495	1	protein_coding	serine (or cysteine) peptidase inhibitor, clade I, member 1 [Source:MGI Symbol;Acc:MGI:1194506]
ENSMUSG00000003352	Cacnb3	41.5728	31.7911	42.2846	-1.32939	-0.410765	0.000119748	0.00491609	15	98632220	98644530	1	protein_coding	calcium channel, voltage-dependent, beta 3 subunit [Source:MGI Symbol;Acc:MGI:103307]
ENSMUSG00000032060	Cryab	108.512	86.1189	114.396	-1.32844	-0.409737	4.77102e-05	0.00243251	9	50752758	50756633	1	protein_coding	crystallin, alpha B [Source:MGI Symbol;Acc:MGI:88516]
ENSMUSG00000041992	Rapgef5	17.3616	21.5757	16.2081	1.3284	0.40969	0.00158356	0.0334602	12	117516479	117756978	1	protein_coding	Rap guanine nucleotide exchange factor (GEF) 5 [Source:MGI Symbol;Acc:MGI:2444365]
ENSMUSG00000022679	Mpv17l	23.1737	21.0141	27.8123	-1.3284	-0.409686	0.00114335	0.0268432	16	13903161	13949619	1	protein_coding	Mpv17 transgene, kidney disease mutant-like [Source:MGI Symbol;Acc:MGI:2135951]
ENSMUSG00000058135	Gstm1	380.452	315.466	418.763	-1.32769	-0.408919	0.000174424	0.0065174	3	108012255	108017973	-1	protein_coding	glutathione S-transferase, mu 1 [Source:MGI Symbol;Acc:MGI:95860]
ENSMUSG00000052934	Fbxo31	105.34	120.723	90.9823	1.32533	0.406351	0.00111435	0.0262525	8	121549440	121578806	-1	protein_coding	F-box protein 31 [Source:MGI Symbol;Acc:MGI:1354708]
ENSMUSG00000050229	Pigm	33.8614	39.7298	29.992	1.32528	0.406294	0.000571488	0.0163707	1	172376531	172384099	1	protein_coding	phosphatidylinositol glycan anchor biosynthesis, class M [Source:MGI Symbol;Acc:MGI:1914806]
ENSMUSG00000030246	Ldhb	88.691	76.7902	101.729	-1.32495	-0.405941	5.04769e-05	0.00254508	6	142490249	142507957	-1	protein_coding	lactate dehydrogenase B [Source:MGI Symbol;Acc:MGI:96763]
ENSMUSG00000036777	Anln	144.343	124.804	165.211	-1.32346	-0.404316	0.00234045	0.0437482	9	22331214	22389206	-1	protein_coding	anillin, actin binding protein [Source:MGI Symbol;Acc:MGI:1920174]
ENSMUSG00000059183	Mtfmt	21.8128	25.9815	19.5853	1.32309	0.403908	0.0017818	0.0363045	9	65435782	65453054	1	protein_coding	mitochondrial methionyl-tRNA formyltransferase [Source:MGI Symbol;Acc:MGI:1916856]
ENSMUSG00000026923	Notch1	25.7846	30.0235	22.7092	1.32296	0.403774	0.00173641	0.0356251	2	26457903	26516663	-1	protein_coding	notch 1 [Source:MGI Symbol;Acc:MGI:97363]
ENSMUSG00000074088	Snrnp40	14.8884	16.7854	12.7584	1.32265	0.40343	0.00256953	0.0468134	4	130360132	130390026	1	protein_coding	small nuclear ribonucleoprotein 40 (U5) [Source:MGI Symbol;Acc:MGI:1913835]
ENSMUSG00000061731	Ext1	184.88	149.74	198.024	-1.32131	-0.401964	0.00281856	0.04963	15	53064038	53346159	-1	protein_coding	exostoses (multiple) 1 [Source:MGI Symbol;Acc:MGI:894663]
ENSMUSG00000052214	Opa3	34.3214	28.5095	37.6958	-1.32033	-0.400899	0.000527861	0.0153789	7	19228334	19256543	1	protein_coding	optic atrophy 3 [Source:MGI Symbol;Acc:MGI:2686271]
ENSMUSG00000036769	Wdr44	28.5245	33.1782	25.1267	1.31992	0.400447	0.00123014	0.0284411	X	23693051	23806025	1	protein_coding	WD repeat domain 44 [Source:MGI Symbol;Acc:MGI:1919654]
ENSMUSG00000031748	Gnao1	37.5282	30.8422	40.7238	-1.31987	-0.4004	0.00107439	0.0256203	8	93809966	93969388	1	protein_coding	guanine nucleotide binding protein, alpha O [Source:MGI Symbol;Acc:MGI:95775]
ENSMUSG00000036478	Btg1	123.164	100.754	133.09	-1.31959	-0.400092	0.000371338	0.0117182	10	96617001	96622813	1	protein_coding	B cell translocation gene 1, anti-proliferative [Source:MGI Symbol;Acc:MGI:88215]
ENSMUSG00000004568	Arhgef18	59.9607	47.1899	62.2129	-1.31651	-0.396724	2.49248e-05	0.00150531	8	3393006	3456601	1	protein_coding	rho/rac guanine nucleotide exchange factor (GEF) 18 [Source:MGI Symbol;Acc:MGI:2142567]
ENSMUSG00000054770	Kctd18	22.6279	27.6805	20.9996	1.31561	0.395736	0.00146882	0.0320546	1	57955101	58018956	-1	protein_coding	potassium channel tetramerisation domain containing 18 [Source:MGI Symbol;Acc:MGI:3603813]
ENSMUSG00000029108	Pcdh7	382.329	472.469	359.325	1.31475	0.394787	0.000246134	0.00847798	5	57718021	58129351	1	protein_coding	protocadherin 7 [Source:MGI Symbol;Acc:MGI:1860487]
ENSMUSG00000044934	Zfp367	52.9966	46.5214	61.0612	-1.31439	-0.394397	0.000273694	0.00927978	13	64133022	64153202	-1	protein_coding	zinc finger protein 367 [Source:MGI Symbol;Acc:MGI:2442266]
ENSMUSG00000047036	Zfp445	39.3611	51.5601	39.2891	1.31424	0.394234	0.00114244	0.0268432	9	122851914	122862128	-1	protein_coding	zinc finger protein 445 [Source:MGI Symbol;Acc:MGI:2143340]
ENSMUSG00000025241	Fyco1	184.835	157.534	207.056	-1.31349	-0.393408	7.98097e-05	0.00357547	9	123789510	123851899	-1	protein_coding	FYVE and coiled-coil domain containing 1 [Source:MGI Symbol;Acc:MGI:107277]
ENSMUSG00000030609	Aen	26.4098	24.996	18.9623	1.31293	0.392793	0.000878743	0.0223181	7	78895854	78911209	1	protein_coding	apoptosis enhancing nuclease [Source:MGI Symbol;Acc:MGI:1915298]
ENSMUSG00000038370	Pcp4l1	129.117	109.896	144.075	-1.31247	-0.392286	0.000274757	0.00929276	1	171173262	171196268	-1	protein_coding	Purkinje cell protein 4-like 1 [Source:MGI Symbol;Acc:MGI:1913675]
ENSMUSG00000067369	Trmt2b	32.9763	28.9582	38.1984	-1.3118	-0.391544	0.00139534	0.0311027	X	134222339	134276984	-1	protein_coding	TRM2 tRNA methyltransferase 2B [Source:MGI Symbol;Acc:MGI:2442530]
ENSMUSG00000033102	Cdc14b	44.1102	52.6511	40.1462	1.31107	0.390749	0.0014826	0.032207	13	64192545	64274973	-1	protein_coding	CDC14 cell division cycle 14B [Source:MGI Symbol;Acc:MGI:2441808]
ENSMUSG00000095742		18.4141	21.1677	16.1451	1.31103	0.390702	0.00212481	0.0412336	JH584295.1	66	1479	-1	protein_coding	CD99 antigen [Source:EntrezGene;Acc:673094]
ENSMUSG00000007097	Atp1a2	431.034	353.268	463.26	-1.31093	-0.390589	0.000256252	0.00877552	1	172271709	172298064	-1	protein_coding	ATPase, Na+/K+ transporting, alpha 2 polypeptide [Source:MGI Symbol;Acc:MGI:88106]
ENSMUSG00000044442	N6amt1	39.72	37.4648	49.1227	-1.31037	-0.389976	0.00129954	0.0296442	16	87354185	87368742	1	protein_coding	N-6 adenine-specific DNA methyltransferase 1 (putative) [Source:MGI Symbol;Acc:MGI:1915018]
ENSMUSG00000031490	Eif4ebp1	29.8625	32.7241	24.8771	1.30865	0.388076	0.00231233	0.0434006	8	27260327	27275656	1	protein_coding	eukaryotic translation initiation factor 4E binding protein 1 [Source:MGI Symbol;Acc:MGI:103267]
ENSMUSG00000000605	Clcn4-2	69.5466	58.0889	76.0849	-1.30828	-0.387672	9.85593e-06	0.000720168	7	7282316	7299511	-1	protein_coding	chloride channel 4-2 [Source:MGI Symbol;Acc:MGI:104571]
ENSMUSG00000054312	Mrps21	21.0853	17.2375	22.4419	-1.30742	-0.386719	0.00177953	0.0363045	3	95862634	95871519	-1	protein_coding	mitochondrial ribosomal protein S21 [Source:MGI Symbol;Acc:MGI:1913542]
ENSMUSG00000011958	Bnip2	271.114	234.964	307.046	-1.30678	-0.386019	0.000315425	0.0102375	9	69989466	70008317	1	protein_coding	BCL2/adenovirus E1B interacting protein 2 [Source:MGI Symbol;Acc:MGI:109327]
ENSMUSG00000033530	Ttc7b	74.7261	63.3688	82.9149	-1.30665	-0.385874	0.000327581	0.0105072	12	100300771	100520822	-1	protein_coding	tetratricopeptide repeat domain 7B [Source:MGI Symbol;Acc:MGI:2144724]
ENSMUSG00000005611	Mrvi1	448.454	363.842	475.581	-1.30664	-0.385862	0.000150869	0.00588991	7	110868266	110982461	-1	protein_coding	MRV integration site 1 [Source:MGI Symbol;Acc:MGI:1338023]
ENSMUSG00000030630	Fah	25.3912	23.9182	31.195	-1.30493	-0.383972	0.0003561	0.0113157	7	84585159	84606722	-1	protein_coding	fumarylacetoacetate hydrolase [Source:MGI Symbol;Acc:MGI:95482]
ENSMUSG00000026203	Dnajb2	61.5377	54.359	70.8976	-1.30458	-0.383581	0.000106285	0.00452421	1	75236406	75245692	1	protein_coding	DnaJ (Hsp40) homolog, subfamily B, member 2 [Source:MGI Symbol;Acc:MGI:1928739]
ENSMUSG00000038535	Zfp280d	51.0726	63.3825	48.6026	1.30428	0.383256	0.000845772	0.0216822	9	72274860	72363777	1	protein_coding	zinc finger protein 280D [Source:MGI Symbol;Acc:MGI:2384583]
ENSMUSG00000024985	Tcf7l2	51.5548	60.351	46.179	1.30402	0.382967	0.000577885	0.0164873	19	55741810	55933654	1	protein_coding	transcription factor 7 like 2, T cell specific, HMG box [Source:MGI Symbol;Acc:MGI:1202879]
ENSMUSG00000050953	Gja1	154.703	122.45	159.66	-1.30291	-0.381742	0.00204043	0.0400582	10	56377300	56390419	1	protein_coding	gap junction protein, alpha 1 [Source:MGI Symbol;Acc:MGI:95713]
ENSMUSG00000020265	Sumo3	73.5286	82.2346	62.9765	1.30242	0.381198	2.20482e-05	0.00136826	10	77606097	77641543	1	protein_coding	SMT3 suppressor of mif two 3 homolog 3 (yeast) [Source:MGI Symbol;Acc:MGI:1336201]
ENSMUSG00000043557	Mdga1	40.2712	42.2383	32.4333	1.30201	0.380745	0.000215035	0.00765165	17	29827956	29970087	-1	protein_coding	MAM domain containing glycosylphosphatidylinositol anchor 1 [Source:MGI Symbol;Acc:MGI:1922012]
ENSMUSG00000038244	Mical2	584.986	450.872	587.006	-1.30143	-0.380094	0.000457565	0.0138322	7	112225856	112355194	1	protein_coding	microtubule associated monooxygenase, calponin and LIM domain containing 2 [Source:MGI Symbol;Acc:MGI:2444947]
ENSMUSG00000010311	Optc	97.1682	83.8473	108.981	-1.30122	-0.379868	0.00212835	0.0412336	1	133897199	133907999	-1	protein_coding	opticin [Source:MGI Symbol;Acc:MGI:2151113]
ENSMUSG00000009418	Nav1	213.624	231.037	177.657	1.30108	0.379705	0.00068853	0.0185479	1	135434580	135607295	-1	protein_coding	neuron navigator 1 [Source:MGI Symbol;Acc:MGI:2183683]
ENSMUSG00000057969	Sema3b	91.5811	74.368	96.6573	-1.301	-0.379625	0.00010416	0.00446158	9	107597674	107609229	-1	protein_coding	sema domain, immunoglobulin domain (Ig), short basic domain, secreted, (semaphorin) 3B [Source:MGI Symbol;Acc:MGI:107561]
ENSMUSG00000024501	Dpysl3	453.141	380.352	494.788	-1.30071	-0.379302	0.000592704	0.0168372	18	43320979	43438286	-1	protein_coding	dihydropyrimidinase-like 3 [Source:MGI Symbol;Acc:MGI:1349762]
ENSMUSG00000014668	Chfr	45.8827	54.5626	41.858	1.30041	0.378969	0.00166616	0.0347049	5	110135840	110171972	1	protein_coding	checkpoint with forkhead and ring finger domains [Source:MGI Symbol;Acc:MGI:2444898]
ENSMUSG00000033904	Ccp110	27.7963	35.5099	27.361	1.30032	0.378865	0.0012819	0.0294385	7	118712552	118737024	1	protein_coding	centriolar coiled coil protein 110 [Source:MGI Symbol;Acc:MGI:2141942]
ENSMUSG00000044519	Zfp488	61.1756	73.9156	56.9859	1.29819	0.376505	0.000169007	0.00639699	14	33967070	33978764	-1	protein_coding	zinc finger protein 488 [Source:MGI Symbol;Acc:MGI:2686052]
ENSMUSG00000046691	Chtf8	70.6874	60.186	78.2307	-1.29819	-0.376501	0.000478871	0.0143493	8	106883863	106893601	-1	protein_coding	CTF8, chromosome transmission fidelity factor 8 [Source:MGI Symbol;Acc:MGI:2443370]
ENSMUSG00000025358	Cdk2	24.4798	27.9916	21.4962	1.29688	0.375043	0.0015174	0.032703	10	128697939	128705051	-1	protein_coding	cyclin-dependent kinase 2 [Source:MGI Symbol;Acc:MGI:104772]
ENSMUSG00000046794	Ppp1r3b	38.1855	33.8022	43.9776	-1.29677	-0.374928	0.000968182	0.0239408	8	35375741	35388124	1	protein_coding	protein phosphatase 1, regulatory (inhibitor) subunit 3B [Source:MGI Symbol;Acc:MGI:2177268]
ENSMUSG00000004187	Kifc2	24.4455	21.2251	27.7289	-1.29639	-0.3745	0.00207615	0.0405584	15	76660641	76668196	1	protein_coding	kinesin family member C2 [Source:MGI Symbol;Acc:MGI:109187]
ENSMUSG00000034910	Pygo1	36.7442	32.7395	42.4216	-1.29537	-0.373364	0.000604395	0.0170277	9	72925645	72952181	1	protein_coding	pygopus 1 [Source:MGI Symbol;Acc:MGI:1919385]
ENSMUSG00000058997	Vwa8	40.8296	36.3916	47.1924	-1.29458	-0.372483	0.000139683	0.00559715	14	78849178	79202310	1	protein_coding	von Willebrand factor A domain containing 8 [Source:MGI Symbol;Acc:MGI:1919008]
ENSMUSG00000050379	Sept6	73.3259	65.7925	85.1242	-1.29425	-0.372119	0.000273419	0.00927978	X	36911326	36991794	-1	protein_coding	septin 6 [Source:MGI Symbol;Acc:MGI:1888939]
ENSMUSG00000026678	Rgs5	1105.61	1081.88	1399.8	-1.294	-0.371837	0.00217496	0.0419163	1	169655501	169695813	1	protein_coding	regulator of G-protein signaling 5 [Source:MGI Symbol;Acc:MGI:1098434]
ENSMUSG00000021270	Hsp90aa1	366.479	325.866	421.523	-1.2934	-0.371171	0.00147089	0.0320546	12	110690605	110702728	-1	protein_coding	heat shock protein 90, alpha (cytosolic), class A member 1 [Source:MGI Symbol;Acc:MGI:96250]
ENSMUSG00000051359	Ncald	39.7499	35.9755	46.5335	-1.29303	-0.370753	0.00181345	0.0367096	15	37366175	37792570	-1	protein_coding	neurocalcin delta [Source:MGI Symbol;Acc:MGI:1196326]
ENSMUSG00000000693	Loxl3	113.162	89.4006	115.669	-1.29296	-0.370678	0.00020351	0.00741538	6	83034173	83052562	1	protein_coding	lysyl oxidase-like 3 [Source:MGI Symbol;Acc:MGI:1337004]
ENSMUSG00000007867	Ift43	34.9815	30.4529	39.2683	-1.29288	-0.370589	0.000970669	0.0239408	12	86082561	86162458	1	protein_coding	intraflagellar transport 43 [Source:MGI Symbol;Acc:MGI:1923661]
ENSMUSG00000031166	Wdr13	99.3996	89.8733	116.157	-1.29228	-0.36992	0.000142801	0.00568874	X	8123301	8132892	-1	protein_coding	WD repeat domain 13 [Source:MGI Symbol;Acc:MGI:1914661]
ENSMUSG00000028005	Gucy1b3	329.643	300.695	388.576	-1.29221	-0.369841	0.00103446	0.0251063	3	82032004	82074711	-1	protein_coding	guanylate cyclase 1, soluble, beta 3 [Source:MGI Symbol;Acc:MGI:1860604]
ENSMUSG00000003814	Calr	351.153	359.703	278.462	1.29197	0.369574	0.000440866	0.0135067	8	84841850	84846934	-1	protein_coding	calreticulin [Source:MGI Symbol;Acc:MGI:88252]
ENSMUSG00000006800	Sulf2	213.028	221.195	171.317	1.29187	0.36946	0.00170856	0.0352742	2	166073089	166155663	-1	protein_coding	sulfatase 2 [Source:MGI Symbol;Acc:MGI:1919293]
ENSMUSG00000002980	Bcam	372.935	300.926	388.463	-1.29097	-0.368453	0.000250902	0.00861388	7	19756131	19771016	-1	protein_coding	basal cell adhesion molecule [Source:MGI Symbol;Acc:MGI:1929940]
ENSMUSG00000037071	Scd1	66.9863	77.1368	59.861	1.29037	0.36778	0.000577972	0.0164873	19	44394451	44407709	-1	protein_coding	stearoyl-Coenzyme A desaturase 1 [Source:MGI Symbol;Acc:MGI:98239]
ENSMUSG00000027342	Pcna	45.4352	53.6813	41.6127	1.29028	0.367679	0.000666086	0.0182711	2	132249162	132253314	-1	protein_coding	proliferating cell nuclear antigen [Source:MGI Symbol;Acc:MGI:97503]
ENSMUSG00000080316	Spaca6	102.764	118.567	91.9629	1.28972	0.367058	0.00166387	0.0347049	17	17830719	17843009	1	protein_coding	sperm acrosome associated 6 [Source:MGI Symbol;Acc:MGI:1922452]
ENSMUSG00000017817	Jph2	417.008	358.893	462.71	-1.28929	-0.366582	0.00123675	0.0284494	2	163336242	163397993	-1	protein_coding	junctophilin 2 [Source:MGI Symbol;Acc:MGI:1891496]
ENSMUSG00000040666	Sh3bgr	275.051	241.925	311.804	-1.28902	-0.366271	0.000381832	0.011939	16	96200470	96228933	1	protein_coding	SH3-binding domain glutamic acid-rich protein [Source:MGI Symbol;Acc:MGI:1354740]
ENSMUSG00000027309	4930402H24Rik	55.9219	47.4139	61.2402	-1.28889	-0.366126	0.00160406	0.0337199	2	130706200	130906406	-1	protein_coding	RIKEN cDNA 4930402H24 gene [Source:MGI Symbol;Acc:MGI:1923029]
ENSMUSG00000018102	Hist1h2bc	43.7414	50.8521	39.392	1.28848	0.365674	0.00258199	0.0469778	13	23684199	23692488	1	protein_coding	histone cluster 1, H2bc [Source:MGI Symbol;Acc:MGI:1915274]
ENSMUSG00000020473	Aebp1	1034.77	785.188	1011.6	-1.2881	-0.365243	0.000243101	0.00843079	11	5861947	5872088	1	protein_coding	AE binding protein 1 [Source:MGI Symbol;Acc:MGI:1197012]
ENSMUSG00000074884	Serf2	350.868	291.943	375.897	-1.28777	-0.364875	0.000379405	0.0119177	2	121449195	121458313	1	protein_coding	small EDRK-rich factor 2 [Source:MGI Symbol;Acc:MGI:1337041]
ENSMUSG00000040811	Eml2	67.7248	56.7015	72.9959	-1.28558	-0.362424	0.000297117	0.00978265	7	19176421	19206482	1	protein_coding	echinoderm microtubule associated protein like 2 [Source:MGI Symbol;Acc:MGI:1919455]
ENSMUSG00000029436	Mmp17	160.103	124.662	160.28	-1.28548	-0.362304	0.000668587	0.0182711	5	129584169	129608875	1	protein_coding	matrix metallopeptidase 17 [Source:MGI Symbol;Acc:MGI:1346076]
ENSMUSG00000028608	0610037L13Rik	81.163	70.2971	90.6503	-1.28543	-0.362249	0.000301601	0.00985903	4	107889813	107899384	1	protein_coding	RIKEN cDNA 0610037L13 gene [Source:MGI Symbol;Acc:MGI:1921348]
ENSMUSG00000028830	AU040320	27.3022	22.4978	28.9103	-1.28427	-0.360949	0.00154433	0.0328688	4	126753544	126870070	1	protein_coding	expressed sequence AU040320 [Source:MGI Symbol;Acc:MGI:2140475]
ENSMUSG00000001349	Cnn1	1440.77	1271.38	1631.64	-1.28343	-0.360007	4.00156e-05	0.00216063	9	22099281	22109630	1	protein_coding	calponin 1 [Source:MGI Symbol;Acc:MGI:104979]
ENSMUSG00000042608	Stk40	57.7926	48.1833	61.8458	-1.28232	-0.358754	0.000545836	0.0157681	4	126103957	126141029	1	protein_coding	serine/threonine kinase 40 [Source:MGI Symbol;Acc:MGI:1921428]
ENSMUSG00000051510	Mafg	66.4414	55.3819	71.203	-1.2822	-0.358618	0.00261052	0.0471827	11	120625117	120633600	-1	protein_coding	v-maf musculoaponeurotic fibrosarcoma oncogene family, protein G (avian) [Source:MGI Symbol;Acc:MGI:96911]
ENSMUSG00000025232	Hexa	57.4518	44.5098	57.2016	-1.28119	-0.357479	0.00210741	0.040961	9	59539667	59565105	1	protein_coding	hexosaminidase A [Source:MGI Symbol;Acc:MGI:96073]
ENSMUSG00000010051	Hyal1	149.51	120.723	154.836	-1.28088	-0.357138	0.00138456	0.0309128	9	107576927	107581710	1	protein_coding	hyaluronoglucosaminidase 1 [Source:MGI Symbol;Acc:MGI:96298]
ENSMUSG00000071369	Map3k5	44.3572	39.7024	50.9951	-1.28038	-0.356573	0.00179035	0.0363496	10	19934472	20142753	1	protein_coding	mitogen-activated protein kinase kinase kinase 5 [Source:MGI Symbol;Acc:MGI:1346876]
ENSMUSG00000041444	Arhgap32	62.2727	71.195	55.5447	1.28033	0.356521	0.000628877	0.0176147	9	32116136	32268446	1	protein_coding	Rho GTPase activating protein 32 [Source:MGI Symbol;Acc:MGI:2450166]
ENSMUSG00000016382	Pls3	1775.56	1520.61	1945.97	-1.27969	-0.355792	0.000716487	0.019084	X	75785654	75875182	-1	protein_coding	plastin 3 (T-isoform) [Source:MGI Symbol;Acc:MGI:104807]
ENSMUSG00000018830	Myh11	10555.6	9237.56	11815.3	-1.27905	-0.355075	7.17309e-06	0.00056655	16	14194527	14291408	-1	protein_coding	myosin, heavy polypeptide 11, smooth muscle [Source:MGI Symbol;Acc:MGI:102643]
ENSMUSG00000044533	Rps2	174.55	189.265	147.86	1.27902	0.355039	0.00129031	0.0295323	17	24718116	24721929	1	protein_coding	ribosomal protein S2 [Source:MGI Symbol;Acc:MGI:105110]
ENSMUSG00000028776	Tinagl1	249.893	213.905	273.382	-1.27822	-0.354138	0.00152891	0.0327237	4	130164454	130175122	-1	protein_coding	tubulointerstitial nephritis antigen-like 1 [Source:MGI Symbol;Acc:MGI:2137617]
ENSMUSG00000037426	Depdc5	21.5577	18.8983	24.1629	-1.27765	-0.353489	0.00195209	0.0387357	5	32863701	32994231	1	protein_coding	DEP domain containing 5 [Source:MGI Symbol;Acc:MGI:2141101]
ENSMUSG00000004071	Cdip1	93.0065	108.209	84.7035	1.27756	0.353385	0.000970187	0.0239408	16	4750348	4790292	-1	protein_coding	cell death inducing Trp53 target 1 [Source:MGI Symbol;Acc:MGI:1913876]
ENSMUSG00000039735	Fnbp1l	33.3717	38.6968	30.2932	1.27631	0.351979	0.00275622	0.048974	3	122538719	122619667	-1	protein_coding	formin binding protein 1-like [Source:MGI Symbol;Acc:MGI:1925642]
ENSMUSG00000020155	Kcnmb1	259.667	219.189	279.3	-1.27367	-0.348996	0.00129603	0.0296137	11	33963013	33973641	1	protein_coding	potassium large conductance calcium-activated channel, subfamily M, beta member 1 [Source:MGI Symbol;Acc:MGI:1334203]
ENSMUSG00000079334	Nat6	74.923	63.2528	80.6016	-1.27331	-0.348578	0.000275755	0.00930349	9	107578887	107584048	1	protein_coding	N-acetyltransferase 6 [Source:MGI Symbol;Acc:MGI:1888902]
ENSMUSG00000025823	Pdia4	78.4931	74.928	58.9288	1.27329	0.348562	0.000641973	0.017785	6	47796142	47813512	-1	protein_coding	protein disulfide isomerase associated 4 [Source:MGI Symbol;Acc:MGI:104864]
ENSMUSG00000024087	Cyp1b1	191.481	253.878	199.221	1.27324	0.3485	0.0024941	0.0455606	17	79706953	79715041	-1	protein_coding	cytochrome P450, family 1, subfamily b, polypeptide 1 [Source:MGI Symbol;Acc:MGI:88590]
ENSMUSG00000037370	Enpp1	50.3289	37.9599	48.2889	-1.2717	-0.346756	0.0022321	0.0424186	10	24637914	24712159	-1	protein_coding	ectonucleotide pyrophosphatase/phosphodiesterase 1 [Source:MGI Symbol;Acc:MGI:97370]
ENSMUSG00000054808	Actn4	913.822	729.778	927.744	-1.27117	-0.346154	0.000290206	0.00964813	7	28893248	28962340	-1	protein_coding	actinin alpha 4 [Source:MGI Symbol;Acc:MGI:1890773]
ENSMUSG00000026110	Mgat4a	199.491	185.057	235.098	-1.27049	-0.345382	0.00230808	0.0433806	1	37439340	37541016	-1	protein_coding	mannoside acetylglucosaminyltransferase 4, isoenzyme A [Source:MGI Symbol;Acc:MGI:2662992]
ENSMUSG00000028152	Tspan5	68.5462	60.9188	77.3312	-1.27039	-0.345269	0.000204577	0.0074344	3	138742195	138904433	1	protein_coding	tetraspanin 5 [Source:MGI Symbol;Acc:MGI:1928096]
ENSMUSG00000003228	Grk5	53.3846	45.5542	57.9295	-1.26911	-0.343812	0.00154225	0.0328688	19	60889749	61092553	1	protein_coding	G protein-coupled receptor kinase 5 [Source:MGI Symbol;Acc:MGI:109161]
ENSMUSG00000046491	C1qtnf2	35.5099	30.2618	38.2214	-1.26821	-0.342799	0.00260311	0.0471111	11	43474276	43491525	1	protein_coding	C1q and tumor necrosis factor related protein 2 [Source:MGI Symbol;Acc:MGI:1916433]
ENSMUSG00000003948	Mmd	77.8988	64.3063	81.4299	-1.26776	-0.342279	0.00144809	0.0319289	11	90187684	90278589	1	protein_coding	monocyte to macrophage differentiation-associated [Source:MGI Symbol;Acc:MGI:1914718]
ENSMUSG00000090935	Synj2bp	61.7764	55.7838	70.7888	-1.2675	-0.341988	0.000770081	0.0202091	12	81497941	81532911	-1	protein_coding	synaptojanin 2 binding protein [Source:MGI Symbol;Acc:MGI:1344347]
ENSMUSG00000034868	Myl12b	70.9596	58.6895	74.3133	-1.26731	-0.341773	0.000113741	0.00470956	17	70973920	70990787	-1	protein_coding	myosin, light chain 12B, regulatory [Source:MGI Symbol;Acc:MGI:107494]
ENSMUSG00000031246	Sh3bgrl	863.214	774.165	979.668	-1.26552	-0.339732	0.00250323	0.0456663	X	109095365	109197873	1	protein_coding	SH3-binding domain glutamic acid-rich protein like [Source:MGI Symbol;Acc:MGI:1930849]
ENSMUSG00000062980	Cped1	1014.63	945.119	1195.61	-1.26508	-0.339232	0.000642988	0.017785	6	21985916	22256404	1	protein_coding	cadherin-like and PC-esterase domain containing 1 [Source:MGI Symbol;Acc:MGI:2444814]
ENSMUSG00000032518	Rpsa	218.619	249.595	197.333	1.26471	0.338806	0.00114684	0.0268788	9	120127766	120132369	1	protein_coding	ribosomal protein SA [Source:MGI Symbol;Acc:MGI:105381]
ENSMUSG00000058638	Zfp110	41.7086	47.1198	37.216	1.26389	0.337868	0.00152997	0.0327237	7	12834761	12850577	1	protein_coding	zinc finger protein 110 [Source:MGI Symbol;Acc:MGI:1890378]
ENSMUSG00000042507	Elmsan1	63.4963	70.1183	55.4157	1.26294	0.336786	0.00190023	0.0380157	12	84149176	84218881	-1	protein_coding	ELM2 and Myb/SANT-like domain containing 1 [Source:MGI Symbol;Acc:MGI:2685106]
ENSMUSG00000060510	Zfp266	60.1091	69.4894	55.0493	1.26191	0.335605	0.00103935	0.0251182	9	20495068	20521417	-1	protein_coding	zinc finger protein 266 [Source:MGI Symbol;Acc:MGI:1924769]
ENSMUSG00000040158	Tax1bp3	71.7958	62.5289	78.7711	-1.26134	-0.334954	0.00219004	0.0420291	11	73177083	73183162	1	protein_coding	Tax1 (human T cell leukemia virus type I) binding protein 3 [Source:MGI Symbol;Acc:MGI:1923531]
ENSMUSG00000029392	Rilpl1	44.7166	39.251	49.3365	-1.26087	-0.334423	0.000448648	0.013623	5	124493082	124531391	-1	protein_coding	Rab interacting lysosomal protein-like 1 [Source:MGI Symbol;Acc:MGI:1922945]
ENSMUSG00000024095	Hnrnpll	55.3847	65.2795	51.7017	1.26085	0.3344	0.00155072	0.0329534	17	80029487	80062334	-1	protein_coding	heterogeneous nuclear ribonucleoprotein L-like [Source:MGI Symbol;Acc:MGI:1919942]
ENSMUSG00000034485	Uaca	86.6824	71.8077	90.4775	-1.26063	-0.334146	0.0015034	0.0325389	9	60794548	60880370	1	protein_coding	uveal autoantigen with coiled-coil domains and ankyrin repeats [Source:MGI Symbol;Acc:MGI:1919815]
ENSMUSG00000036564	Ndrg4	59.0231	50.9251	64.3544	-1.26059	-0.334104	0.000695891	0.0186811	8	95676980	95715119	1	protein_coding	N-myc downstream regulated gene 4 [Source:MGI Symbol;Acc:MGI:2384590]
ENSMUSG00000003348	Mob3a	37.7616	32.2282	40.554	-1.25988	-0.333283	0.00209123	0.0407046	10	80685256	80701820	-1	protein_coding	MOB kinase activator 3A [Source:MGI Symbol;Acc:MGI:3050117]
ENSMUSG00000064215	Ifi27	128.476	107.57	135.531	-1.25965	-0.333022	0.00102119	0.0249169	12	103434211	103440239	1	protein_coding	interferon, alpha-inducible protein 27 [Source:MGI Symbol;Acc:MGI:1277180]
ENSMUSG00000009281	Rarres2	158.126	139.069	174.911	-1.2583	-0.331476	0.00248632	0.0454794	6	48569698	48572670	-1	protein_coding	retinoic acid receptor responder (tazarotene induced) 2 [Source:MGI Symbol;Acc:MGI:1918910]
ENSMUSG00000030894	Tpp1	167.262	138.282	173.958	-1.25726	-0.330279	0.00105993	0.0253641	7	105744847	105752207	-1	protein_coding	tripeptidyl peptidase I [Source:MGI Symbol;Acc:MGI:1336194]
ENSMUSG00000069682	Gm10275	277.155	314.349	250.018	1.25655	0.329471	0.00197035	0.0389622	10	29698746	29699380	-1	pseudogene	predicted pseudogene 10275 [Source:MGI Symbol;Acc:MGI:3704354]
ENSMUSG00000010097	Nxf1	185.312	172.657	216.857	-1.25626	-0.329134	0.0020204	0.0397792	19	8757073	8772475	1	protein_coding	nuclear RNA export factor 1 [Source:MGI Symbol;Acc:MGI:1858330]
ENSMUSG00000006307	Kmt2b	88.7751	100.587	80.064	1.25578	0.328583	0.000856031	0.0217818	7	30568858	30588726	-1	protein_coding	lysine (K)-specific methyltransferase 2B [Source:MGI Symbol;Acc:MGI:109565]
ENSMUSG00000067780	Pi15	976.579	1114.64	887.652	1.2557	0.328491	0.00160403	0.0337199	1	17601901	17630939	1	protein_coding	peptidase inhibitor 15 [Source:MGI Symbol;Acc:MGI:1934659]
ENSMUSG00000027931	Npr1	520.217	447.879	562.39	-1.25536	-0.328099	0.000904322	0.0227983	3	90450591	90465866	-1	protein_coding	natriuretic peptide receptor 1 [Source:MGI Symbol;Acc:MGI:97371]
ENSMUSG00000005397	Nid1	61.9748	61.8234	49.2714	1.25502	0.327714	0.000642988	0.017785	13	13437602	13512275	1	protein_coding	nidogen 1 [Source:MGI Symbol;Acc:MGI:97342]
ENSMUSG00000041439	Mfsd6	41.7838	37.668	47.1123	-1.25411	-0.326669	0.00169953	0.0352704	1	52656286	52727462	-1	protein_coding	major facilitator superfamily domain containing 6 [Source:MGI Symbol;Acc:MGI:1922925]
ENSMUSG00000020362	Cnot6	65.8987	80.7777	64.4225	1.25325	0.325674	0.000473528	0.0142204	11	49671503	49712723	-1	protein_coding	CCR4-NOT transcription complex, subunit 6 [Source:MGI Symbol;Acc:MGI:2144529]
ENSMUSG00000026255	Efhd1	256.58	225.021	281.867	-1.25274	-0.325088	0.00187975	0.0376611	1	87264363	87310839	1	protein_coding	EF hand domain containing 1 [Source:MGI Symbol;Acc:MGI:1921607]
ENSMUSG00000050310	Rictor	57.6655	69.7009	55.5802	1.25271	0.325048	0.000852942	0.0217454	15	6708381	6800398	1	protein_coding	RPTOR independent companion of MTOR, complex 2 [Source:MGI Symbol;Acc:MGI:1926007]
ENSMUSG00000014778	Fhod1	51.0693	57.3598	45.7515	1.25245	0.324753	0.00242315	0.0448036	8	105329163	105347953	-1	protein_coding	formin homology 2 domain containing 1 [Source:MGI Symbol;Acc:MGI:2679008]
ENSMUSG00000015202	Cnksr3	42.837	38.4535	47.9271	-1.25189	-0.324103	0.00221755	0.0423729	10	7119063	7212237	-1	protein_coding	Cnksr family member 3 [Source:MGI Symbol;Acc:MGI:2674130]
ENSMUSG00000049878	Rlf	59.3506	70.5672	56.3951	1.25163	0.323807	0.00152163	0.0327237	4	121145373	121215084	-1	protein_coding	rearranged L-myc fusion sequence [Source:MGI Symbol;Acc:MGI:1924705]
ENSMUSG00000031502	Col4a1	1475.24	1181.06	1477.25	-1.25067	-0.322699	0.000287228	0.00959581	8	11198423	11312826	-1	protein_coding	collagen, type IV, alpha 1 [Source:MGI Symbol;Acc:MGI:88454]
ENSMUSG00000012076	Brms1l	29.7283	26.9434	33.7372	-1.24999	-0.321922	0.00267976	0.0479899	12	55836366	55869735	1	protein_coding	breast cancer metastasis-suppressor 1-like [Source:MGI Symbol;Acc:MGI:1196337]
ENSMUSG00000024002	Brd4	93.1325	103.862	83.0703	1.24974	0.321626	0.000818046	0.02113	17	32196274	32284722	-1	protein_coding	bromodomain containing 4 [Source:MGI Symbol;Acc:MGI:1888520]
ENSMUSG00000046722	Cdc42se1	196.894	177.663	221.556	-1.24722	-0.318712	0.00263118	0.0473965	3	95228732	95236409	1	protein_coding	CDC42 small effector 1 [Source:MGI Symbol;Acc:MGI:1889510]
ENSMUSG00000026421	Csrp1	2539.41	2270.48	2829.8	-1.24648	-0.317863	0.000632493	0.0176147	1	135720061	135752232	1	protein_coding	cysteine and glycine-rich protein 1 [Source:MGI Symbol;Acc:MGI:88549]
ENSMUSG00000030306	Tmtc1	224.245	195.06	243.148	-1.24631	-0.317662	0.00203767	0.0400582	6	148232430	148444389	-1	protein_coding	transmembrane and tetratricopeptide repeat containing 1 [Source:MGI Symbol;Acc:MGI:3039590]
ENSMUSG00000007817	Zmiz1	119.99	127.102	102.103	1.24532	0.316518	0.00141536	0.0314462	14	25459185	25666743	1	protein_coding	zinc finger, MIZ-type containing 1 [Source:MGI Symbol;Acc:MGI:3040693]
ENSMUSG00000037857	Nufip2	47.3943	55.4574	44.5457	1.24493	0.316065	0.00170363	0.0352704	11	77686155	77741921	1	protein_coding	nuclear fragile X mental retardation protein interacting protein 2 [Source:MGI Symbol;Acc:MGI:1915814]
ENSMUSG00000031503	Col4a2	1249.71	990.968	1232.27	-1.24342	-0.314314	0.000398664	0.0123522	8	11312805	11449287	1	protein_coding	collagen, type IV, alpha 2 [Source:MGI Symbol;Acc:MGI:88455]
ENSMUSG00000002808	Epdr1	62.2136	54.5103	67.7394	-1.24294	-0.313752	0.00121463	0.0281779	13	19591709	19619830	-1	protein_coding	ependymin related protein 1 (zebrafish) [Source:MGI Symbol;Acc:MGI:2145369]
ENSMUSG00000034993	Vat1	119.337	127.481	102.449	1.24278	0.313568	0.00222674	0.0424186	11	101458745	101466230	-1	protein_coding	vesicle amine transport protein 1 homolog (T californica) [Source:MGI Symbol;Acc:MGI:1349450]
ENSMUSG00000000131	Xpo6	71.6034	81.7648	65.6302	1.24272	0.313501	0.00115313	0.02698	7	126101715	126200501	-1	protein_coding	exportin 6 [Source:MGI Symbol;Acc:MGI:2429950]
ENSMUSG00000083282	Ctsf	74.1603	64.1383	79.5668	-1.24266	-0.313429	0.000602237	0.017002	19	4855129	4860912	1	protein_coding	cathepsin F [Source:MGI Symbol;Acc:MGI:1861434]
ENSMUSG00000022257	Laptm4b	56.7474	49.5688	61.5831	-1.24228	-0.312993	0.00146052	0.0319816	15	34238026	34284295	1	protein_coding	lysosomal-associated protein transmembrane 4B [Source:MGI Symbol;Acc:MGI:1890494]
ENSMUSG00000033306	Lpp	1065.73	958.61	1190.43	-1.24179	-0.312418	0.00135461	0.0303998	16	24393350	24992576	1	protein_coding	LIM domain containing preferred translocation partner in lipoma [Source:MGI Symbol;Acc:MGI:2441849]
ENSMUSG00000005610	Eif4g2	1049.93	938.791	1165.17	-1.24101	-0.311513	0.00273267	0.0486821	7	111070568	111083030	-1	protein_coding	eukaryotic translation initiation factor 4, gamma 2 [Source:MGI Symbol;Acc:MGI:109207]
ENSMUSG00000027332	Ivd	97.8679	88.9056	110.349	-1.24066	-0.311113	0.00194737	0.038732	2	118861954	118882909	1	protein_coding	isovaleryl coenzyme A dehydrogenase [Source:MGI Symbol;Acc:MGI:1929242]
ENSMUSG00000055762	Eef1d	109.662	98.3602	121.751	-1.2392	-0.309404	0.00241532	0.0447193	15	75894796	75909556	-1	protein_coding	eukaryotic translation elongation factor 1 delta (guanine nucleotide exchange protein) [Source:MGI Symbol;Acc:MGI:1913906]
ENSMUSG00000022141	Nipbl	89.579	104.472	84.4508	1.2378	0.307778	0.00267289	0.0479295	15	8291225	8444463	-1	protein_coding	Nipped-B homolog (Drosophila) [Source:MGI Symbol;Acc:MGI:1913976]
ENSMUSG00000028673	Fuca1	50.8162	54.0228	43.6722	1.23752	0.307456	0.0012048	0.0279973	4	135920735	135940311	1	protein_coding	fucosidase, alpha-L- 1, tissue [Source:MGI Symbol;Acc:MGI:95593]
ENSMUSG00000038886	Man2a2	94.982	84.497	104.443	-1.23454	-0.303973	0.00102534	0.0249737	7	80349098	80371375	-1	protein_coding	mannosidase 2, alpha 2 [Source:MGI Symbol;Acc:MGI:2150656]
ENSMUSG00000036529	Sbf1	91.8279	106.083	85.9728	1.23424	0.30362	0.00260204	0.0471111	15	89288236	89315311	-1	protein_coding	SET binding factor 1 [Source:MGI Symbol;Acc:MGI:1925230]
ENSMUSG00000015143	Actn1	1439.66	1206.69	1488.81	-1.23372	-0.30301	0.00144876	0.0319289	12	80167542	80260371	-1	protein_coding	actinin, alpha 1 [Source:MGI Symbol;Acc:MGI:2137706]
ENSMUSG00000053644	Aldh7a1	68.8922	58.6973	72.6129	-1.23365	-0.302933	0.00171122	0.0352742	18	56509687	56572951	-1	protein_coding	aldehyde dehydrogenase family 7, member A1 [Source:MGI Symbol;Acc:MGI:108186]
ENSMUSG00000034487	Kdelc2	57.3242	50.3623	62.0691	-1.23245	-0.301529	0.00222036	0.0423729	9	53384023	53401867	1	protein_coding	KDEL (Lys-Asp-Glu-Leu) containing 2 [Source:MGI Symbol;Acc:MGI:1923765]
ENSMUSG00000025871	4833439L19Rik	100.152	89.6293	110.352	-1.22943	-0.297986	0.00218103	0.0419444	13	54551218	54565435	-1	protein_coding	RIKEN cDNA 4833439L19 gene [Source:MGI Symbol;Acc:MGI:1921162]
ENSMUSG00000031667	Aktip	64.332	54.6874	67.0408	-1.22842	-0.296804	0.00223517	0.0424186	8	91112041	91134465	-1	protein_coding	thymoma viral proto-oncogene 1 interacting protein [Source:MGI Symbol;Acc:MGI:3693832]
ENSMUSG00000006818	Sod2	46.0125	39.6668	48.7576	-1.22759	-0.295829	0.00199492	0.0393341	17	13007839	13018119	1	protein_coding	superoxide dismutase 2, mitochondrial [Source:MGI Symbol;Acc:MGI:98352]
ENSMUSG00000042712	Wbp5	96.0692	80.9926	99.5831	-1.22755	-0.29578	0.00221002	0.0422937	X	136245079	136247139	1	protein_coding	WW domain binding protein 5 [Source:MGI Symbol;Acc:MGI:109567]
ENSMUSG00000001435	Col18a1	2388.55	1970.09	2411.41	-1.22395	-0.29155	0.000632966	0.0176147	10	77052178	77166548	-1	protein_coding	collagen, type XVIII, alpha 1 [Source:MGI Symbol;Acc:MGI:88451]
ENSMUSG00000031996	Aplp2	956.868	795.653	969.506	-1.21837	-0.284956	0.00271498	0.0484934	9	31149557	31211815	-1	protein_coding	amyloid beta (A4) precursor-like protein 2 [Source:MGI Symbol;Acc:MGI:88047]
ENSMUSG00000035181	Heatr5a	77.6699	66.1086	80.7054	-1.21714	-0.283497	0.00235634	0.0438652	12	51875873	51971321	-1	protein_coding	HEAT repeat containing 5A [Source:MGI Symbol;Acc:MGI:2444133]
ENSMUSG00000036256	Igfbp7	2125.04	1854.46	2253.05	-1.21505	-0.28101	0.00178281	0.0363045	5	77349240	77408045	-1	protein_coding	insulin-like growth factor binding protein 7 [Source:MGI Symbol;Acc:MGI:1352480]
ENSMUSG00000061838	Suclg2	83.3204	79.1083	95.994	-1.21401	-0.279782	0.00280314	0.0495495	6	95474134	95718837	-1	protein_coding	succinate-Coenzyme A ligase, GDP-forming, beta subunit [Source:MGI Symbol;Acc:MGI:1306824]
ENSMUSG00000023960	Enpp5	56.302	55.2411	66.988	-1.21369	-0.279401	0.00237196	0.0440359	17	44078813	44086567	1	protein_coding	ectonucleotide pyrophosphatase/phosphodiesterase 5 [Source:MGI Symbol;Acc:MGI:1933830]
ENSMUSG00000035783	Acta2	13444.6	11739.5	14208.1	-1.21028	-0.275346	0.000848681	0.0217161	19	34241090	34255336	-1	protein_coding	actin, alpha 2, smooth muscle, aorta [Source:MGI Symbol;Acc:MGI:87909]

## Sheet: Legend
ID	Ensembl gene ID.
mgi symbol	Gene symbol.
AvrExp	Average expression across all samples and conditions (in counts per million).
ave_PRO_UB	Average expression for Apoe-/-LmnaG609G/G609G mouse model (in counts per million).
ave_WT	Average expression for Apoe-/-Lmna+/+ mouse model (in counts per million).
foldChange	Contains the expression ratio ave_PRO_UB/ave_WT, or the negative of its inverse if the fold change value is lower than 1.
logFC	Contains the base 2 logarithmic transformation of the foldChange (FC).
P.Value	Represents the statistical significance of the observed differences in gene expression.
adj.P.Val	Contains p-values that have been adjusted by the False Discovery Rate method to correct for the fact that the statistical test performed implies multiple comparisons.
Localization fields	Chromosome, start and end coordinates, and strand.
Biotype	Gene type.
Description	Description of the gene product function.
