# Supplementary material for: Progerin accelerates atherosclerosis by inducing endoplasmic reticulum stress in vascular smooth muscle cells
Source: EMBO Mol Med. 2019 Mar 12;11(4):e9736. doi: 10.15252/emmm.201809736 (PMC6460349; doi:10.15252/emmm.201809736)
Supplement: Supplementary file 6 — Dataset EV2 [file EMMM-11-e9736-s006.xlsx]

## Sheet: PRO_VSMC_vs_LCS
ID	mgi_symbol	AvrExp	ave_PRO_VSMC	ave_LCS	foldChange	logFC	P.Value	adj.P.Val	chr	start	end	strand	biotype	description
ENSMUSG00000097554	Gm26825	43.3531	0	48.4679	-13599.8	-13.7313	3.39347e-17	3.09123e-14	5	5781530	5783636	1	lincRNA	predicted gene, 26825 [Source:MGI Symbol;Acc:MGI:5477319]
ENSMUSG00000099859		25.5246	0	30.3957	-8532.31	-13.0587	5.29278e-13	1.95461e-10	5	5781530	5783607	-1	pseudogene
ENSMUSG00000066724	Gm10175	5.04471	7.8127	0	2192.62	11.0984	4.31353e-07	4.91168e-05	7	23946649	23947237	-1	protein_coding	predicted gene 10175 [Source:MGI Symbol;Acc:MGI:3704287]
ENSMUSG00000082035	Rpl17-ps8	2.61733	1.65826	0	462.416	8.85305	0.000223251	0.0070942	X	96484859	96485479	1	pseudogene	ribosomal protein L17, pseudogene 8 [Source:MGI Symbol;Acc:MGI:3802129]
ENSMUSG00000050321	Neto1	0.533116	0	1.39507	-394.551	-8.62407	2.29557e-05	0.00122049	18	86394952	86501897	1	protein_coding	neuropilin (NRP) and tolloid (TLL)-like 1 [Source:MGI Symbol;Acc:MGI:2180216]
ENSMUSG00000100801	Gm15459	44.2415	0.116903	31.0049	-248.242	-7.9556	1.66364e-12	5.82872e-10	5	5781615	5783555	-1	pseudogene	predicted gene 15459 [Source:MGI Symbol;Acc:MGI:3705702]
ENSMUSG00000101384		0.512535	0.865085	0	245.527	7.93974	0.000102791	0.00401296	3	95164374	95173316	1	protein_coding	Semaphorin-6C [Source:UniProtKB/Swiss-Prot;Acc:Q9WTM3]
ENSMUSG00000062846	Gm14176	1.00302	0	0.782099	-216.528	-7.75841	2.37053e-05	0.00124103	2	157901536	157902012	1	pseudogene	predicted gene 14176 [Source:MGI Symbol;Acc:MGI:3650021]
ENSMUSG00000031779	Ccl22	1.44995	0.0223995	3.62013	-129.736	-7.01944	5.01178e-06	0.000362333	8	94745590	94751699	1	protein_coding	chemokine (C-C motif) ligand 22 [Source:MGI Symbol;Acc:MGI:1306779]
ENSMUSG00000030268	Bcat1	0.445439	1.26192	0.0314794	38.1852	5.25494	2.47316e-09	4.69352e-07	6	144993835	145076184	-1	protein_coding	branched chain aminotransferase 1, cytosolic [Source:MGI Symbol;Acc:MGI:104861]
ENSMUSG00000015396	Cd83	1.36714	0.195468	2.87874	-14.3225	-3.84021	0.000169805	0.0059189	13	43785107	43803130	1	protein_coding	CD83 antigen [Source:MGI Symbol;Acc:MGI:1328316]
ENSMUSG00000009092	Derl3	1.48926	3.55236	0.302565	11.8681	3.56901	2.09971e-11	6.52057e-09	10	75893398	75895941	1	protein_coding	Der1-like domain family, member 3 [Source:MGI Symbol;Acc:MGI:1917627]
ENSMUSG00000073421	H2-Ab1	5.25066	0.859915	10.2478	-11.8112	-3.56208	1.26593e-08	2.21764e-06	17	34263209	34269418	1	protein_coding	histocompatibility 2, class II antigen A, beta 1 [Source:MGI Symbol;Acc:MGI:103070]
ENSMUSG00000094257	Ap3s1-ps2	0.720575	1.51615	0.114208	11.076	3.46936	0.000271218	0.00817797	8	94405211	94405792	1	pseudogene	adaptor-related protein complex 3, sigma 1 subunit, pseudogene 2 [Source:MGI Symbol;Acc:MGI:1929217]
ENSMUSG00000027514	Zbp1	1.67124	3.08457	0.27979	10.5571	3.40015	5.79719e-10	1.33297e-07	2	173206612	173218923	-1	protein_coding	Z-DNA binding protein 1 [Source:MGI Symbol;Acc:MGI:1927449]
ENSMUSG00000060586	H2-Eb1	6.79415	1.31594	12.2844	-9.38656	-3.2306	1.14736e-07	1.59975e-05	17	34305877	34316199	1	protein_coding	histocompatibility 2, class II antigen E beta [Source:MGI Symbol;Acc:MGI:95901]
ENSMUSG00000056656	Apol8	0.980873	2.07248	0.211215	8.85044	3.14575	1.52356e-09	3.06147e-07	15	77747799	77755229	-1	protein_coding	apolipoprotein L 8 [Source:MGI Symbol;Acc:MGI:2444921]
ENSMUSG00000036594	H2-Aa	7.88234	1.57557	14.0039	-8.8443	-3.14475	1.82175e-08	2.99909e-06	17	34282744	34287827	-1	protein_coding	histocompatibility 2, class II antigen A, alpha [Source:MGI Symbol;Acc:MGI:95895]
ENSMUSG00000038508	Gdf15	3.22206	8.32377	1.01094	7.97612	2.99569	3.51235e-19	5.33252e-16	8	70629393	70632456	-1	protein_coding	growth differentiation factor 15 [Source:MGI Symbol;Acc:MGI:1346047]
ENSMUSG00000021950	Anxa8	1.76856	3.79091	0.504557	7.8617	2.97484	1.08649e-11	3.5347e-09	14	34085981	34100571	1	protein_coding	annexin A8 [Source:MGI Symbol;Acc:MGI:1201374]
ENSMUSG00000023828	Slc22a3	6.88182	2.05137	15.3453	-7.42356	-2.89211	7.07916e-07	7.328e-05	17	12419972	12507704	-1	protein_coding	solute carrier family 22 (organic cation transporter), member 3 [Source:MGI Symbol;Acc:MGI:1333817]
ENSMUSG00000071112	B230216G23Rik	1.43204	2.81398	0.37109	7.34672	2.8771	2.94555e-10	7.31783e-08	6	142413441	142419730	1	protein_coding	RIKEN cDNA B230216G23 gene [Source:MGI Symbol;Acc:MGI:2442262]
ENSMUSG00000075279	Mrpl23-ps1	5.88528	6.47384	0.922241	7.0981	2.82743	0.00296894	0.0457655	2	74591330	74591909	-1	pseudogene	mitichondrial ribosomal protein L23, pseudogene 1 [Source:MGI Symbol;Acc:MGI:3650679]
ENSMUSG00000023232	Serinc2	0.932481	2.31557	0.359636	6.50143	2.70076	2.35652e-08	3.74413e-06	4	130253495	130279205	-1	protein_coding	serine incorporator 2 [Source:MGI Symbol;Acc:MGI:1919132]
ENSMUSG00000097971	Gm26917	2.16375	4.53232	0.72161	6.22123	2.6372	8.37808e-11	2.24467e-08	17	39845074	39846245	1	processed_transcript	predicted gene, 26917 [Source:MGI Symbol;Acc:MGI:5504032]
ENSMUSG00000060981	Hist1h4h	0.961213	1.24916	0.194352	6.04061	2.5947	8.35897e-06	0.000541313	13	23531050	23531522	1	protein_coding	histone cluster 1, H4h [Source:MGI Symbol;Acc:MGI:2448427]
ENSMUSG00000022769	Sdf2l1	2.72155	5.49558	0.927218	6.02297	2.59047	1.90774e-14	1.04269e-11	16	17130138	17132383	-1	protein_coding	stromal cell-derived factor 2-like 1 [Source:MGI Symbol;Acc:MGI:2149842]
ENSMUSG00000071713	Csf2rb	1.3634	0.399415	2.40297	-5.96252	-2.57592	0.000815765	0.0187338	15	78325990	78351000	1	protein_coding	colony stimulating factor 2 receptor, beta, low-affinity (granulocyte-macrophage) [Source:MGI Symbol;Acc:MGI:1339759]
ENSMUSG00000064220	Hist2h2aa2	4.17642	6.63546	1.13689	5.77816	2.53061	7.94561e-05	0.00328002	3	96245497	96246082	1	protein_coding	histone cluster 2, H2aa2 [Source:MGI Symbol;Acc:MGI:2448283]
ENSMUSG00000100254		1.03668	0.298062	1.73925	-5.63033	-2.49322	0.00130578	0.0256413	7	102083116	102096396	1	protein_coding	short transient receptor potential channel 2 [Source:RefSeq peptide;Acc:NP_001103367]
ENSMUSG00000047246	Hist1h2be	2.89478	5.52155	0.999334	5.5009	2.45967	2.02856e-14	1.06609e-11	13	23583742	23621124	-1	protein_coding	histone cluster 1, H2be [Source:MGI Symbol;Acc:MGI:2448380]
ENSMUSG00000089672	Gp49a	1.10228	0.349251	1.91908	-5.42103	-2.43857	0.00210459	0.0364939	10	51480632	51486316	1	protein_coding	glycoprotein 49 A [Source:MGI Symbol;Acc:MGI:102702]
ENSMUSG00000030707	Coro1a	0.70319	0.22929	1.22896	-5.38795	-2.42974	0.000267178	0.00808883	7	126699773	126707787	-1	protein_coding	coronin, actin binding protein 1A [Source:MGI Symbol;Acc:MGI:1345961]
ENSMUSG00000029683	Lmod2	0.637747	1.06202	0.168439	5.34431	2.418	0.000255352	0.00792983	6	24597771	24605414	1	protein_coding	leiomodin 2 (cardiac) [Source:MGI Symbol;Acc:MGI:2135672]
ENSMUSG00000021803	Cdhr1	0.555014	1.2083	0.225559	5.14755	2.36389	4.0071e-05	0.00186235	14	37077850	37098311	-1	protein_coding	cadherin-related family member 1 [Source:MGI Symbol;Acc:MGI:2157782]
ENSMUSG00000035394	Ccdc11	0.708533	1.05162	0.196921	5.10406	2.35165	0.000671874	0.0163354	18	74283090	74359986	1	protein_coding	coiled-coil domain containing 11 [Source:MGI Symbol;Acc:MGI:1921703]
ENSMUSG00000023267	Gabrr2	0.894544	1.97163	0.402231	5.05716	2.33833	4.0905e-06	0.000310514	4	33062999	33095865	1	protein_coding	gamma-aminobutyric acid (GABA) C receptor, subunit rho 2 [Source:MGI Symbol;Acc:MGI:95626]
ENSMUSG00000040612	Ildr2	1.35266	2.4181	0.490601	5.05611	2.33803	7.35827e-07	7.55966e-05	1	166254139	166316823	1	protein_coding	immunoglobulin-like domain containing receptor 2 [Source:MGI Symbol;Acc:MGI:1196370]
ENSMUSG00000086580	Gm15280	2.22295	5.36753	1.04279	5.04594	2.33512	6.24295e-08	8.97934e-06	X	31347183	31347822	-1	pseudogene	predicted gene 15280 [Source:MGI Symbol;Acc:MGI:3826554]
ENSMUSG00000052631	Sh2d6	1.15773	2.29345	0.453572	4.89303	2.29073	1.32294e-06	0.000120511	6	72513644	72521634	-1	protein_coding	SH2 domain containing 6 [Source:MGI Symbol;Acc:MGI:1918380]
ENSMUSG00000083529	Gm15035	13.4657	27.9615	5.80178	4.81065	2.26623	6.16292e-21	1.203e-17	X	48963763	48965479	-1	pseudogene	predicted gene 15035 [Source:MGI Symbol;Acc:MGI:3705594]
ENSMUSG00000024640	Psat1	5.82933	11.8502	2.49359	4.77579	2.25574	3.12374e-17	3.04877e-14	19	15904678	15947337	-1	protein_coding	phosphoserine aminotransferase 1 [Source:MGI Symbol;Acc:MGI:2183441]
ENSMUSG00000043903	Gm22	1.78154	3.31494	0.693607	4.59774	2.20092	1.01044e-07	1.43819e-05	8	122269569	122272650	1	lincRNA	predicted gene 22 [Source:MGI Symbol;Acc:MGI:2684868]
ENSMUSG00000041592	Sdk2	1.91226	4.62585	1.01236	4.58748	2.1977	1.96992e-08	3.20441e-06	11	113776374	114067046	-1	protein_coding	sidekick homolog 2 (chicken) [Source:MGI Symbol;Acc:MGI:2443847]
ENSMUSG00000101268		0.763804	1.3993	0.288197	4.42981	2.14725	0.000345758	0.00974563	6	42370671	42381215	1	antisense
ENSMUSG00000027313	Chac1	2.16512	4.4047	1.04105	4.41459	2.14228	6.03446e-08	8.7718e-06	2	119351229	119354381	1	protein_coding	ChaC, cation transport regulator 1 [Source:MGI Symbol;Acc:MGI:1916315]
ENSMUSG00000034457	Eda2r	4.28222	8.71332	2.05289	4.141	2.04998	3.99843e-13	1.51762e-10	X	97333840	97377216	-1	protein_coding	ectodysplasin A2 receptor [Source:MGI Symbol;Acc:MGI:2442860]
ENSMUSG00000005413	Hmox1	13.7337	28.7563	7.10454	4.05397	2.01934	4.67349e-11	1.38823e-08	8	75093591	75100596	1	protein_coding	heme oxygenase (decycling) 1 [Source:MGI Symbol;Acc:MGI:96163]
ENSMUSG00000087660	B230398E01Rik	1.27553	1.63092	0.405254	3.95908	1.98516	0.00213745	0.0368299	3	94959034	94962048	-1	antisense	RIKEN cDNA B230398E01 gene [Source:MGI Symbol;Acc:MGI:1925930]
ENSMUSG00000099021	Gm22405	4.94506	9.82797	2.51631	3.92469	1.97258	0.000140571	0.00511549	12	69159295	69159594	1	misc_RNA	predicted gene, 22405 [Source:MGI Symbol;Acc:MGI:5452182]
ENSMUSG00000099250	Gm26191	4.94506	9.82797	2.51631	3.92469	1.97258	0.000140766	0.00511549	12	69361182	69361481	-1	misc_RNA	predicted gene, 26191 [Source:MGI Symbol;Acc:MGI:5455968]
ENSMUSG00000060808	B9d1os	0.844422	1.50237	0.393866	3.8985	1.96292	0.000210546	0.00681731	11	61504386	61505059	-1	antisense	B9 protein domain 1, opposite strand [Source:MGI Symbol;Acc:MGI:1920466]
ENSMUSG00000075122	Cd80	0.934754	2.16744	0.54535	3.89832	1.96285	1.09437e-05	0.000673579	16	38458933	38486933	1	protein_coding	CD80 antigen [Source:MGI Symbol;Acc:MGI:101775]
ENSMUSG00000065037	Rn7sk	1.05166	2.03109	0.540968	3.88869	1.95928	0.00122729	0.0245234	9	78175303	78175633	-1	misc_RNA	RNA, 7SK, nuclear [Source:MGI Symbol;Acc:MGI:103186]
ENSMUSG00000030789	Itgax	0.68552	0.250179	0.876983	-3.84182	-1.94179	0.00198984	0.0352191	7	128129547	128150656	1	protein_coding	integrin alpha X [Source:MGI Symbol;Acc:MGI:96609]
ENSMUSG00000025813	Homer2	0.908114	1.90825	0.513533	3.78718	1.92113	3.28609e-05	0.00158102	7	81600481	81706925	-1	protein_coding	homer homolog 2 (Drosophila) [Source:MGI Symbol;Acc:MGI:1347354]
ENSMUSG00000024610	Cd74	16.3785	6.67434	25.3237	-3.7867	-1.92094	3.94662e-05	0.0018405	18	60803848	60812646	1	protein_coding	CD74 antigen (invariant polypeptide of major histocompatibility complex, class II antigen-associated) [Source:MGI Symbol;Acc:MGI:96534]
ENSMUSG00000026395	Ptprc	0.997187	0.468103	1.72959	-3.74676	-1.90564	0.00249151	0.0405769	1	138063407	138175706	-1	protein_coding	protein tyrosine phosphatase, receptor type, C [Source:MGI Symbol;Acc:MGI:97810]
ENSMUSG00000051146	Camk2n2	1.311	2.52762	0.670765	3.66401	1.87342	1.35087e-05	0.000788784	16	20619215	20621287	-1	protein_coding	calcium/calmodulin-dependent protein kinase II inhibitor 2 [Source:MGI Symbol;Acc:MGI:1920297]
ENSMUSG00000074529	C330013J21Rik	2.37533	4.35941	1.21253	3.66197	1.87262	5.54168e-08	8.32105e-06	2	177903340	177925613	-1	protein_coding	RIKEN cDNA C330013J21 gene [Source:MGI Symbol;Acc:MGI:1925953]
ENSMUSG00000048655	Ccdc169	0.830253	1.14718	0.305472	3.60634	1.85053	0.000578176	0.0144958	3	55137339	55172935	1	protein_coding	coiled-coil domain containing 169 [Source:MGI Symbol;Acc:MGI:2444356]
ENSMUSG00000029752	Asns	1.77246	3.3387	0.949763	3.55252	1.82884	2.79164e-06	0.000223366	6	7675169	7693254	-1	protein_coding	asparagine synthetase [Source:MGI Symbol;Acc:MGI:1350929]
ENSMUSG00000035455	Fignl1	0.8023	1.35232	0.371	3.53878	1.82325	0.000338667	0.00964073	11	11787431	11808962	-1	protein_coding	fidgetin-like 1 [Source:MGI Symbol;Acc:MGI:1890648]
ENSMUSG00000029161	Cgref1	13.0362	26.2551	7.44589	3.51286	1.81265	1.32046e-24	9.02137e-21	5	30933146	30945480	-1	protein_coding	cell growth regulator with EF hand domain 1 [Source:MGI Symbol;Acc:MGI:1915817]
ENSMUSG00000078183	Gm15610	0.920127	0.470984	1.60573	-3.49157	-1.80387	0.00294944	0.0456712	5	8971948	8972142	1	pseudogene	predicted gene 15610 [Source:MGI Symbol;Acc:MGI:3783056]
ENSMUSG00000027797	Dclk1	5.03115	7.7175	2.18381	3.4751	1.79706	2.08285e-12	6.94147e-10	3	55242526	55539064	1	protein_coding	doublecortin-like kinase 1 [Source:MGI Symbol;Acc:MGI:1330861]
ENSMUSG00000026582	Sele	1.23431	0.510028	1.76403	-3.46587	-1.79322	0.000643412	0.0158407	1	164048234	164057677	1	protein_coding	selectin, endothelial cell [Source:MGI Symbol;Acc:MGI:98278]
ENSMUSG00000083373	Gm13392	1.57878	0.82178	2.74456	-3.4314	-1.7788	0.0027125	0.0430972	2	23908441	23908590	1	pseudogene	predicted gene 13392 [Source:MGI Symbol;Acc:MGI:3649898]
ENSMUSG00000085912	Trp53cor1	0.709135	1.42131	0.422414	3.41418	1.77154	0.000498934	0.0129609	17	29057474	29078961	-1	lincRNA	tumor protein p53 pathway corepressor 1 [Source:MGI Symbol;Acc:MGI:3801771]
ENSMUSG00000031303	Map3k15	0.712871	0.901078	0.268336	3.41077	1.7701	0.0031725	0.0477412	X	159988433	160123351	1	protein_coding	mitogen-activated protein kinase kinase kinase 15 [Source:MGI Symbol;Acc:MGI:2448588]
ENSMUSG00000032850	Rnft2	1.01559	1.49781	0.459393	3.37742	1.75592	0.00019493	0.00648547	5	118190736	118245116	-1	protein_coding	ring finger protein, transmembrane 2 [Source:MGI Symbol;Acc:MGI:2442859]
ENSMUSG00000048078	Tenm4	0.622949	1.30049	0.385434	3.37012	1.7528	0.000948315	0.0205028	7	96171244	96911093	1	protein_coding	teneurin transmembrane protein 4 [Source:MGI Symbol;Acc:MGI:2447063]
ENSMUSG00000021765	Fst	1.8734	4.0094	1.20773	3.31626	1.72956	4.05865e-07	4.69978e-05	13	114452262	114458730	-1	protein_coding	follistatin [Source:MGI Symbol;Acc:MGI:95586]
ENSMUSG00000028581	Laptm5	2.12868	1.03522	3.3833	-3.27999	-1.71369	0.000225862	0.00714393	4	130913125	130936141	1	protein_coding	lysosomal-associated protein transmembrane 5 [Source:MGI Symbol;Acc:MGI:108046]
ENSMUSG00000069919	Hba-a1	13.0432	6.71641	21.8169	-3.25666	-1.70339	0.001432	0.0274429	11	32283511	32284465	1	protein_coding	hemoglobin alpha, adult chain 1 [Source:MGI Symbol;Acc:MGI:96015]
ENSMUSG00000087141	Plcxd2	2.95724	4.93004	1.51957	3.24874	1.69988	6.1663e-07	6.5315e-05	16	45959263	46010218	-1	protein_coding	phosphatidylinositol-specific phospholipase C, X domain containing 2 [Source:MGI Symbol;Acc:MGI:3647874]
ENSMUSG00000021998	Lcp1	3.36215	1.64533	5.28784	-3.23134	-1.69213	0.000283357	0.00843528	14	75131101	75230842	1	protein_coding	lymphocyte cytosolic protein 1 [Source:MGI Symbol;Acc:MGI:104808]
ENSMUSG00000070392	Gm20634	7.47364	14.4147	4.59405	3.16633	1.66281	2.96257e-09	5.54528e-07	3	96245554	96248509	1	processed_transcript	predicted gene 20634 [Source:MGI Symbol;Acc:MGI:5313081]
ENSMUSG00000017716	Birc5	2.11763	3.81118	1.20794	3.16327	1.66142	3.54354e-06	0.000273553	11	117849251	117855743	1	protein_coding	baculoviral IAP repeat-containing 5 [Source:MGI Symbol;Acc:MGI:1203517]
ENSMUSG00000040675	Mthfd1l	4.57106	7.83938	2.44094	3.15998	1.65992	7.71715e-11	2.10894e-08	10	3973118	4167081	1	protein_coding	methylenetetrahydrofolate dehydrogenase (NADP+ dependent) 1-like [Source:MGI Symbol;Acc:MGI:1924836]
ENSMUSG00000028613	Lrp8	7.2656	13.0007	4.21781	3.12757	1.64504	8.16843e-18	9.30112e-15	4	107802261	107876840	1	protein_coding	low density lipoprotein receptor-related protein 8, apolipoprotein e receptor [Source:MGI Symbol;Acc:MGI:1340044]
ENSMUSG00000086006	Gm13293	1.07939	1.74509	0.550488	3.11948	1.6413	0.000945078	0.0204652	2	11339489	11342612	1	lincRNA	predicted gene 13293 [Source:MGI Symbol;Acc:MGI:3649469]
ENSMUSG00000023064	Sncg	18.9756	31.7398	10.0668	3.11748	1.64038	2.32493e-23	6.35357e-20	14	34370274	34374789	-1	protein_coding	synuclein, gamma [Source:MGI Symbol;Acc:MGI:1298397]
ENSMUSG00000032332	Col12a1	13.9326	26.6938	8.60313	3.10936	1.63662	1.99023e-23	6.35357e-20	9	79598991	79718831	-1	protein_coding	collagen, type XII, alpha 1 [Source:MGI Symbol;Acc:MGI:88448]
ENSMUSG00000052305	Hbb-bs	17.1891	9.00729	27.7655	-3.0852	-1.62537	0.00124759	0.0248138	7	103826534	103828096	-1	protein_coding	hemoglobin, beta adult s chain [Source:MGI Symbol;Acc:MGI:5474852]
ENSMUSG00000026864	Hspa5	518.1	883.343	287.588	3.0714	1.61889	5.87023e-39	8.02108e-35	2	34771970	34776531	1	protein_coding	heat shock protein 5 [Source:MGI Symbol;Acc:MGI:95835]
ENSMUSG00000039518	Cdsn	6.24083	9.7662	3.23993	3.01469	1.59201	9.6248e-10	2.07682e-07	17	35552128	35557180	1	protein_coding	corneodesmosin [Source:MGI Symbol;Acc:MGI:3505689]
ENSMUSG00000044938	Klhl31	4.53241	7.80116	2.57124	2.99156	1.5809	1.75007e-07	2.32164e-05	9	77636500	77660127	1	protein_coding	kelch-like 31 [Source:MGI Symbol;Acc:MGI:3045305]
ENSMUSG00000051279	Gdf6	2.55312	1.06687	3.18069	-2.97652	-1.57363	1.44023e-06	0.000130326	4	9844372	9862345	1	protein_coding	growth differentiation factor 6 [Source:MGI Symbol;Acc:MGI:95689]
ENSMUSG00000032577	Mapkapk3	1.71932	3.02221	0.993422	2.96399	1.56754	3.72699e-06	0.000284501	9	107254927	107289877	-1	protein_coding	mitogen-activated protein kinase-activated protein kinase 3 [Source:MGI Symbol;Acc:MGI:2143163]
ENSMUSG00000054582	Pabpc1l	0.863274	1.41629	0.490782	2.95904	1.56513	0.00315481	0.0475799	2	164025450	164050538	1	protein_coding	poly(A) binding protein, cytoplasmic 1-like [Source:MGI Symbol;Acc:MGI:1922908]
ENSMUSG00000025089	Gfra1	0.782329	1.63085	0.575675	2.94746	1.55947	0.00319285	0.0478367	19	58235604	58455909	-1	protein_coding	glial cell line derived neurotrophic factor family receptor alpha 1 [Source:MGI Symbol;Acc:MGI:1100842]
ENSMUSG00000072620	Slfn2	0.970633	0.466443	1.39932	-2.91935	-1.54565	0.00291434	0.0453261	11	83065112	83070678	1	protein_coding	schlafen 2 [Source:MGI Symbol;Acc:MGI:1313258]
ENSMUSG00000034145	Tmem63c	0.840299	1.29229	0.444868	2.91926	1.5456	0.00303266	0.0461965	12	87021340	87090043	1	protein_coding	transmembrane protein 63c [Source:MGI Symbol;Acc:MGI:2444386]
ENSMUSG00000071547	Nt5dc2	0.695362	1.2826	0.439937	2.9137	1.54285	0.00185945	0.0336052	14	31134853	31139121	1	protein_coding	5'-nucleotidase domain containing 2 [Source:MGI Symbol;Acc:MGI:1917271]
ENSMUSG00000022602	Arc	4.435	9.07747	3.09278	2.91287	1.54244	6.12677e-10	1.3724e-07	15	74669083	74672570	-1	protein_coding	activity regulated cytoskeletal-associated protein [Source:MGI Symbol;Acc:MGI:88067]
ENSMUSG00000029304	Spp1	3.5141	6.24946	2.14447	2.90476	1.53842	3.39367e-05	0.00162081	5	104435118	104441050	1	protein_coding	secreted phosphoprotein 1 [Source:MGI Symbol;Acc:MGI:98389]
ENSMUSG00000056203	Tas2r135	1.26474	1.77921	0.596171	2.89417	1.53315	0.00132171	0.0257895	6	42405434	42406526	1	protein_coding	taste receptor, type 2, member 135 [Source:MGI Symbol;Acc:MGI:2681302]
ENSMUSG00000037613	Tnfrsf23	4.91521	9.38571	3.21303	2.88982	1.53098	8.35605e-09	1.50233e-06	7	143665809	143685872	-1	protein_coding	tumor necrosis factor receptor superfamily, member 23 [Source:MGI Symbol;Acc:MGI:1930269]
ENSMUSG00000047502	Mroh7	2.83032	4.24785	1.4695	2.8755	1.52382	1.91335e-05	0.0010416	4	106680417	106730925	-1	protein_coding	maestro heat-like repeat family member 7 [Source:MGI Symbol;Acc:MGI:2685873]
ENSMUSG00000030641	4632434I11Rik	1.25257	2.17859	0.753296	2.87018	1.52114	0.000960242	0.0206626	7	92857529	92874213	-1	protein_coding	RIKEN cDNA 4632434I11 gene [Source:MGI Symbol;Acc:MGI:1921291]
ENSMUSG00000097391	Mirg	5.76898	9.17873	3.20488	2.85	1.51096	2.83012e-11	8.59349e-09	12	109729764	109749460	1	lincRNA	miRNA containing gene [Source:MGI Symbol;Acc:MGI:3781106]
ENSMUSG00000026343	Gpr39	1.40038	2.51503	0.89867	2.84273	1.50728	0.000135234	0.00499417	1	125676995	125873862	1	protein_coding	G protein-coupled receptor 39 [Source:MGI Symbol;Acc:MGI:1918361]
ENSMUSG00000030103	Bhlhe40	10.8542	19.4982	6.88563	2.8274	1.49948	3.27542e-15	2.13121e-12	6	108660629	108666925	1	protein_coding	basic helix-loop-helix family, member e40 [Source:MGI Symbol;Acc:MGI:1097714]
ENSMUSG00000036390	Gadd45a	5.47029	9.41321	3.30875	2.82426	1.49787	3.81956e-10	9.15623e-08	6	67035096	67037457	-1	protein_coding	growth arrest and DNA-damage-inducible 45 alpha [Source:MGI Symbol;Acc:MGI:107799]
ENSMUSG00000027068	Dhrs9	2.29101	3.81413	1.35729	2.82415	1.49782	7.96459e-06	0.000525719	2	69380445	69404533	1	protein_coding	dehydrogenase/reductase (SDR family) member 9 [Source:MGI Symbol;Acc:MGI:2442798]
ENSMUSG00000073876	Gm13305	14.2645	12.3629	4.37212	2.79669	1.48372	0.00157684	0.0297596	4	42158842	42168603	-1	protein_coding	predicted gene 13305 [Source:MGI Symbol;Acc:MGI:3801997]
ENSMUSG00000056671	Prelid2	1.5068	0.640444	1.83793	-2.79387	-1.48227	0.000800867	0.0184849	18	41875696	41951194	-1	protein_coding	PRELI domain containing 2 [Source:MGI Symbol;Acc:MGI:1924869]
ENSMUSG00000036913	Trim67	1.71736	3.16013	1.1185	2.79124	1.48091	9.43174e-06	0.00059942	8	124793019	124834713	1	protein_coding	tripartite motif-containing 67 [Source:MGI Symbol;Acc:MGI:3045323]
ENSMUSG00000051517	Arhgef39	24.1305	35.789	12.783	2.78457	1.47745	1.73378e-12	5.92259e-10	4	43496142	43499695	-1	protein_coding	Rho guanine nucleotide exchange factor (GEF) 39 [Source:MGI Symbol;Acc:MGI:3036286]
ENSMUSG00000022385	Gtse1	1.74201	3.32578	1.17853	2.78052	1.47536	0.000171779	0.00593237	15	85859707	85876572	1	protein_coding	G two S phase expressed protein 1 [Source:MGI Symbol;Acc:MGI:1352755]
ENSMUSG00000015966	Il17rb	0.730449	1.38523	0.482301	2.77507	1.47252	0.00180236	0.0329685	14	29996141	30008896	-1	protein_coding	interleukin 17 receptor B [Source:MGI Symbol;Acc:MGI:1355292]
ENSMUSG00000004791	Pgf	12.1756	20.5256	7.47971	2.74836	1.45857	5.32358e-10	1.25416e-07	12	85166639	85177296	-1	protein_coding	placental growth factor [Source:MGI Symbol;Acc:MGI:105095]
ENSMUSG00000050914	Ankrd37	1.05827	0.622478	1.69856	-2.74195	-1.4552	0.000918211	0.020196	8	45996902	45999867	-1	protein_coding	ankyrin repeat domain 37 [Source:MGI Symbol;Acc:MGI:3603344]
ENSMUSG00000040554	Aipl1	1.82104	2.7963	1.03584	2.7321	1.45001	0.000308675	0.00897573	11	72027963	72037509	-1	protein_coding	aryl hydrocarbon receptor-interacting protein-like 1 [Source:MGI Symbol;Acc:MGI:2148800]
ENSMUSG00000032243	Itga11	1.31164	2.83942	1.04983	2.66848	1.41602	0.000221317	0.00706561	9	62677826	62783982	1	protein_coding	integrin alpha 11 [Source:MGI Symbol;Acc:MGI:2442114]
ENSMUSG00000028459	Cd72	3.2782	4.13922	1.49036	2.66848	1.41602	0.000122135	0.00459741	4	43446462	43454628	-1	protein_coding	CD72 antigen [Source:MGI Symbol;Acc:MGI:88345]
ENSMUSG00000083360	Gm13105	12.3366	20.8486	7.78434	2.66289	1.413	5.14273e-11	1.49511e-08	4	144131848	144133881	1	pseudogene	predicted gene 13105 [Source:MGI Symbol;Acc:MGI:3650201]
ENSMUSG00000084980	Slc36a1os	1.03112	1.33681	0.511055	2.66195	1.41248	0.00241908	0.0397765	11	55191719	55197864	-1	antisense	solute carrier family 36 (proton/amino acid symporter), member 1, opposite strand [Source:MGI Symbol;Acc:MGI:1921295]
ENSMUSG00000086480	Gm15287	9.26338	16.7178	6.30132	2.65381	1.40807	3.29181e-10	8.03201e-08	13	111725517	111735124	1	antisense	predicted gene 15287 [Source:MGI Symbol;Acc:MGI:3705156]
ENSMUSG00000019122	Ccl9	1.46563	2.29793	0.873689	2.63308	1.39675	0.000464282	0.0123905	11	83572919	83578636	-1	protein_coding	chemokine (C-C motif) ligand 9 [Source:MGI Symbol;Acc:MGI:104533]
ENSMUSG00000005410	Mcm5	3.15764	4.44733	1.68958	2.615	1.38681	9.24085e-07	8.82986e-05	8	75109528	75128439	1	protein_coding	minichromosome maintenance deficient 5, cell division cycle 46 (S. cerevisiae) [Source:MGI Symbol;Acc:MGI:103197]
ENSMUSG00000093565	Rab26os	1.35006	2.13825	0.829824	2.60258	1.37994	0.00126291	0.0250456	17	24528248	24528744	1	antisense	RAB26, member RAS oncogene family, opposite strand [Source:MGI Symbol;Acc:MGI:1922864]
ENSMUSG00000026358	Rgs1	2.18796	1.26138	3.25696	-2.59692	-1.3768	0.0014236	0.0273971	1	144242296	144249242	-1	protein_coding	regulator of G-protein signaling 1 [Source:MGI Symbol;Acc:MGI:1354694]
ENSMUSG00000097574	C920006O11Rik	4.3806	4.1721	1.57614	2.58772	1.37168	8.04122e-06	0.000525719	9	78175914	78178879	1	lincRNA	RIKEN cDNA C920006O11 gene [Source:MGI Symbol;Acc:MGI:2443759]
ENSMUSG00000046818	Ddit4l	4.63403	9.65114	3.76581	2.57255	1.3632	8.55937e-07	8.32429e-05	3	137621612	137628333	1	protein_coding	DNA-damage-inducible transcript 4-like [Source:MGI Symbol;Acc:MGI:1920534]
ENSMUSG00000072437	Nanos1	1.26521	1.9622	0.747499	2.56077	1.35658	0.00120751	0.0242639	19	60755987	60759913	1	protein_coding	nanos homolog 1 (Drosophila) [Source:MGI Symbol;Acc:MGI:2669254]
ENSMUSG00000069917	Hba-a2	7.41433	4.12026	10.4214	-2.53689	-1.34306	0.00298019	0.0458058	11	32296489	32297298	1	protein_coding	hemoglobin alpha, adult chain 2 [Source:MGI Symbol;Acc:MGI:96016]
ENSMUSG00000033952	Aspm	1.24258	2.03645	0.761951	2.5315	1.33999	0.0011564	0.0235837	1	139454773	139494090	1	protein_coding	asp (abnormal spindle)-like, microcephaly associated (Drosophila) [Source:MGI Symbol;Acc:MGI:1334448]
ENSMUSG00000019880	Rspo3	4.06689	2.24643	5.72668	-2.52455	-1.33603	3.33808e-06	0.000260637	10	29453109	29535867	-1	protein_coding	R-spondin 3 homolog (Xenopus laevis) [Source:MGI Symbol;Acc:MGI:1920030]
ENSMUSG00000074925	Ptar1	1.30527	1.71317	0.682359	2.43384	1.28324	0.0018841	0.0338237	19	23687400	23721129	1	protein_coding	protein prenyltransferase alpha subunit repeat containing 1 [Source:MGI Symbol;Acc:MGI:1921875]
ENSMUSG00000002835	Chaf1a	2.39494	4.10107	1.66937	2.4296	1.28072	0.000184821	0.00623553	17	56040416	56068026	1	protein_coding	chromatin assembly factor 1, subunit A (p150) [Source:MGI Symbol;Acc:MGI:1351331]
ENSMUSG00000041219	Arhgap11a	2.62169	4.2406	1.72149	2.42919	1.28047	0.000117272	0.00446351	2	113831492	113848661	-1	protein_coding	Rho GTPase activating protein 11A [Source:MGI Symbol;Acc:MGI:2444300]
ENSMUSG00000026442	Nfasc	2.36571	4.20255	1.73777	2.41416	1.27152	2.76117e-05	0.00139736	1	132564690	132741797	-1	protein_coding	neurofascin [Source:MGI Symbol;Acc:MGI:104753]
ENSMUSG00000035983	Gm7008	1.47184	1.88552	0.773841	2.41323	1.27097	0.00327091	0.0486752	12	40222758	40229184	1	protein_coding	predicted gene 7008 [Source:MGI Symbol;Acc:MGI:3647211]
ENSMUSG00000020251	Glt8d2	1.81619	3.24249	1.34163	2.39902	1.26245	0.000882813	0.0196782	10	82650433	82690650	-1	protein_coding	glycosyltransferase 8 domain containing 2 [Source:MGI Symbol;Acc:MGI:1922032]
ENSMUSG00000031397	Tktl1	1.78817	2.40065	0.961893	2.38755	1.25553	0.00159391	0.0299989	X	74177259	74208500	1	protein_coding	transketolase-like 1 [Source:MGI Symbol;Acc:MGI:1933244]
ENSMUSG00000097180	2700038G22Rik	1.99396	2.89015	1.20923	2.37241	1.24635	0.000729705	0.0173102	5	23850597	23854924	1	lincRNA	RIKEN cDNA 2700038G22 gene [Source:MGI Symbol;Acc:MGI:1914444]
ENSMUSG00000049871	Nlrc3	2.7098	5.02047	2.13686	2.36879	1.24415	2.6008e-05	0.00134103	16	3945007	3976632	-1	protein_coding	NLR family, CARD domain containing 3 [Source:MGI Symbol;Acc:MGI:2444070]
ENSMUSG00000022952	Runx1	1.24998	2.42639	1.02456	2.35156	1.23362	0.00311952	0.0471517	16	92601466	92826149	-1	protein_coding	runt related transcription factor 1 [Source:MGI Symbol;Acc:MGI:99852]
ENSMUSG00000024621	Csf1r	2.04076	3.45412	1.46755	2.34714	1.2309	0.00201153	0.035414	18	61105572	61132149	1	protein_coding	colony stimulating factor 1 receptor [Source:MGI Symbol;Acc:MGI:1339758]
ENSMUSG00000049303	Syt12	2.19811	3.81754	1.5847	2.34374	1.22881	8.53929e-05	0.00347265	19	4445908	4477447	-1	protein_coding	synaptotagmin XII [Source:MGI Symbol;Acc:MGI:2159601]
ENSMUSG00000097451	Rian	91.761	137.671	59.3195	2.32213	1.21545	3.32833e-24	1.51594e-20	12	109603940	109661716	1	processed_transcript	RNA imprinted and accumulated in nucleus [Source:MGI Symbol;Acc:MGI:1922995]
ENSMUSG00000047361	Gm973	2.88084	1.32838	3.11928	-2.32	-1.21413	5.03413e-05	0.00226271	1	59516264	59636417	1	protein_coding	predicted gene 973 [Source:MGI Symbol;Acc:MGI:2685819]
ENSMUSG00000020846	Fam101b	8.84263	12.699	5.52148	2.31921	1.21363	6.56584e-11	1.86908e-08	11	76019194	76027782	-1	protein_coding	family with sequence similarity 101, member B [Source:MGI Symbol;Acc:MGI:1923816]
ENSMUSG00000032715	Trib3	3.74549	5.57186	2.38487	2.30961	1.20765	3.21067e-05	0.00155569	2	152337422	152344032	-1	protein_coding	tribbles homolog 3 (Drosophila) [Source:MGI Symbol;Acc:MGI:1345675]
ENSMUSG00000032902	Slc16a1	3.60224	5.39441	2.32573	2.28862	1.19448	2.33318e-05	0.00123568	3	104638668	104658462	1	protein_coding	solute carrier family 16 (monocarboxylic acid transporters), member 1 [Source:MGI Symbol;Acc:MGI:106013]
ENSMUSG00000068744	Psrc1	2.50757	5.12095	2.2041	2.28504	1.19222	0.00017778	0.0060882	3	108383839	108388231	1	protein_coding	proline/serine-rich coiled-coil 1 [Source:MGI Symbol;Acc:MGI:1913099]
ENSMUSG00000067235	H2-Q10	1.48083	1.13441	2.6166	-2.27457	-1.1856	0.00235965	0.0393678	17	35470089	35474563	1	protein_coding	histocompatibility 2, Q region locus 10 [Source:MGI Symbol;Acc:MGI:95929]
ENSMUSG00000004446	Bid	4.35277	7.39122	3.28393	2.27156	1.18368	7.7715e-06	0.000517999	6	120891930	120916853	-1	protein_coding	BH3 interacting domain death agonist [Source:MGI Symbol;Acc:MGI:108093]
ENSMUSG00000074259	Gramd2	1.47556	2.25916	0.982265	2.26826	1.18159	0.00304153	0.04628	9	59680144	59718874	1	protein_coding	GRAM domain containing 2 [Source:MGI Symbol;Acc:MGI:3528937]
ENSMUSG00000014846	Tppp3	69.2488	30.1261	67.6795	-2.23954	-1.1632	8.00192e-19	1.09338e-15	8	105467493	105471526	-1	protein_coding	tubulin polymerization-promoting protein family member 3 [Source:MGI Symbol;Acc:MGI:1915221]
ENSMUSG00000081448	Gm13086	128.166	203.067	91.0216	2.23064	1.15746	4.40723e-07	4.92968e-05	4	143685016	143687052	1	pseudogene	predicted gene 13086 [Source:MGI Symbol;Acc:MGI:3649969]
ENSMUSG00000062609	Kcnj15	109.209	180.953	81.2094	2.22753	1.15544	5.86478e-14	2.76332e-11	16	95257558	95300260	1	protein_coding	potassium inwardly-rectifying channel, subfamily J, member 15 [Source:MGI Symbol;Acc:MGI:1310000]
ENSMUSG00000023067	Cdkn1a	178.175	257.637	115.643	2.22698	1.15509	6.37478e-14	2.80984e-11	17	29090979	29100722	1	protein_coding	cyclin-dependent kinase inhibitor 1A (P21) [Source:MGI Symbol;Acc:MGI:104556]
ENSMUSG00000097493	9930014A18Rik	1.42647	0.918042	2.07168	-2.22541	-1.15407	0.00326874	0.0486752	15	60822271	60831793	1	lincRNA	RIKEN cDNA 9930014A18 gene [Source:MGI Symbol;Acc:MGI:2444091]
ENSMUSG00000029816	Gpnmb	4.61495	7.71979	3.40681	2.22472	1.15362	0.00218305	0.0374268	6	49036518	49058182	1	protein_coding	glycoprotein (transmembrane) nmb [Source:MGI Symbol;Acc:MGI:1934765]
ENSMUSG00000082946	Gm12177	30.166	47.7185	21.6255	2.20552	1.14112	5.6255e-05	0.00247958	11	47425264	47427259	1	pseudogene	predicted gene 12177 [Source:MGI Symbol;Acc:MGI:3651498]
ENSMUSG00000073633	Fbxo36	1.96876	3.02348	1.34442	2.2038	1.13999	0.000159216	0.00562332	1	84839841	84900487	1	protein_coding	F-box protein 36 [Source:MGI Symbol;Acc:MGI:1289192]
ENSMUSG00000029093	Sorcs2	1.52382	2.61514	1.18448	2.20281	1.13934	0.00245708	0.0402078	5	36017180	36398139	-1	protein_coding	sortilin-related VPS10 domain containing receptor 2 [Source:MGI Symbol;Acc:MGI:1932289]
ENSMUSG00000092035	Peg10	5.54551	8.04824	3.64472	2.1968	1.13541	4.86471e-06	0.000355462	6	4747306	4760517	1	protein_coding	paternally expressed 10 [Source:MGI Symbol;Acc:MGI:2157785]
ENSMUSG00000032322	Pstpip1	2.43452	3.37833	1.49331	2.19665	1.1353	0.00234155	0.0391614	9	56089962	56128888	1	protein_coding	proline-serine-threonine phosphatase-interacting protein 1 [Source:MGI Symbol;Acc:MGI:1321396]
ENSMUSG00000037020	Wdr62	4.46232	6.73131	3.03274	2.19346	1.13321	2.34292e-05	0.00123605	7	30240138	30280419	-1	protein_coding	WD repeat domain 62 [Source:MGI Symbol;Acc:MGI:1923696]
ENSMUSG00000026304	Rab17	9.40709	6.22181	13.5942	-2.1822	-1.12578	6.66987e-05	0.00284803	1	90958133	90969661	-1	protein_coding	RAB17, member RAS oncogene family [Source:MGI Symbol;Acc:MGI:104640]
ENSMUSG00000048416	Mlf1	3.88193	4.72547	2.17911	2.17034	1.11792	0.000882571	0.0196782	3	67374097	67400003	1	protein_coding	myeloid leukemia factor 1 [Source:MGI Symbol;Acc:MGI:1341819]
ENSMUSG00000001020	S100a4	199.525	279.641	128.953	2.16734	1.11593	1.35298e-15	9.24354e-13	3	90603770	90606045	1	protein_coding	S100 calcium binding protein A4 [Source:MGI Symbol;Acc:MGI:1330282]
ENSMUSG00000040265	Dnm3	3.67439	4.96934	2.28853	2.16027	1.11121	2.93839e-05	0.00146001	1	161982453	162478034	-1	protein_coding	dynamin 3 [Source:MGI Symbol;Acc:MGI:1341299]
ENSMUSG00000025650	Col7a1	4.7523	6.50514	2.9794	2.15702	1.10904	4.69567e-06	0.00034682	9	108953586	108984875	1	protein_coding	collagen, type VII, alpha 1 [Source:MGI Symbol;Acc:MGI:88462]
ENSMUSG00000037725	Ckap2	1.81431	3.27558	1.46169	2.15473	1.10751	0.00299469	0.0458326	8	22168152	22185819	-1	protein_coding	cytoskeleton associated protein 2 [Source:MGI Symbol;Acc:MGI:1931797]
ENSMUSG00000020808	Fam64a	1.263	2.21067	1.02115	2.14679	1.10218	0.00316101	0.0476207	11	72042032	72047370	1	protein_coding	family with sequence similarity 64, member A [Source:MGI Symbol;Acc:MGI:1924434]
ENSMUSG00000046186	Cd109	66.7027	95.4504	44.6317	2.13638	1.09517	1.10038e-21	2.50593e-18	9	78615546	78716253	1	protein_coding	CD109 antigen [Source:MGI Symbol;Acc:MGI:2445221]
ENSMUSG00000028463	Car9	9.45306	12.8467	6.07212	2.11616	1.08145	2.26081e-07	2.73378e-05	4	43506966	43513729	1	protein_coding	carbonic anhydrase 9 [Source:MGI Symbol;Acc:MGI:2447188]
ENSMUSG00000046719	Nxph3	1.94736	1.42701	3.00326	-2.11284	-1.07919	0.00237659	0.0394836	11	95509845	95514570	-1	protein_coding	neurexophilin 3 [Source:MGI Symbol;Acc:MGI:1336188]
ENSMUSG00000038583	Pln	3.21277	2.11742	4.41657	-2.10298	-1.07243	0.000228493	0.00721046	10	53337686	53345999	1	protein_coding	phospholamban [Source:MGI Symbol;Acc:MGI:97622]
ENSMUSG00000068196	Col8a1	7.0787	11.5862	5.47746	2.10245	1.07207	1.95722e-06	0.000169098	16	57624258	57754737	-1	protein_coding	collagen, type VIII, alpha 1 [Source:MGI Symbol;Acc:MGI:88463]
ENSMUSG00000023272	Creld2	18.4496	28.4474	13.5189	2.1014	1.07135	4.88047e-15	2.89943e-12	15	88819646	88826681	1	protein_coding	cysteine-rich with EGF-like domains 2 [Source:MGI Symbol;Acc:MGI:1923987]
ENSMUSG00000020053	Igf1	2.50848	4.11848	1.93259	2.09763	1.06876	0.00192802	0.0343027	10	87858265	87937042	1	protein_coding	insulin-like growth factor 1 [Source:MGI Symbol;Acc:MGI:96432]
ENSMUSG00000034220	Gpc1	36.5725	54.0113	25.7468	2.09609	1.0677	2.84015e-19	4.85098e-16	1	92831645	92860779	1	protein_coding	glypican 1 [Source:MGI Symbol;Acc:MGI:1194891]
ENSMUSG00000087142	Gm12454	16.1901	22.2214	10.5535	2.09085	1.06409	1.93109e-09	3.76949e-07	4	43504428	43508747	-1	antisense	predicted gene 12454 [Source:MGI Symbol;Acc:MGI:3649695]
ENSMUSG00000039145	Camk1d	5.48596	8.38928	4.04832	2.08339	1.05894	8.58991e-07	8.32429e-05	2	5293457	5714515	-1	protein_coding	calcium/calmodulin-dependent protein kinase ID [Source:MGI Symbol;Acc:MGI:2442190]
ENSMUSG00000022868	Ahsg	10.8829	3.06742	6.33442	-2.0713	-1.05053	0.000870294	0.0195587	16	22892042	22899438	1	protein_coding	alpha-2-HS-glycoprotein [Source:MGI Symbol;Acc:MGI:107189]
ENSMUSG00000022881	Rfc4	3.30601	4.13237	1.96866	2.06695	1.0475	0.000305554	0.00892112	16	23113943	23127737	-1	protein_coding	replication factor C (activator 1) 4 [Source:MGI Symbol;Acc:MGI:2146571]
ENSMUSG00000032122	Slc37a2	1.7445	2.89418	1.43814	2.06319	1.04488	0.00263713	0.0422931	9	37229149	37255738	-1	protein_coding	solute carrier family 37 (glycerol-3-phosphate transporter), member 2 [Source:MGI Symbol;Acc:MGI:1929693]
ENSMUSG00000036181	Hist1h1c	117.922	155.205	75.3837	2.05883	1.04183	1.06067e-05	0.00065579	13	23738808	23740367	1	protein_coding	histone cluster 1, H1c [Source:MGI Symbol;Acc:MGI:1931526]
ENSMUSG00000032400	Zwilch	2.68941	3.83628	1.82911	2.05686	1.04044	0.000257432	0.00794625	9	64137144	64173104	-1	protein_coding	zwilch kinetochore protein [Source:MGI Symbol;Acc:MGI:1915264]
ENSMUSG00000049580	Tsku	4.23587	6.60439	3.241	2.05263	1.03747	0.000952154	0.0205533	7	98350668	98361328	-1	protein_coding	tsukushi [Source:MGI Symbol;Acc:MGI:2443855]
ENSMUSG00000001131	Timp1	8.39045	13.5589	6.59467	2.05205	1.03706	1.48163e-08	2.53063e-06	X	20870166	20874735	1	protein_coding	tissue inhibitor of metalloproteinase 1 [Source:MGI Symbol;Acc:MGI:98752]
ENSMUSG00000024427	Spry4	4.43311	6.51136	3.19844	2.03938	1.02813	0.000470163	0.0124502	18	38586268	38601268	-1	protein_coding	sprouty homolog 4 (Drosophila) [Source:MGI Symbol;Acc:MGI:1345144]
ENSMUSG00000026051	1500015O10Rik	5.05545	3.48437	7.00721	-2.03644	-1.02605	4.75281e-06	0.000349153	1	43730602	43742578	1	protein_coding	RIKEN cDNA 1500015O10 gene [Source:MGI Symbol;Acc:MGI:1926146]
ENSMUSG00000021219	Rgs6	3.82443	1.72836	3.49776	-2.03475	-1.02485	0.000325278	0.00935705	12	82616925	83162056	1	protein_coding	regulator of G-protein signaling 6 [Source:MGI Symbol;Acc:MGI:1354730]
ENSMUSG00000025432	Avil	1.73602	2.941	1.44702	2.02184	1.01567	0.00287382	0.0448776	10	127000709	127020994	1	protein_coding	advillin [Source:MGI Symbol;Acc:MGI:1333798]
ENSMUSG00000068227	Il2rb	4.57707	6.98104	3.44598	2.02064	1.01481	5.24654e-05	0.00233514	15	78480553	78495066	-1	protein_coding	interleukin 2 receptor, beta chain [Source:MGI Symbol;Acc:MGI:96550]
ENSMUSG00000026429	Ube2t	2.57737	3.69427	1.8212	1.99348	0.995291	0.00115552	0.0235837	1	134962565	134974162	1	protein_coding	ubiquitin-conjugating enzyme E2T (putative) [Source:MGI Symbol;Acc:MGI:1914446]
ENSMUSG00000026274	Pask	3.13523	4.14565	2.06952	1.99159	0.993919	0.000396296	0.0108735	1	93308770	93343482	-1	protein_coding	PAS domain containing serine/threonine kinase [Source:MGI Symbol;Acc:MGI:2155936]
ENSMUSG00000005089	Slc1a2	2.70441	3.45251	1.73195	1.97866	0.984527	0.00211197	0.0365356	2	102658659	102790784	1	protein_coding	solute carrier family 1 (glial high affinity glutamate transporter), member 2 [Source:MGI Symbol;Acc:MGI:101931]
ENSMUSG00000054690	Emcn	7.48641	3.68166	7.12409	-1.96638	-0.975545	0.000104293	0.00405998	3	137341067	137432185	1	protein_coding	endomucin [Source:MGI Symbol;Acc:MGI:1891716]
ENSMUSG00000024742	Fen1	2.2293	3.0699	1.54382	1.96361	0.973507	0.00277236	0.0438952	19	10199132	10204169	-1	protein_coding	flap structure specific endonuclease 1 [Source:MGI Symbol;Acc:MGI:102779]
ENSMUSG00000023031	Cela1	4.00425	3.35828	6.49575	-1.95921	-0.970274	0.000366887	0.0101687	15	100674425	100687920	-1	protein_coding	chymotrypsin-like elastase family, member 1 [Source:MGI Symbol;Acc:MGI:95314]
ENSMUSG00000073418	C4b	6.05064	8.78149	4.48193	1.95624	0.96808	0.000361009	0.010067	17	34728380	34743882	-1	protein_coding	complement component 4B (Chido blood group) [Source:MGI Symbol;Acc:MGI:88228]
ENSMUSG00000025911	Adhfe1	8.75661	6.00328	11.7292	-1.94485	-0.959657	2.183e-07	2.71168e-05	1	9547948	9580673	1	protein_coding	alcohol dehydrogenase, iron containing, 1 [Source:MGI Symbol;Acc:MGI:1923437]
ENSMUSG00000092486	2610524H06Rik	4.95638	7.32022	3.75047	1.94051	0.956435	0.00014236	0.00514604	5	114821935	114823468	-1	protein_coding	RIKEN cDNA 2610524H06 gene [Source:MGI Symbol;Acc:MGI:2447819]
ENSMUSG00000027412	Lpin3	25.1104	38.5974	19.7921	1.93897	0.955293	1.12037e-09	2.31951e-07	2	160880670	160906002	1	protein_coding	lipin 3 [Source:MGI Symbol;Acc:MGI:1891342]
ENSMUSG00000040010	Slc7a5	26.7017	37.9567	19.5222	1.93784	0.954449	1.89494e-11	6.02151e-09	8	121881150	121907694	-1	protein_coding	solute carrier family 7 (cationic amino acid transporter, y+ system), member 5 [Source:MGI Symbol;Acc:MGI:1298205]
ENSMUSG00000039323	Igfbp2	4.18866	6.31228	3.24859	1.93537	0.952606	0.000724041	0.0172357	1	72824503	72852474	1	protein_coding	insulin-like growth factor binding protein 2 [Source:MGI Symbol;Acc:MGI:96437]
ENSMUSG00000024986	Hhex	3.11613	1.93058	3.6468	-1.92253	-0.943005	0.00284102	0.044647	19	37434810	37440731	1	protein_coding	hematopoietically expressed homeobox [Source:MGI Symbol;Acc:MGI:96086]
ENSMUSG00000041801	Phlda3	33.4719	51.3386	26.846	1.91683	0.938721	2.09919e-13	8.43628e-11	1	135766119	135769136	1	protein_coding	pleckstrin homology-like domain, family A, member 3 [Source:MGI Symbol;Acc:MGI:1351485]
ENSMUSG00000091931	AK010878	4.67218	6.06906	3.19486	1.91285	0.935725	8.90728e-05	0.00357968	12	102753275	102757803	-1	protein_coding	cDNA sequence AK010878 [Source:MGI Symbol;Acc:MGI:4845848]
ENSMUSG00000007888	Crlf1	6.59527	5.07947	9.69689	-1.90452	-0.929428	9.11914e-06	0.000582834	8	70493158	70504081	1	protein_coding	cytokine receptor-like factor 1 [Source:MGI Symbol;Acc:MGI:1340030]
ENSMUSG00000030609	Aen	26.4098	40.3838	21.2972	1.89634	0.923218	5.46056e-17	4.66332e-14	7	78895854	78911209	1	protein_coding	apoptosis enhancing nuclease [Source:MGI Symbol;Acc:MGI:1915298]
ENSMUSG00000028713	Cyp4b1	10.4382	6.81101	12.8834	-1.88924	-0.917807	2.62245e-06	0.000215851	4	115624725	115647709	-1	protein_coding	cytochrome P450, family 4, subfamily b, polypeptide 1 [Source:MGI Symbol;Acc:MGI:103225]
ENSMUSG00000078816	Prkcg	23.0638	29.3093	15.5469	1.88275	0.912839	2.79535e-06	0.000223366	7	3303532	3331094	1	protein_coding	protein kinase C, gamma [Source:MGI Symbol;Acc:MGI:97597]
ENSMUSG00000022797	Tfrc	15.6462	21.5186	11.4785	1.87902	0.90998	3.31696e-08	5.20953e-06	16	32608920	32632794	1	protein_coding	transferrin receptor [Source:MGI Symbol;Acc:MGI:98822]
ENSMUSG00000039457	Ppl	11.1785	7.02312	13.1512	-1.87298	-0.905335	2.76022e-06	0.000223169	16	5086291	5132481	-1	protein_coding	periplakin [Source:MGI Symbol;Acc:MGI:1194898]
ENSMUSG00000079555	Haus3	11.7461	15.108	8.14667	1.8701	0.903112	1.41859e-07	1.95794e-05	5	34153921	34169445	-1	protein_coding	HAUS augmin-like complex, subunit 3 [Source:MGI Symbol;Acc:MGI:2387633]
ENSMUSG00000004837	Grap	15.1971	21.4028	11.4474	1.86944	0.902605	1.29741e-05	0.000767435	11	61653265	61672784	1	protein_coding	GRB2-related adaptor protein [Source:MGI Symbol;Acc:MGI:1918770]
ENSMUSG00000061723	Tnnt3	5.77141	6.49258	3.44755	1.86219	0.896998	0.000778676	0.0181412	7	142498836	142516009	1	protein_coding	troponin T3, skeletal, fast [Source:MGI Symbol;Acc:MGI:109550]
ENSMUSG00000078670	Fam174b	15.1891	10.7054	19.9593	-1.86115	-0.896195	6.82643e-07	7.1751e-05	7	73740307	73776919	1	protein_coding	family with sequence similarity 174, member B [Source:MGI Symbol;Acc:MGI:3698178]
ENSMUSG00000028982	Slc25a33	6.98526	7.64045	4.05541	1.85918	0.894669	0.00205407	0.035937	4	149744036	149774277	-1	protein_coding	solute carrier family 25, member 33 [Source:MGI Symbol;Acc:MGI:1917806]
ENSMUSG00000000305	Cdh4	2.81381	4.52269	2.45763	1.85367	0.890383	0.0011081	0.022941	2	179442431	179899373	1	protein_coding	cadherin 4 [Source:MGI Symbol;Acc:MGI:99218]
ENSMUSG00000031740	Mmp2	84.7726	142.116	76.6107	1.8532	0.890016	1.04446e-13	4.32472e-11	8	92827328	92853417	1	protein_coding	matrix metallopeptidase 2 [Source:MGI Symbol;Acc:MGI:97009]
ENSMUSG00000042258	Isl1	4.65853	2.96676	5.52411	-1.84929	-0.886973	0.00306201	0.0464366	13	116298281	116309689	-1	protein_coding	ISL1 transcription factor, LIM/homeodomain [Source:MGI Symbol;Acc:MGI:101791]
ENSMUSG00000024039	Cbs	9.8693	6.25396	11.6635	-1.84897	-0.886724	8.47719e-06	0.000546379	17	31612623	31637199	-1	protein_coding	cystathionine beta-synthase [Source:MGI Symbol;Acc:MGI:88285]
ENSMUSG00000047844	Bex4	8.67478	5.93229	10.9776	-1.84422	-0.883012	5.17444e-05	0.00231815	X	136138996	136140443	1	protein_coding	brain expressed gene 4 [Source:MGI Symbol;Acc:MGI:3606746]
ENSMUSG00000015354	Pcolce2	150.833	211.041	114.604	1.84144	0.880834	4.59721e-14	2.24344e-11	9	95637601	95698096	1	protein_coding	procollagen C-endopeptidase enhancer 2 [Source:MGI Symbol;Acc:MGI:1923727]
ENSMUSG00000025823	Pdia4	78.4931	116.629	63.4864	1.83743	0.877693	1.58751e-18	1.97198e-15	6	47796142	47813512	-1	protein_coding	protein disulfide isomerase associated 4 [Source:MGI Symbol;Acc:MGI:104864]
ENSMUSG00000032575	Manf	47.3742	65.1012	35.4447	1.83444	0.875343	1.97907e-17	2.08016e-14	9	106838312	106891979	-1	protein_coding	mesencephalic astrocyte-derived neurotrophic factor [Source:MGI Symbol;Acc:MGI:1922090]
ENSMUSG00000032548	Slco2a1	50.5745	34.0876	62.3788	-1.83277	-0.874028	2.0456e-09	3.93676e-07	9	102988712	103096002	1	protein_coding	solute carrier organic anion transporter family, member 2a1 [Source:MGI Symbol;Acc:MGI:1346021]
ENSMUSG00000005373	Mlxipl	23.5213	33.6736	18.3359	1.82857	0.870715	1.13882e-08	2.02088e-06	5	135106891	135138382	1	protein_coding	MLX interacting protein-like [Source:MGI Symbol;Acc:MGI:1927999]
ENSMUSG00000097039	Pvt1	5.81518	7.64646	4.18987	1.82839	0.870576	2.92576e-05	0.00145904	15	62037986	62378096	1	lincRNA	plasmacytoma variant translocation 1 [Source:MGI Symbol;Acc:MGI:97824]
ENSMUSG00000024691	Fam111a	4.88366	7.30298	3.92246	1.82539	0.868203	0.000246916	0.00770289	19	12545740	12589768	1	protein_coding	family with sequence similarity 111, member A [Source:MGI Symbol;Acc:MGI:1915508]
ENSMUSG00000037601	Nme1	9.22074	12.2976	6.66996	1.82086	0.864618	8.14343e-07	8.22308e-05	11	93956979	93968521	-1	protein_coding	NME/NM23 nucleoside diphosphate kinase 1 [Source:MGI Symbol;Acc:MGI:97355]
ENSMUSG00000009394	Syn2	9.16661	11.7843	6.47319	1.81777	0.862169	9.71722e-06	0.000614704	6	115134902	115282626	1	protein_coding	synapsin II [Source:MGI Symbol;Acc:MGI:103020]
ENSMUSG00000021613	Hapln1	5.00847	3.51758	6.38539	-1.8162	-0.860926	0.000256389	0.00794398	13	89540636	89611832	1	protein_coding	hyaluronan and proteoglycan link protein 1 [Source:MGI Symbol;Acc:MGI:1337006]
ENSMUSG00000078853	Igtp	6.59122	4.94274	8.91675	-1.81157	-0.857243	0.000198211	0.00653136	11	58199556	58207591	1	protein_coding	interferon gamma induced GTPase [Source:MGI Symbol;Acc:MGI:107729]
ENSMUSG00000020642	Rnf144a	6.87608	4.53362	8.17984	-1.81119	-0.856937	0.00173572	0.0320208	12	26306797	26415256	-1	protein_coding	ring finger protein 144A [Source:MGI Symbol;Acc:MGI:1344401]
ENSMUSG00000056258	Kcnq3	4.42051	3.45232	6.25101	-1.80887	-0.855092	0.00106071	0.0221113	15	65986387	66286224	-1	protein_coding	potassium voltage-gated channel, subfamily Q, member 3 [Source:MGI Symbol;Acc:MGI:1336181]
ENSMUSG00000004655	Aqp1	410.772	607.211	337.319	1.80054	0.848428	3.61522e-15	2.24538e-12	6	55336432	55348555	1	protein_coding	aquaporin 1 [Source:MGI Symbol;Acc:MGI:103201]
ENSMUSG00000020048	Hsp90b1	456.697	622.268	346.089	1.79806	0.846444	6.74327e-14	2.87937e-11	10	86690209	86705509	-1	protein_coding	heat shock protein 90, beta (Grp94), member 1 [Source:MGI Symbol;Acc:MGI:98817]
ENSMUSG00000061048	Cdh3	12.7825	10.0168	17.9688	-1.79657	-0.845243	0.000165358	0.00580835	8	106510913	106556908	1	protein_coding	cadherin 3 [Source:MGI Symbol;Acc:MGI:88356]
ENSMUSG00000003814	Calr	351.153	492.29	274.156	1.7958	0.844624	1.08078e-15	7.77251e-13	8	84841850	84846934	-1	protein_coding	calreticulin [Source:MGI Symbol;Acc:MGI:88252]
ENSMUSG00000020627	Klhl29	2.45649	4.13128	2.28871	1.79253	0.841994	0.00268131	0.0428507	12	5077472	5375682	-1	protein_coding	kelch-like 29 [Source:MGI Symbol;Acc:MGI:2683857]
ENSMUSG00000006435	Neurl1a	4.45367	6.88057	3.81949	1.78953	0.839579	0.000693187	0.0167345	19	47178820	47259440	1	protein_coding	neuralized homolog 1A (Drosophila) [Source:MGI Symbol;Acc:MGI:1334263]
ENSMUSG00000028063	Lmna	361.819	439.461	245.895	1.78751	0.837951	6.63711e-17	5.33467e-14	3	88481148	88509956	-1	protein_coding	lamin A [Source:MGI Symbol;Acc:MGI:96794]
ENSMUSG00000023829	Slc22a1	14.9139	9.72052	17.4018	-1.78472	-0.835694	7.87379e-06	0.000522269	17	12648874	12675838	-1	protein_coding	solute carrier family 22 (organic cation transporter), member 1 [Source:MGI Symbol;Acc:MGI:108111]
ENSMUSG00000059187	Fam19a1	12.6659	8.53497	15.355	-1.782	-0.833499	2.75578e-05	0.00139736	6	96113154	96657198	1	protein_coding	family with sequence similarity 19, member A1 [Source:MGI Symbol;Acc:MGI:2443695]
ENSMUSG00000053398	Phgdh	7.00211	10.4927	5.91415	1.78135	0.832969	7.63913e-05	0.0031895	3	98313170	98339990	-1	protein_coding	3-phosphoglycerate dehydrogenase [Source:MGI Symbol;Acc:MGI:1355330]
ENSMUSG00000047496	Rnf152	13.7366	17.0305	9.58411	1.7801	0.831955	1.03652e-05	0.000643772	1	105276914	105356710	-1	protein_coding	ring finger protein 152 [Source:MGI Symbol;Acc:MGI:2443787]
ENSMUSG00000020089	Ppa1	9.78363	13.0037	7.35387	1.77431	0.827255	1.72522e-06	0.000151112	10	61648552	61674168	1	protein_coding	pyrophosphatase (inorganic) 1 [Source:MGI Symbol;Acc:MGI:97831]
ENSMUSG00000020027	Socs2	52.8841	66.8587	37.7745	1.77356	0.826652	1.64212e-12	5.82872e-10	10	95385362	95417180	-1	protein_coding	suppressor of cytokine signaling 2 [Source:MGI Symbol;Acc:MGI:1201787]
ENSMUSG00000085457	1110046J04Rik	4.67058	5.56379	3.17522	1.76936	0.823229	0.00106161	0.0221113	13	33935567	33960181	1	antisense	RIKEN cDNA 1110046J04 gene [Source:MGI Symbol;Acc:MGI:1916058]
ENSMUSG00000082361	Btc	33.216	21.0046	37.1644	-1.76902	-0.822948	5.85321e-10	1.33297e-07	5	91357261	91402994	-1	protein_coding	betacellulin, epidermal growth factor family member [Source:MGI Symbol;Acc:MGI:99439]
ENSMUSG00000023966	Rsph9	5.99918	3.99234	7.06462	-1.76612	-0.820587	7.65628e-05	0.0031895	17	46122035	46144216	-1	protein_coding	radial spoke head 9 homolog (Chlamydomonas) [Source:MGI Symbol;Acc:MGI:1922814]
ENSMUSG00000011179	Odc1	86.5571	114.478	64.8874	1.76578	0.820308	2.64427e-14	1.33819e-11	12	17544873	17551502	1	protein_coding	ornithine decarboxylase, structural 1 [Source:MGI Symbol;Acc:MGI:97402]
ENSMUSG00000023034	Nr4a1	108.895	68.4692	120.738	-1.76384	-0.818724	0.0012396	0.0246907	15	101266846	101274792	1	protein_coding	nuclear receptor subfamily 4, group A, member 1 [Source:MGI Symbol;Acc:MGI:1352454]
ENSMUSG00000028893	Sesn2	6.25153	8.84457	4.98523	1.75739	0.813435	0.000151724	0.00539885	4	132492032	132510501	-1	protein_coding	sestrin 2 [Source:MGI Symbol;Acc:MGI:2651874]
ENSMUSG00000097113	Gm19705	4.05829	5.85173	3.29374	1.75327	0.810049	0.000371391	0.0102519	1	136670769	136690804	1	lincRNA	predicted gene, 19705 [Source:MGI Symbol;Acc:MGI:5011890]
ENSMUSG00000020038	Cry1	15.0254	19.4241	11.0756	1.75145	0.808551	2.06731e-07	2.61553e-05	10	85131702	85185054	-1	protein_coding	cryptochrome 1 (photolyase-like) [Source:MGI Symbol;Acc:MGI:1270841]
ENSMUSG00000001707	Eef1e1	5.93166	7.26351	4.1507	1.7501	0.807436	0.000488214	0.0128047	13	38645698	38659028	-1	protein_coding	eukaryotic translation elongation factor 1 epsilon 1 [Source:MGI Symbol;Acc:MGI:1913393]
ENSMUSG00000031824	6430548M08Rik	4.85856	6.86083	3.94904	1.74105	0.799959	0.000530258	0.0135682	8	120114152	120165306	1	protein_coding	RIKEN cDNA 6430548M08 gene [Source:MGI Symbol;Acc:MGI:2443793]
ENSMUSG00000038239	Hrc	14.364	9.88437	17.2352	-1.74031	-0.799347	5.78324e-06	0.000407331	7	45335290	45338973	1	protein_coding	histidine rich calcium binding protein [Source:MGI Symbol;Acc:MGI:96226]
ENSMUSG00000019929	Dcn	18.3177	11.1071	19.2047	-1.73905	-0.798303	0.000230566	0.0072591	10	97479500	97518162	1	protein_coding	decorin [Source:MGI Symbol;Acc:MGI:94872]
ENSMUSG00000024084	Qpct	23.4354	33.6232	19.3654	1.7389	0.798173	9.30381e-10	2.05044e-07	17	79051906	79090243	1	protein_coding	glutaminyl-peptide cyclotransferase (glutaminyl cyclase) [Source:MGI Symbol;Acc:MGI:1917786]
ENSMUSG00000040740	Slc25a34	145.982	93.895	163.143	-1.73709	-0.796674	8.24475e-07	8.22308e-05	4	141618824	141623821	-1	protein_coding	solute carrier family 25, member 34 [Source:MGI Symbol;Acc:MGI:2686215]
ENSMUSG00000019577	Pdk4	177.015	180.677	104.59	1.727	0.788269	0.000839243	0.0190806	6	5483351	5496309	-1	protein_coding	pyruvate dehydrogenase kinase, isoenzyme 4 [Source:MGI Symbol;Acc:MGI:1351481]
ENSMUSG00000018566	Slc2a4	33.7275	23.0264	39.6851	-1.72051	-0.782836	1.81738e-09	3.59894e-07	11	69942539	69948188	-1	protein_coding	solute carrier family 2 (facilitated glucose transporter), member 4 [Source:MGI Symbol;Acc:MGI:95758]
ENSMUSG00000051669	AU021092	15.3132	11.4947	19.695	-1.71697	-0.779861	1.35267e-05	0.000788784	16	5211828	5222299	-1	protein_coding	expressed sequence AU021092 [Source:MGI Symbol;Acc:MGI:2146559]
ENSMUSG00000021281	Tnfaip2	7.28599	5.28552	9.13883	-1.71403	-0.777394	4.91852e-05	0.00221804	12	111442469	111455018	1	protein_coding	tumor necrosis factor, alpha-induced protein 2 [Source:MGI Symbol;Acc:MGI:104960]
ENSMUSG00000090673	Gm340	3.4875	4.27723	2.48608	1.71093	0.774784	0.00231284	0.0388716	19	41582370	41586536	1	protein_coding	predicted gene 340 [Source:MGI Symbol;Acc:MGI:2685186]
ENSMUSG00000001270	Ckb	139.22	95.9803	163.94	-1.70863	-0.77284	1.71783e-08	2.86249e-06	12	111669355	111672338	-1	protein_coding	creatine kinase, brain [Source:MGI Symbol;Acc:MGI:88407]
ENSMUSG00000027811	4930579G24Rik	4.98661	6.83733	4.02639	1.70473	0.769543	0.00186422	0.0336052	3	79629079	79632817	1	protein_coding	RIKEN cDNA 4930579G24 gene [Source:MGI Symbol;Acc:MGI:1923189]
ENSMUSG00000032997	Chpf	69.3846	95.7147	56.3409	1.70066	0.766092	6.08314e-14	2.77067e-11	1	75474569	75479307	-1	protein_coding	chondroitin polymerizing factor [Source:MGI Symbol;Acc:MGI:106576]
ENSMUSG00000016356	Col20a1	6.43067	8.47304	4.94206	1.69854	0.764298	0.00246341	0.0402151	2	180986535	181017540	1	protein_coding	collagen, type XX, alpha 1 [Source:MGI Symbol;Acc:MGI:1920618]
ENSMUSG00000057337	Chst3	102.066	141.092	83.1841	1.69578	0.76195	9.55907e-17	7.2564e-14	10	60181532	60219260	-1	protein_coding	carbohydrate (chondroitin 6/keratan) sulfotransferase 3 [Source:MGI Symbol;Acc:MGI:1858224]
ENSMUSG00000031790	Mmp15	3.51345	5.2237	3.07719	1.69393	0.760375	0.00262911	0.0422141	8	95352268	95374293	1	protein_coding	matrix metallopeptidase 15 [Source:MGI Symbol;Acc:MGI:109320]
ENSMUSG00000032420	Nt5e	20.8166	19.7641	33.2658	-1.68712	-0.754562	0.000202305	0.00661313	9	88327197	88372092	1	protein_coding	5' nucleotidase, ecto [Source:MGI Symbol;Acc:MGI:99782]
ENSMUSG00000018593	Sparc	6287.49	9227.56	5478.17	1.68438	0.752215	1.64213e-14	9.34917e-12	11	55394500	55420080	-1	protein_coding	secreted acidic cysteine rich glycoprotein [Source:MGI Symbol;Acc:MGI:98373]
ENSMUSG00000086429	Gt(ROSA)26Sor	22.97	28.4785	16.7884	1.68374	0.751668	1.48083e-06	0.000133119	6	113067428	113077333	-1	antisense	gene trap ROSA 26, Philippe Soriano [Source:MGI Symbol;Acc:MGI:104735]
ENSMUSG00000023043	Krt18	30.0478	22.7529	38.2383	-1.68166	-0.749882	1.50396e-06	0.000134315	15	102028216	102032026	1	protein_coding	keratin 18 [Source:MGI Symbol;Acc:MGI:96692]
ENSMUSG00000068874	Selenbp1	43.1624	32.0611	54.033	-1.68078	-0.74913	9.72748e-10	2.07682e-07	3	94933056	94944758	1	protein_coding	selenium binding protein 1 [Source:MGI Symbol;Acc:MGI:96825]
ENSMUSG00000054618	Gm9951	15.0281	20.1322	12.0086	1.67861	0.747269	5.34234e-06	0.000380196	8	34049262	34057046	1	lincRNA	predicted gene 9951 [Source:MGI Symbol;Acc:MGI:3641827]
ENSMUSG00000028312	Smc2	5.69353	7.26423	4.30847	1.67679	0.7457	0.000430409	0.0116689	4	52439243	52488260	1	protein_coding	structural maintenance of chromosomes 2 [Source:MGI Symbol;Acc:MGI:106067]
ENSMUSG00000026678	Rgs5	1105.61	725.444	1215.34	-1.67539	-0.7445	1.00125e-09	2.10479e-07	1	169655501	169695813	1	protein_coding	regulator of G-protein signaling 5 [Source:MGI Symbol;Acc:MGI:1098434]
ENSMUSG00000020108	Ddit4	27.647	29.7238	17.7249	1.67502	0.744178	0.000249364	0.00776151	10	59949675	59951770	-1	protein_coding	DNA-damage-inducible transcript 4 [Source:MGI Symbol;Acc:MGI:1921997]
ENSMUSG00000072966	Gprasp2	30.3501	22.0535	37.0197	-1.67493	-0.744104	3.14777e-09	5.81231e-07	X	135839034	135844730	1	protein_coding	G protein-coupled receptor associated sorting protein 2 [Source:MGI Symbol;Acc:MGI:2442071]
ENSMUSG00000025207	Sema4g	7.48645	6.83973	11.4896	-1.67475	-0.743943	0.000547743	0.0138856	19	44989101	45003397	1	protein_coding	sema domain, immunoglobulin domain (Ig), transmembrane domain (TM) and short cytoplasmic domain, (semaphorin) 4G [Source:MGI Symbol;Acc:MGI:1347047]
ENSMUSG00000004035	Gstm7	14.4976	11.3119	18.9499	-1.67003	-0.73987	1.12027e-06	0.000104132	3	107926334	107931817	-1	protein_coding	glutathione S-transferase, mu 7 [Source:MGI Symbol;Acc:MGI:1915562]
ENSMUSG00000029658	Wdr95	38.467	52.8713	31.6911	1.66909	0.739059	4.02515e-08	6.17973e-06	5	149528679	149611894	1	protein_coding	WD40 repeat domain 95 [Source:MGI Symbol;Acc:MGI:1923042]
ENSMUSG00000021367	Edn1	41.3617	32.3982	53.7609	-1.66568	-0.736115	8.19215e-07	8.22308e-05	13	42301270	42307989	1	protein_coding	endothelin 1 [Source:MGI Symbol;Acc:MGI:95283]
ENSMUSG00000021268	Meg3	221.225	280.216	168.151	1.66541	0.735881	7.20159e-11	2.00822e-08	12	109541001	109571726	1	lincRNA	maternally expressed 3 [Source:MGI Symbol;Acc:MGI:1202886]
ENSMUSG00000039004	Bmp6	45.3826	32.0717	53.2695	-1.66357	-0.734279	6.56582e-06	0.000455408	13	38345716	38499728	1	protein_coding	bone morphogenetic protein 6 [Source:MGI Symbol;Acc:MGI:88182]
ENSMUSG00000035049	Rrp12	8.67593	11.4333	6.93004	1.6625	0.733357	6.25868e-05	0.00268927	19	41862852	41896153	-1	protein_coding	ribosomal RNA processing 12 homolog (S. cerevisiae) [Source:MGI Symbol;Acc:MGI:2147437]
ENSMUSG00000004127	Trmt10a	4.36067	5.81995	3.49312	1.65891	0.730238	0.00152037	0.0288934	3	138143448	138159821	1	protein_coding	tRNA methyltransferase 10A [Source:MGI Symbol;Acc:MGI:1920421]
ENSMUSG00000030208	Emp1	44.1692	54.5234	32.9071	1.65174	0.723989	5.89017e-08	8.65412e-06	6	135362931	135383173	1	protein_coding	epithelial membrane protein 1 [Source:MGI Symbol;Acc:MGI:107941]
ENSMUSG00000094800	Gm9780	29.3656	34.1835	20.7141	1.64942	0.721961	0.000900784	0.0199486	14	26027282	26042711	-1	pseudogene	predicted gene 9780 [Source:MGI Symbol;Acc:MGI:3710532]
ENSMUSG00000062209	Erbb4	10.1716	6.13794	10.1088	-1.64826	-0.720943	0.000807662	0.0185789	1	68032186	69108059	-1	protein_coding	v-erb-a erythroblastic leukemia viral oncogene homolog 4 (avian) [Source:MGI Symbol;Acc:MGI:104771]
ENSMUSG00000032115	Hyou1	69.4748	97.5462	59.2246	1.64756	0.720327	2.24884e-13	8.77945e-11	9	44379490	44392369	1	protein_coding	hypoxia up-regulated 1 [Source:MGI Symbol;Acc:MGI:108030]
ENSMUSG00000025408	Ddit3	22.2583	29.5923	18.0049	1.64118	0.714736	1.35377e-08	2.34151e-06	10	127290774	127296288	1	protein_coding	DNA-damage inducible transcript 3 [Source:MGI Symbol;Acc:MGI:109247]
ENSMUSG00000045930	Clec14a	41.3341	29.4279	48.1522	-1.63948	-0.713243	2.9328e-06	0.00023164	12	58264720	58269258	-1	protein_coding	C-type lectin domain family 14, member a [Source:MGI Symbol;Acc:MGI:1914114]
ENSMUSG00000018659	Pnpo	10.8199	8.74603	14.3176	-1.6374	-0.711408	1.75335e-05	0.000973235	11	96937825	96943986	-1	protein_coding	pyridoxine 5'-phosphate oxidase [Source:MGI Symbol;Acc:MGI:2144151]
ENSMUSG00000014905	Dnajb9	43.8847	55.3646	33.8423	1.63671	0.710801	1.53454e-07	2.0968e-05	12	44205897	44210068	-1	protein_coding	DnaJ (Hsp40) homolog, subfamily B, member 9 [Source:MGI Symbol;Acc:MGI:1351618]
ENSMUSG00000048644	Ctxn1	11.8186	8.16325	13.4358	-1.63366	-0.708107	0.000125965	0.00470268	8	4257648	4259274	-1	protein_coding	cortexin 1 [Source:MGI Symbol;Acc:MGI:88566]
ENSMUSG00000033721	Vav3	7.78233	4.81742	7.91281	-1.63177	-0.706438	0.00173649	0.0320208	3	109340653	109685698	1	protein_coding	vav 3 oncogene [Source:MGI Symbol;Acc:MGI:1888518]
ENSMUSG00000027510	Rbm38	5.70684	7.82227	4.79549	1.62724	0.702425	0.00142311	0.0273971	2	173020498	173034734	1	protein_coding	RNA binding motif protein 38 [Source:MGI Symbol;Acc:MGI:1889294]
ENSMUSG00000020684	Rasl10b	24.7893	14.5429	23.7715	-1.62671	-0.701959	8.12002e-05	0.00333189	11	83409137	83421039	1	protein_coding	RAS-like, family 10, member B [Source:MGI Symbol;Acc:MGI:2685575]
ENSMUSG00000027111	Itga6	8.79494	10.9344	6.80298	1.62301	0.698675	8.3012e-05	0.00339604	2	71745616	71858416	1	protein_coding	integrin alpha 6 [Source:MGI Symbol;Acc:MGI:96605]
ENSMUSG00000037336	Mfsd2b	9.65826	12.6956	7.80918	1.62238	0.698112	0.000827377	0.0188736	12	4862440	4874359	-1	protein_coding	major facilitator superfamily domain containing 2B [Source:MGI Symbol;Acc:MGI:3583946]
ENSMUSG00000054072	Iigp1	17.1258	11.4717	18.5558	-1.62088	-0.696781	0.000325107	0.00935705	18	60376029	60392627	1	protein_coding	interferon inducible GTPase 1 [Source:MGI Symbol;Acc:MGI:1926259]
ENSMUSG00000026548	Slamf9	22.8711	30.697	18.8528	1.61444	0.691033	7.82641e-07	7.9806e-05	1	172475358	172478575	1	protein_coding	SLAM family member 9 [Source:MGI Symbol;Acc:MGI:1923692]
ENSMUSG00000028116	Myoz2	29.4342	37.7696	23.3581	1.61392	0.690571	0.000633369	0.0156498	3	123006206	123034990	-1	protein_coding	myozenin 2 [Source:MGI Symbol;Acc:MGI:1913063]
ENSMUSG00000043913	Ccdc60	7.33789	5.58587	8.96322	-1.61374	-0.690409	0.000260599	0.00796488	5	116124641	116288985	-1	protein_coding	coiled-coil domain containing 60 [Source:MGI Symbol;Acc:MGI:2141043]
ENSMUSG00000038843	Gcnt1	24.3202	17.3382	27.8126	-1.60996	-0.687024	1.87637e-05	0.00102555	19	17326141	17356667	-1	protein_coding	glucosaminyl (N-acetyl) transferase 1, core 2 [Source:MGI Symbol;Acc:MGI:95676]
ENSMUSG00000043953	Ccrl2	12.687	9.89302	16.0033	-1.60939	-0.686513	5.88063e-05	0.00256741	9	111054835	111057270	-1	protein_coding	chemokine (C-C motif) receptor-like 2 [Source:MGI Symbol;Acc:MGI:1920904]
ENSMUSG00000028773	Fabp3	19.9162	26.181	16.3017	1.60885	0.686033	4.82474e-07	5.27402e-05	4	130308595	130315463	1	protein_coding	fatty acid binding protein 3, muscle and heart [Source:MGI Symbol;Acc:MGI:95476]
ENSMUSG00000029869	Ephb6	14.3827	12.37	19.8153	-1.60671	-0.684112	8.43799e-07	8.32418e-05	6	41605482	41620509	1	protein_coding	Eph receptor B6 [Source:MGI Symbol;Acc:MGI:1096338]
ENSMUSG00000046618	Olfml2a	53.5535	40.1536	64.3305	-1.60523	-0.682783	3.7202e-05	0.00174683	2	38931978	38963753	1	protein_coding	olfactomedin-like 2A [Source:MGI Symbol;Acc:MGI:2444741]
ENSMUSG00000020173	Cobl	27.3225	16.0266	25.6118	-1.60348	-0.681208	1.9677e-06	0.000169098	11	12236608	12464960	-1	protein_coding	cordon-bleu WH2 repeat [Source:MGI Symbol;Acc:MGI:105056]
ENSMUSG00000043008	Klhl6	7.10039	5.39644	8.59827	-1.60321	-0.680961	0.000442411	0.0119468	16	19946499	19983037	-1	protein_coding	kelch-like 6 [Source:MGI Symbol;Acc:MGI:2686922]
ENSMUSG00000056501	Cebpb	13.3279	15.3681	9.62015	1.60313	0.680891	6.47885e-05	0.00277514	2	167688915	167690418	1	protein_coding	CCAAT/enhancer binding protein (C/EBP), beta [Source:MGI Symbol;Acc:MGI:88373]
ENSMUSG00000021477	Ctsl	276.89	386.576	241.376	1.602	0.679871	2.68985e-10	6.80631e-08	13	64363214	64370306	-1	protein_coding	cathepsin L [Source:MGI Symbol;Acc:MGI:88564]
ENSMUSG00000006782	Cnp	8.61413	6.85193	10.9933	-1.60188	-0.679763	5.46761e-05	0.00241778	11	100574904	100591729	1	protein_coding	2',3'-cyclic nucleotide 3' phosphodiesterase [Source:MGI Symbol;Acc:MGI:88437]
ENSMUSG00000021835	Bmp4	39.7961	30.0513	47.9678	-1.60151	-0.67943	5.30882e-07	5.71179e-05	14	46383520	46390669	-1	protein_coding	bone morphogenetic protein 4 [Source:MGI Symbol;Acc:MGI:88180]
ENSMUSG00000097796	Gm16702	4.17619	5.25893	3.25556	1.59909	0.677253	0.00327375	0.0486752	17	8379045	8389468	-1	lincRNA	predicted gene, 16702 [Source:MGI Symbol;Acc:MGI:4439626]
ENSMUSG00000032186	Tmod2	11.6479	7.03843	11.1373	-1.59716	-0.67551	0.000133196	0.00493222	9	75565621	75611325	-1	protein_coding	tropomodulin 2 [Source:MGI Symbol;Acc:MGI:1355335]
ENSMUSG00000079427	Mthfsl	7.2533	5.21672	8.31415	-1.58966	-0.668719	0.00200047	0.0353614	9	88688602	88720296	-1	protein_coding	5, 10-methenyltetrahydrofolate synthetase-like [Source:MGI Symbol;Acc:MGI:3780550]
ENSMUSG00000069874	Irgm2	12.8317	10.5433	16.715	-1.58842	-0.667594	0.000105602	0.00409928	11	58199618	58222779	1	protein_coding	immunity-related GTPase family M member 2 [Source:MGI Symbol;Acc:MGI:1926262]
ENSMUSG00000040420	Cdh18	7.35	5.10434	8.05726	-1.58713	-0.666423	0.000217398	0.00697307	15	22549022	23474418	1	protein_coding	cadherin 18 [Source:MGI Symbol;Acc:MGI:1344366]
ENSMUSG00000051041	Olfml1	14.4481	10.9284	17.2719	-1.58682	-0.666136	6.02446e-05	0.00260501	7	107567446	107591094	1	protein_coding	olfactomedin-like 1 [Source:MGI Symbol;Acc:MGI:2679264]
ENSMUSG00000014039	Prdm15	17.4212	22.5635	14.1942	1.5868	0.666124	5.45861e-06	0.000386458	16	97791467	97851850	-1	protein_coding	PR domain containing 15 [Source:MGI Symbol;Acc:MGI:1930121]
ENSMUSG00000063317	Usp31	18.9409	21.4008	13.4826	1.58544	0.664884	1.38795e-05	0.000800524	7	121642021	121707253	-1	protein_coding	ubiquitin specific peptidase 31 [Source:MGI Symbol;Acc:MGI:1923429]
ENSMUSG00000060032	H2afj	11.8036	15.0724	9.51709	1.5852	0.664664	9.82951e-06	0.000616103	6	136808244	136810070	1	protein_coding	H2A histone family, member J [Source:MGI Symbol;Acc:MGI:3606192]
ENSMUSG00000062075	Lmnb2	6.00359	7.51537	4.70792	1.58322	0.662864	0.00113255	0.0232012	10	80901203	80918245	-1	protein_coding	lamin B2 [Source:MGI Symbol;Acc:MGI:96796]
ENSMUSG00000026430	Rassf5	5.39333	7.34316	4.60117	1.58292	0.662585	0.00117156	0.0238217	1	131176410	131245258	-1	protein_coding	Ras association (RalGDS/AF-6) domain family member 5 [Source:MGI Symbol;Acc:MGI:1926375]
ENSMUSG00000041771	Slc24a4	14.0592	5.832	9.19865	-1.5784	-0.658461	0.000668762	0.0162887	12	102128733	102267091	1	protein_coding	solute carrier family 24 (sodium/potassium/calcium exchanger), member 4 [Source:MGI Symbol;Acc:MGI:2447362]
ENSMUSG00000092500	Gm20400	38.6091	26.7339	42.416	-1.57829	-0.65836	2.01052e-07	2.56745e-05	6	142161493	142173796	1	processed_transcript	predicted gene 20400 [Source:MGI Symbol;Acc:MGI:5141865]
ENSMUSG00000084939	Gm830	71.4225	50.6112	79.8604	-1.57827	-0.658341	1.35659e-05	0.000788784	4	95464724	95487394	-1	processed_transcript	predicted gene 830 [Source:MGI Symbol;Acc:MGI:2685676]
ENSMUSG00000029695	Aass	7.43603	5.83971	9.20189	-1.57781	-0.657926	0.000259151	0.00794727	6	23072173	23132986	-1	protein_coding	aminoadipate-semialdehyde synthase [Source:MGI Symbol;Acc:MGI:1353573]
ENSMUSG00000079037	Prnp	88.7242	117.695	74.669	1.5774	0.657545	1.71287e-08	2.86249e-06	2	131909928	131938429	1	protein_coding	prion protein [Source:MGI Symbol;Acc:MGI:97769]
ENSMUSG00000007877	Tcap	47.1668	30.5679	48.1717	-1.57222	-0.652803	1.04466e-06	9.77687e-05	11	98383811	98384953	1	protein_coding	titin-cap [Source:MGI Symbol;Acc:MGI:1330233]
ENSMUSG00000001995	Sipa1l2	20.2581	28.4062	18.045	1.57192	0.652529	9.93515e-06	0.000619881	8	125418063	125492710	-1	protein_coding	signal-induced proliferation-associated 1 like 2 [Source:MGI Symbol;Acc:MGI:2676970]
ENSMUSG00000020607	Fam84a	13.6867	11.5059	18.0235	-1.57112	-0.651797	0.00188051	0.0338237	12	14147599	14152038	-1	protein_coding	family with sequence similarity 84, member A [Source:MGI Symbol;Acc:MGI:2145011]
ENSMUSG00000022419	Deptor	6.35983	7.97296	5.02873	1.57097	0.651653	0.00143408	0.0274444	15	55112317	55259271	1	protein_coding	DEP domain containing MTOR-interacting protein [Source:MGI Symbol;Acc:MGI:2146322]
ENSMUSG00000074207	Adh1	29.161	19.7032	30.8876	-1.57076	-0.651459	7.14935e-06	0.000481225	3	138260991	138290698	1	protein_coding	alcohol dehydrogenase 1 (class I) [Source:MGI Symbol;Acc:MGI:87921]
ENSMUSG00000024052	Lpin2	9.47533	11.9397	7.58597	1.57041	0.651144	0.00013777	0.0050741	17	71182560	71249817	1	protein_coding	lipin 2 [Source:MGI Symbol;Acc:MGI:1891341]
ENSMUSG00000027895	Kcnc4	35.9899	24.6911	38.8293	-1.56714	-0.648135	5.96299e-06	0.000417837	3	107438303	107458898	-1	protein_coding	potassium voltage gated channel, Shaw-related subfamily, member 4 [Source:MGI Symbol;Acc:MGI:96670]
ENSMUSG00000051335	Gfod1	17.5461	25.2938	16.2099	1.56418	0.645406	4.31827e-05	0.00198003	13	43195519	43304172	-1	protein_coding	glucose-fructose oxidoreductase domain containing 1 [Source:MGI Symbol;Acc:MGI:2145304]
ENSMUSG00000020256	Aldh1l2	13.1053	18.0275	11.5351	1.5622	0.643578	0.000119298	0.00450299	10	83487450	83534140	-1	protein_coding	aldehyde dehydrogenase 1 family, member L2 [Source:MGI Symbol;Acc:MGI:2444680]
ENSMUSG00000038521	C1s1	30.3106	22.3418	34.8548	-1.56084	-0.642327	3.5359e-08	5.49029e-06	6	124530345	124542359	-1	protein_coding	complement component 1, s subcomponent 1 [Source:MGI Symbol;Acc:MGI:1355312]
ENSMUSG00000031340	Gabre	107.994	129.663	83.1176	1.5607	0.642195	0.00191555	0.0341264	X	72255999	72274803	-1	protein_coding	gamma-aminobutyric acid (GABA) A receptor, subunit epsilon [Source:MGI Symbol;Acc:MGI:1330235]
ENSMUSG00000087070	Gm12505	55.6694	37.2976	58.3969	-1.56051	-0.642015	3.46783e-07	4.04995e-05	4	55410443	55418842	-1	lincRNA	predicted gene 12505 [Source:MGI Symbol;Acc:MGI:3651173]
ENSMUSG00000028479	Gne	74.9947	60.1063	93.8126	-1.55736	-0.639103	1.55721e-10	4.01467e-08	4	44034075	44084177	-1	protein_coding	glucosamine (UDP-N-acetyl)-2-epimerase/N-acetylmannosamine kinase [Source:MGI Symbol;Acc:MGI:1354951]
ENSMUSG00000026109	Tmeff2	5.85751	4.84422	7.58698	-1.55714	-0.6389	0.0011963	0.0241225	1	50900647	51187270	1	protein_coding	transmembrane protein with EGF-like and two follistatin-like domains 2 [Source:MGI Symbol;Acc:MGI:1861735]
ENSMUSG00000032846	Zswim6	15.9637	20.8316	13.4056	1.55687	0.638651	0.000303893	0.00891073	13	107724618	107890064	-1	protein_coding	zinc finger SWIM-type containing 6 [Source:MGI Symbol;Acc:MGI:1914513]
ENSMUSG00000031028	Tub	166.704	123.02	191.619	-1.55679	-0.638575	1.73555e-07	2.32164e-05	7	109010825	109034460	1	protein_coding	tubby candidate gene [Source:MGI Symbol;Acc:MGI:2651573]
ENSMUSG00000040690	Col16a1	21.2708	27.1952	17.3789	1.55642	0.63823	1.3885e-05	0.000800524	4	130047840	130099283	1	protein_coding	collagen, type XVI, alpha 1 [Source:MGI Symbol;Acc:MGI:1095396]
ENSMUSG00000026580	Selp	22.3667	17.0313	26.4205	-1.55529	-0.637181	0.000363881	0.0101058	1	164115264	164150026	1	protein_coding	selectin, platelet [Source:MGI Symbol;Acc:MGI:98280]
ENSMUSG00000020326	Ccng1	98.4948	129.367	83.2767	1.55508	0.636993	5.63207e-08	8.36484e-06	11	40748552	40755311	-1	protein_coding	cyclin G1 [Source:MGI Symbol;Acc:MGI:102890]
ENSMUSG00000029088	Kcnip4	7.32495	5.28981	8.2171	-1.55406	-0.636043	0.000844911	0.0191457	5	48389502	49524904	-1	protein_coding	Kv channel interacting protein 4 [Source:MGI Symbol;Acc:MGI:1933131]
ENSMUSG00000046841	Ckap4	93.8511	124.654	80.2972	1.55335	0.635385	9.29766e-11	2.44314e-08	10	84526305	84534036	-1	protein_coding	cytoskeleton-associated protein 4 [Source:MGI Symbol;Acc:MGI:2444926]
ENSMUSG00000018102	Hist1h2bc	43.7414	51.5082	33.2131	1.55015	0.632405	1.91028e-07	2.46246e-05	13	23684199	23692488	1	protein_coding	histone cluster 1, H2bc [Source:MGI Symbol;Acc:MGI:1915274]
ENSMUSG00000027316	Gfra4	14.2942	12.116	18.8299	-1.54893	-0.63127	4.33298e-06	0.000325306	2	131039632	131043088	-1	protein_coding	glial cell line derived neurotrophic factor family receptor alpha 4 [Source:MGI Symbol;Acc:MGI:1341873]
ENSMUSG00000021069	Pygl	19.6875	15.0092	23.2079	-1.54877	-0.631124	8.05519e-05	0.00331525	12	70190811	70231488	-1	protein_coding	liver glycogen phosphorylase [Source:MGI Symbol;Acc:MGI:97829]
ENSMUSG00000086843	E030013I19Rik	262.49	207.549	321.122	-1.547	-0.629477	2.72577e-05	0.00139494	2	12300947	12311300	1	processed_transcript	RIKEN cDNA E030013I19 gene [Source:MGI Symbol;Acc:MGI:2443735]
ENSMUSG00000046157	Tmem229b	58.8755	73.377	47.4994	1.5462	0.628726	2.93259e-07	3.48443e-05	12	78961795	79007627	-1	protein_coding	transmembrane protein 229B [Source:MGI Symbol;Acc:MGI:2444389]
ENSMUSG00000025185	Loxl4	6.56906	8.60627	5.54456	1.54135	0.624198	0.00117948	0.0239472	19	42593982	42612813	-1	protein_coding	lysyl oxidase-like 4 [Source:MGI Symbol;Acc:MGI:1914823]
ENSMUSG00000053964	Lgals4	13.4508	8.94593	13.8148	-1.54061	-0.623506	0.00144087	0.0275357	7	28833854	28841708	1	protein_coding	lectin, galactose binding, soluble 4 [Source:MGI Symbol;Acc:MGI:107536]
ENSMUSG00000037573	Tob1	60.7696	73.7678	47.9327	1.53838	0.621414	4.62935e-07	5.10125e-05	11	94211454	94215495	1	protein_coding	transducer of ErbB-2.1 [Source:MGI Symbol;Acc:MGI:1349721]
ENSMUSG00000027203	Dut	15.7047	20.9376	13.608	1.53484	0.618085	1.56553e-05	0.00088761	2	125247190	125258608	1	protein_coding	deoxyuridine triphosphatase [Source:MGI Symbol;Acc:MGI:1346051]
ENSMUSG00000000751	Rpa1	63.962	79.0674	51.659	1.53446	0.617726	1.88869e-07	2.45781e-05	11	75298166	75348324	-1	protein_coding	replication protein A1 [Source:MGI Symbol;Acc:MGI:1915525]
ENSMUSG00000040181	Fmo1	28.0728	17.9504	27.4611	-1.53341	-0.616746	0.000146389	0.00525001	1	162829561	162866548	-1	protein_coding	flavin containing monooxygenase 1 [Source:MGI Symbol;Acc:MGI:1310002]
ENSMUSG00000043085	Tmem82	108.122	71.6769	109.664	-1.53014	-0.61366	0.000273517	0.00817797	4	141613376	141618633	-1	protein_coding	transmembrane protein 82 [Source:MGI Symbol;Acc:MGI:2384869]
ENSMUSG00000044337	Ackr3	28.5185	21.9201	33.4732	-1.5301	-0.61363	2.63753e-05	0.00135486	1	90203980	90216751	1	protein_coding	atypical chemokine receptor 3 [Source:MGI Symbol;Acc:MGI:109562]
ENSMUSG00000009687	Fxyd5	41.2261	53.1582	34.7209	1.52978	0.613328	5.5278e-08	8.32105e-06	7	31032722	31042481	-1	protein_coding	FXYD domain-containing ion transport regulator 5 [Source:MGI Symbol;Acc:MGI:1201785]
ENSMUSG00000025375	Aatk	14.105	11.2932	17.2248	-1.52955	-0.613106	7.211e-05	0.00305997	11	120007313	120047167	-1	protein_coding	apoptosis-associated tyrosine kinase [Source:MGI Symbol;Acc:MGI:1197518]
ENSMUSG00000032698	Lmo2	22.4181	17.6607	26.9659	-1.52914	-0.612718	0.00105585	0.0220937	2	103957986	103981878	1	protein_coding	LIM domain only 2 [Source:MGI Symbol;Acc:MGI:102811]
ENSMUSG00000026773	Pfkfb3	75.5982	90.6269	59.3242	1.52867	0.612274	0.00209832	0.0364934	2	11471430	11502101	-1	protein_coding	6-phosphofructo-2-kinase/fructose-2,6-biphosphatase 3 [Source:MGI Symbol;Acc:MGI:2181202]
ENSMUSG00000025912	Mybl1	18.7579	21.768	14.2955	1.5284	0.612021	3.48614e-05	0.00164826	1	9667415	9700209	-1	protein_coding	myeloblastosis oncogene-like 1 [Source:MGI Symbol;Acc:MGI:99925]
ENSMUSG00000021614	Vcan	191.761	137.711	209.994	-1.52477	-0.608588	5.68489e-07	6.06863e-05	13	89655312	89742509	-1	protein_coding	versican [Source:MGI Symbol;Acc:MGI:102889]
ENSMUSG00000067931	Zfp948	30.5205	33.7551	22.1643	1.52189	0.605859	7.45526e-06	0.000499356	17	21567046	21588697	1	protein_coding	zinc finger protein 948 [Source:MGI Symbol;Acc:MGI:3040683]
ENSMUSG00000036391	Sec24a	37.6352	45.9256	30.2548	1.52033	0.604385	2.2408e-07	2.73378e-05	11	51692264	51763634	-1	protein_coding	Sec24 related gene family, member A (S. cerevisiae) [Source:MGI Symbol;Acc:MGI:1924621]
ENSMUSG00000019763	Rmnd1	63.9251	55.9957	85.0092	-1.51926	-0.603365	2.36846e-05	0.00124103	10	4401915	4432388	-1	protein_coding	required for meiotic nuclear division 1 homolog (S. cerevisiae) [Source:MGI Symbol;Acc:MGI:1913334]
ENSMUSG00000063698	Sfxn4	10.206	7.89981	11.9929	-1.51788	-0.602059	0.000928977	0.0203097	19	60837277	60861479	-1	protein_coding	sideroflexin 4 [Source:MGI Symbol;Acc:MGI:2137680]
ENSMUSG00000000628	Hk2	50.095	62.2687	41.0267	1.51657	0.600812	8.25675e-06	0.000537239	6	82725025	82774454	-1	protein_coding	hexokinase 2 [Source:MGI Symbol;Acc:MGI:1315197]
ENSMUSG00000038725	Pkhd1l1	23.4092	17.3491	26.1879	-1.5149	-0.59922	7.9143e-05	0.00328002	15	44457553	44597143	1	protein_coding	polycystic kidney and hepatic disease 1-like 1 [Source:MGI Symbol;Acc:MGI:2183153]
ENSMUSG00000037679	Inf2	88.3656	103.385	68.3841	1.51229	0.596731	0.000109547	0.00421772	12	112588784	112615556	1	protein_coding	inverted formin, FH2 and WH2 domain containing [Source:MGI Symbol;Acc:MGI:1917685]
ENSMUSG00000027195	Hsd17b12	28.7594	34.2159	22.6536	1.51161	0.59609	1.8424e-07	2.42063e-05	2	94032689	94157964	-1	protein_coding	hydroxysteroid (17-beta) dehydrogenase 12 [Source:MGI Symbol;Acc:MGI:1926967]
ENSMUSG00000001313	Rnd2	21.0232	25.4695	16.9621	1.5106	0.595119	5.29353e-07	5.71179e-05	11	101464999	101471853	1	protein_coding	Rho family GTPase 2 [Source:MGI Symbol;Acc:MGI:1338755]
ENSMUSG00000028461	Ccdc107	93.1823	69.7911	105.404	-1.50885	-0.593445	7.71358e-09	1.40531e-06	4	43492900	43495921	1	protein_coding	coiled-coil domain containing 107 [Source:MGI Symbol;Acc:MGI:1913423]
ENSMUSG00000020319	Wdpcp	10.2899	7.15334	10.7142	-1.50873	-0.593334	0.000172979	0.00595362	11	21572235	21898989	1	protein_coding	WD repeat containing planar cell polarity effector [Source:MGI Symbol;Acc:MGI:2144467]
ENSMUSG00000049536	Tceal1	11.0604	8.61532	13.0555	-1.50456	-0.589339	0.000751847	0.0177431	X	136707982	136711478	1	protein_coding	transcription elongation factor A (SII)-like 1 [Source:MGI Symbol;Acc:MGI:2385317]
ENSMUSG00000061171	Slc38a11	13.5394	10.4794	15.8011	-1.50163	-0.586528	0.00059565	0.0148521	2	65316430	65364034	-1	protein_coding	solute carrier family 38, member 11 [Source:MGI Symbol;Acc:MGI:2443383]
ENSMUSG00000062329	Cytl1	406.66	306.456	460.154	-1.50141	-0.586322	1.75929e-05	0.000973235	5	37735519	37739820	1	protein_coding	cytokine-like 1 [Source:MGI Symbol;Acc:MGI:2684993]
ENSMUSG00000027248	Pdia3	387.582	486.487	324.09	1.50092	0.585847	2.16295e-08	3.47701e-06	2	121413775	121438687	1	protein_coding	protein disulfide isomerase associated 3 [Source:MGI Symbol;Acc:MGI:95834]
ENSMUSG00000029718	Pcolce	15.6122	22.8378	15.2955	1.5	0.584966	1.15384e-05	0.000703841	5	137605103	137613784	-1	protein_coding	procollagen C-endopeptidase enhancer protein [Source:MGI Symbol;Acc:MGI:105099]
ENSMUSG00000055866	Per2	84.1655	101.814	67.8886	1.49992	0.584887	1.73132e-05	0.00096558	1	91415982	91459324	-1	protein_coding	period circadian clock 2 [Source:MGI Symbol;Acc:MGI:1195265]
ENSMUSG00000027864	Ptgfrn	45.7919	61.3465	40.8619	1.49975	0.584717	4.91638e-06	0.000357326	3	101040232	101110278	-1	protein_coding	prostaglandin F2 receptor negative regulator [Source:MGI Symbol;Acc:MGI:1277114]
ENSMUSG00000030256	Bhlhe41	11.1155	13.8088	9.22558	1.49948	0.584467	0.000958738	0.0206626	6	145858243	145865558	-1	protein_coding	basic helix-loop-helix family, member e41 [Source:MGI Symbol;Acc:MGI:1930704]
ENSMUSG00000037405	Icam1	19.6864	14.3512	21.4355	-1.49934	-0.584331	0.00013883	0.00509938	9	21015960	21028797	1	protein_coding	intercellular adhesion molecule 1 [Source:MGI Symbol;Acc:MGI:96392]
ENSMUSG00000002012	Pnck	63.1132	49.654	74.4069	-1.49744	-0.582494	4.35358e-07	4.91631e-05	X	73655994	73660117	-1	protein_coding	pregnancy upregulated non-ubiquitously expressed CaM kinase [Source:MGI Symbol;Acc:MGI:1347357]
ENSMUSG00000073599	Ecscr	12.4526	9.43582	14.0944	-1.49694	-0.582012	0.00098472	0.0210533	18	35713086	35722356	-1	protein_coding	endothelial cell surface expressed chemotaxis and apoptosis regulator [Source:MGI Symbol;Acc:MGI:1915795]
ENSMUSG00000032712	2810474O19Rik	88.2307	94.5516	63.0884	1.49671	0.581791	4.23176e-06	0.000319463	6	149309414	149335663	1	protein_coding	RIKEN cDNA 2810474O19 gene [Source:MGI Symbol;Acc:MGI:1914496]
ENSMUSG00000049588	Ccdc69	16.9803	14.805	22.1081	-1.4961	-0.581209	0.000573661	0.0144622	11	55049731	55078131	-1	protein_coding	coiled-coil domain containing 69 [Source:MGI Symbol;Acc:MGI:1196234]
ENSMUSG00000049502	Dtx3l	19.2448	16.2752	24.2069	-1.49504	-0.580184	0.000195077	0.00648547	16	35926511	35939151	-1	protein_coding	deltex 3-like (Drosophila) [Source:MGI Symbol;Acc:MGI:2656973]
ENSMUSG00000032718	Mansc1	9.29998	7.76894	11.6147	-1.49172	-0.576978	0.000807137	0.0185789	6	134609210	134632488	-1	protein_coding	MANSC domain containing 1 [Source:MGI Symbol;Acc:MGI:1914979]
ENSMUSG00000026014	Raph1	32.6014	42.3221	28.299	1.49102	0.576296	2.27478e-05	0.00121417	1	60482292	60567104	-1	protein_coding	Ras association (RalGDS/AF-6) and pleckstrin homology domains 1 [Source:MGI Symbol;Acc:MGI:1924550]
ENSMUSG00000026315	Serpinb8	8.81447	7.24779	10.8089	-1.49086	-0.576143	0.00281779	0.0444086	1	107590006	107610484	1	protein_coding	serine (or cysteine) peptidase inhibitor, clade B, member 8 [Source:MGI Symbol;Acc:MGI:894657]
ENSMUSG00000028124	Gclm	43.0031	51.3067	34.4816	1.48679	0.572203	4.43758e-07	4.92968e-05	3	122245557	122269984	1	protein_coding	glutamate-cysteine ligase, modifier subunit [Source:MGI Symbol;Acc:MGI:104995]
ENSMUSG00000021662	Arhgef28	10.0062	6.74725	9.99522	-1.48462	-0.570099	0.00242634	0.039848	13	97898595	98206165	-1	protein_coding	Rho guanine nucleotide exchange factor (GEF) 28 [Source:MGI Symbol;Acc:MGI:1346016]
ENSMUSG00000052921	Arhgef15	15.969	12.6021	18.7274	-1.48396	-0.569449	0.000317317	0.00916663	11	68943155	68957480	-1	protein_coding	Rho guanine nucleotide exchange factor (GEF) 15 [Source:MGI Symbol;Acc:MGI:3045246]
ENSMUSG00000071001	Hrct1	13.6842	14.957	10.0627	1.48389	0.569387	0.00299943	0.0458326	4	43727188	43728639	1	protein_coding	histidine rich carboxyl terminus 1 [Source:MGI Symbol;Acc:MGI:1917945]
ENSMUSG00000038543	BC028528	7.82622	6.11842	9.12599	-1.48285	-0.568375	0.00269659	0.0429443	3	95883954	95892005	-1	protein_coding	cDNA sequence BC028528 [Source:MGI Symbol;Acc:MGI:2385885]
ENSMUSG00000032845	Alpk2	9.52657	10.55	7.07807	1.48256	0.568094	0.000445692	0.0119937	18	65265529	65393888	-1	protein_coding	alpha-kinase 2 [Source:MGI Symbol;Acc:MGI:2449492]
ENSMUSG00000022665	Ccdc80	244.1	325.939	220.033	1.48144	0.566998	2.25038e-07	2.73378e-05	16	45093402	45127924	1	protein_coding	coiled-coil domain containing 80 [Source:MGI Symbol;Acc:MGI:1915146]
ENSMUSG00000055301	Adh7	19.4741	15.4717	22.7925	-1.48058	-0.566165	5.70852e-05	0.00250808	3	138217823	138233382	1	protein_coding	alcohol dehydrogenase 7 (class IV), mu or sigma polypeptide [Source:MGI Symbol;Acc:MGI:87926]
ENSMUSG00000074923	Pak6	11.9548	10.5226	15.4951	-1.4793	-0.564913	0.00335935	0.0493572	2	118663303	118698020	1	protein_coding	p21 protein (Cdc42/Rac)-activated kinase 6 [Source:MGI Symbol;Acc:MGI:2679420]
ENSMUSG00000025986	Slc39a10	19.0441	23.1611	15.6419	1.47846	0.5641	1.33713e-05	0.000787525	1	46807544	46892852	-1	protein_coding	solute carrier family 39 (zinc transporter), member 10 [Source:MGI Symbol;Acc:MGI:1914515]
ENSMUSG00000039195	1110008P14Rik	9.15887	11.8778	7.9706	1.47804	0.563684	0.00181636	0.0331295	2	32377097	32381938	-1	protein_coding	RIKEN cDNA 1110008P14 gene [Source:MGI Symbol;Acc:MGI:1920987]
ENSMUSG00000100493		7.31541	9.33083	6.34203	1.47703	0.562699	0.00297465	0.0457721	4	134741554	134743421	-1	lincRNA
ENSMUSG00000058571	Gpc6	223.198	171.968	253.849	-1.4765	-0.562185	4.64804e-06	0.000345167	14	116925297	117979529	1	protein_coding	glypican 6 [Source:MGI Symbol;Acc:MGI:1346322]
ENSMUSG00000059555	Tor4a	18.6807	16.7186	24.7368	-1.474	-0.559732	0.000140049	0.00511549	2	25192966	25196886	-1	protein_coding	torsin family 4, member A [Source:MGI Symbol;Acc:MGI:2442720]
ENSMUSG00000073147	5031425E22Rik	27.7078	31.0888	21.058	1.47358	0.559325	4.84916e-05	0.00219401	5	23382308	23434269	-1	lincRNA	RIKEN cDNA 5031425E22 gene [Source:MGI Symbol;Acc:MGI:1923227]
ENSMUSG00000039349	C130074G19Rik	16.4135	12.4418	18.3072	-1.47339	-0.559135	0.000289392	0.0085468	1	184871926	184883218	-1	protein_coding	RIKEN cDNA C130074G19 gene [Source:MGI Symbol;Acc:MGI:2444831]
ENSMUSG00000030659	Nucb2	30.9729	38.6469	26.215	1.47145	0.557235	1.93287e-06	0.000168221	7	116504369	116540554	1	protein_coding	nucleobindin 2 [Source:MGI Symbol;Acc:MGI:1858179]
ENSMUSG00000019850	Tnfaip3	18.6344	23.7816	16.1872	1.47142	0.55721	0.00208052	0.0363069	10	19000910	19015657	-1	protein_coding	tumor necrosis factor, alpha-induced protein 3 [Source:MGI Symbol;Acc:MGI:1196377]
ENSMUSG00000043587	Pxylp1	10.7172	14.6684	9.98914	1.46819	0.554035	0.00112868	0.0231915	9	96823336	96892669	-1	protein_coding	2-phosphoxylose phosphatase 1 [Source:MGI Symbol;Acc:MGI:2442444]
ENSMUSG00000050335	Lgals3	20.7393	24.2678	16.5257	1.46805	0.553898	0.000344394	0.00974285	14	47367751	47386160	1	protein_coding	lectin, galactose binding, soluble 3 [Source:MGI Symbol;Acc:MGI:96778]
ENSMUSG00000038068	Rnf144b	18.7684	16.2987	24.0268	-1.46757	-0.553434	2.59485e-05	0.00134103	13	47122720	47247991	1	protein_coding	ring finger protein 144B [Source:MGI Symbol;Acc:MGI:2384986]
ENSMUSG00000031880	Rrad	99.3078	80.076	117.31	-1.46583	-0.55172	1.72792e-05	0.00096558	8	104628066	104631321	-1	protein_coding	Ras-related associated with diabetes [Source:MGI Symbol;Acc:MGI:1930943]
ENSMUSG00000045672	Col27a1	46.2793	62.6052	42.5418	1.46582	0.551709	0.000168602	0.00590606	4	63214004	63334991	1	protein_coding	collagen, type XXVII, alpha 1 [Source:MGI Symbol;Acc:MGI:2672118]
ENSMUSG00000021388	Aspn	77.3453	77.9251	53.1796	1.46507	0.550969	0.000141875	0.0051421	13	49544443	49567557	1	protein_coding	asporin [Source:MGI Symbol;Acc:MGI:1913945]
ENSMUSG00000086389	Gm15998	11.221	8.69697	12.8832	-1.46454	-0.550452	0.0011962	0.0241225	3	89315439	89318907	1	processed_transcript	predicted gene 15998 [Source:MGI Symbol;Acc:MGI:3802094]
ENSMUSG00000029641	Rasl11a	25.4876	21.9642	32.1994	-1.46267	-0.548609	4.67855e-05	0.00212384	5	146845071	146847726	1	protein_coding	RAS-like, family 11, member A [Source:MGI Symbol;Acc:MGI:1916145]
ENSMUSG00000058672	Tubb2a	37.0701	48.7327	33.2391	1.46057	0.54653	2.93221e-06	0.00023164	13	34074301	34078008	-1	protein_coding	tubulin, beta 2A class IIA [Source:MGI Symbol;Acc:MGI:107861]
ENSMUSG00000030711	Sult1a1	42.1233	31.1699	45.587	-1.46043	-0.546394	3.38072e-05	0.00162081	7	126672865	126676432	-1	protein_coding	sulfotransferase family 1A, phenol-preferring, member 1 [Source:MGI Symbol;Acc:MGI:102896]
ENSMUSG00000024087	Cyp1b1	191.481	127.171	185.653	-1.45932	-0.5453	2.68192e-06	0.00021813	17	79706953	79715041	-1	protein_coding	cytochrome P450, family 1, subfamily b, polypeptide 1 [Source:MGI Symbol;Acc:MGI:88590]
ENSMUSG00000085037	4933421O10Rik	11.9723	14.4015	9.82192	1.45838	0.544365	0.00119695	0.0241225	4	33027142	33031323	-1	processed_transcript	RIKEN cDNA 4933421O10 gene [Source:MGI Symbol;Acc:MGI:1918323]
ENSMUSG00000050503	Fbxl22	77.3432	66.8302	97.4578	-1.45829	-0.544274	0.000562873	0.0142428	9	66508459	66514593	-1	protein_coding	F-box and leucine-rich repeat protein 22 [Source:MGI Symbol;Acc:MGI:1921415]
ENSMUSG00000038335	Tsr1	28.1228	34.5811	23.8017	1.45778	0.543772	5.91917e-05	0.00257578	11	74898071	74909342	1	protein_coding	TSR1 20S rRNA accumulation [Source:MGI Symbol;Acc:MGI:2144566]
ENSMUSG00000026655	Fam107b	11.0226	13.3118	9.02895	1.45752	0.543516	0.0022481	0.0382065	2	3613758	3782142	1	protein_coding	family with sequence similarity 107, member B [Source:MGI Symbol;Acc:MGI:1913790]
ENSMUSG00000024526	Cidea	20.5485	12.1103	17.7236	-1.45735	-0.54335	0.000289831	0.0085468	18	67343564	67367794	1	protein_coding	cell death-inducing DNA fragmentation factor, alpha subunit-like effector A [Source:MGI Symbol;Acc:MGI:1270845]
ENSMUSG00000052026	Slc6a7	50.4206	63.088	43.2736	1.45331	0.53934	0.000212877	0.00686028	18	60995381	61014199	-1	protein_coding	solute carrier family 6 (neurotransmitter transporter, L-proline), member 7 [Source:MGI Symbol;Acc:MGI:2147363]
ENSMUSG00000024529	Lox	626.717	807.656	555.748	1.45316	0.539194	2.10777e-06	0.000180003	18	52516069	52529867	-1	protein_coding	lysyl oxidase [Source:MGI Symbol;Acc:MGI:96817]
ENSMUSG00000090386	2810055G20Rik	16.4999	18.6211	12.8007	1.45294	0.538979	7.59415e-05	0.00318302	16	77236317	77691403	1	processed_transcript	RIKEN cDNA 2810055G20 gene [Source:MGI Symbol;Acc:MGI:1919929]
ENSMUSG00000025407	Gli1	20.1135	16.4164	23.8739	-1.45115	-0.537197	0.000469682	0.0124502	10	127329889	127341589	-1	protein_coding	GLI-Kruppel family member GLI1 [Source:MGI Symbol;Acc:MGI:95727]
ENSMUSG00000030317	Timp4	27.1355	29.5551	20.4424	1.45113	0.537173	0.00026517	0.00806966	6	115245616	115251849	-1	protein_coding	tissue inhibitor of metalloproteinase 4 [Source:MGI Symbol;Acc:MGI:109125]
ENSMUSG00000028896	Rcc1	8.30466	10.3047	7.12967	1.45037	0.536425	0.00273748	0.0434435	4	132331919	132353605	-1	protein_coding	regulator of chromosome condensation 1 [Source:MGI Symbol;Acc:MGI:1913989]
ENSMUSG00000078485	Plekhn1	13.1012	10.8069	15.6758	-1.44821	-0.534274	0.000729393	0.0173102	4	156221456	156228542	-1	protein_coding	pleckstrin homology domain containing, family N member 1 [Source:MGI Symbol;Acc:MGI:2387630]
ENSMUSG00000034353	Ramp1	132.938	108.538	157.032	-1.44694	-0.533008	2.21541e-06	0.000186616	1	91179822	91225196	1	protein_coding	receptor (calcitonin) activity modifying protein 1 [Source:MGI Symbol;Acc:MGI:1858418]
ENSMUSG00000101939		621.065	652.265	450.892	1.44652	0.532583	0.000569424	0.0143819	1	24612775	24613119	-1	pseudogene
ENSMUSG00000035944	Ttc38	15.3503	13.2532	19.215	-1.44627	-0.532341	0.00128022	0.0252789	15	85832306	85858822	1	protein_coding	tetratricopeptide repeat domain 38 [Source:MGI Symbol;Acc:MGI:2146198]
ENSMUSG00000025743	Sdc3	14.2826	18.3935	12.6107	1.44596	0.532028	0.00328596	0.0488036	4	130792537	130826319	1	protein_coding	syndecan 3 [Source:MGI Symbol;Acc:MGI:1349163]
ENSMUSG00000020116	Pno1	16.0096	18.0221	12.5033	1.44574	0.531813	0.000407075	0.0111246	11	17203198	17211568	-1	protein_coding	partner of NOB1 homolog (S. cerevisiae) [Source:MGI Symbol;Acc:MGI:1913499]
ENSMUSG00000020571	Pdia6	92.2983	117.754	81.5622	1.44456	0.530629	3.39807e-07	4.00269e-05	12	17266545	17284770	1	protein_coding	protein disulfide isomerase associated 6 [Source:MGI Symbol;Acc:MGI:1919103]
ENSMUSG00000020926	Adam11	83.4632	67.1703	96.8979	-1.44447	-0.530541	7.27575e-05	0.0030744	11	102761439	102780262	1	protein_coding	a disintegrin and metallopeptidase domain 11 [Source:MGI Symbol;Acc:MGI:1098667]
ENSMUSG00000020758	Itgb4	19.8347	15.2737	21.9434	-1.4426	-0.528667	0.00237439	0.0394836	11	115974709	116008412	1	protein_coding	integrin beta 4 [Source:MGI Symbol;Acc:MGI:96613]
ENSMUSG00000062590	Armc9	11.2675	8.95301	12.9106	-1.44177	-0.527841	0.000760721	0.0178789	1	86154780	86278284	1	protein_coding	armadillo repeat containing 9 [Source:MGI Symbol;Acc:MGI:1926045]
ENSMUSG00000020218	Wif1	34.0738	44.5261	30.8061	1.44099	0.527057	9.94395e-05	0.003927	10	121033960	121100650	1	protein_coding	Wnt inhibitory factor 1 [Source:MGI Symbol;Acc:MGI:1344332]
ENSMUSG00000039239	Tgfb2	109.157	133.624	92.7603	1.44038	0.526454	0.00207651	0.0362831	1	186623186	186705992	-1	protein_coding	transforming growth factor, beta 2 [Source:MGI Symbol;Acc:MGI:98726]
ENSMUSG00000030247	Kcnj8	34.6736	25.791	37.1095	-1.44021	-0.526283	0.000463297	0.0123884	6	142564939	142571356	-1	protein_coding	potassium inwardly-rectifying channel, subfamily J, member 8 [Source:MGI Symbol;Acc:MGI:1100508]
ENSMUSG00000023845	Lnpep	21.6258	24.1942	16.8005	1.4399	0.525971	0.00062087	0.0154247	17	17527723	17624489	-1	protein_coding	leucyl/cystinyl aminopeptidase [Source:MGI Symbol;Acc:MGI:2387123]
ENSMUSG00000007827	Ankrd26	9.19414	7.38045	10.6659	-1.43975	-0.525815	0.00325452	0.0486003	6	118501308	118562226	-1	protein_coding	ankyrin repeat domain 26 [Source:MGI Symbol;Acc:MGI:1917887]
ENSMUSG00000080316	Spaca6	102.764	118.119	82.4063	1.43489	0.520936	8.03252e-06	0.000525719	17	17830719	17843009	1	protein_coding	sperm acrosome associated 6 [Source:MGI Symbol;Acc:MGI:1922452]
ENSMUSG00000023411	Nfatc4	40.7433	34.8799	50.1299	-1.43489	-0.520935	2.58723e-06	0.000214254	14	55824795	55833943	1	protein_coding	nuclear factor of activated T cells, cytoplasmic, calcineurin dependent 4 [Source:MGI Symbol;Acc:MGI:1920431]
ENSMUSG00000030246	Ldhb	88.691	72.3138	103.931	-1.43433	-0.520381	1.6531e-07	2.23643e-05	6	142490249	142507957	-1	protein_coding	lactate dehydrogenase B [Source:MGI Symbol;Acc:MGI:96763]
ENSMUSG00000071711	Mpst	16.0427	12.9029	18.4883	-1.43413	-0.520171	0.000315708	0.00913947	15	78406712	78414002	1	protein_coding	mercaptopyruvate sulfurtransferase [Source:MGI Symbol;Acc:MGI:2179733]
ENSMUSG00000022216	Psme1	38.3849	31.0529	44.4227	-1.43398	-0.520024	8.46795e-07	8.32418e-05	14	55578123	55581529	1	protein_coding	proteasome (prosome, macropain) activator subunit 1 (PA28 alpha) [Source:MGI Symbol;Acc:MGI:1096367]
ENSMUSG00000022951	Rcan1	42.1084	54.2033	37.6205	1.4335	0.519537	0.00256307	0.0415443	16	92391953	92466146	-1	protein_coding	regulator of calcineurin 1 [Source:MGI Symbol;Acc:MGI:1890564]
ENSMUSG00000032350	Gclc	37.3885	41.4473	28.9614	1.43317	0.519212	1.69006e-05	0.000954256	9	77754535	77794485	1	protein_coding	glutamate-cysteine ligase, catalytic subunit [Source:MGI Symbol;Acc:MGI:104990]
ENSMUSG00000047139	Cd24a	40.1061	27.8692	39.818	-1.433	-0.519038	0.000575407	0.0144795	10	43579169	43584262	1	protein_coding	CD24a antigen [Source:MGI Symbol;Acc:MGI:88323]
ENSMUSG00000099406		55.172	36.4172	52.2662	-1.43163	-0.517655	0.000529972	0.0135682	9	90938980	90939195	1	lincRNA
ENSMUSG00000029769	Ccdc136	21.4018	17.7438	25.3692	-1.43137	-0.517394	1.52688e-05	0.000872943	6	29396309	29426994	1	protein_coding	coiled-coil domain containing 136 [Source:MGI Symbol;Acc:MGI:1918128]
ENSMUSG00000057561	Eif1a	45.4982	53.8489	37.6405	1.43053	0.516551	1.19515e-05	0.000716252	18	46597704	46610225	1	protein_coding	eukaryotic translation initiation factor 1A [Source:MGI Symbol;Acc:MGI:95298]
ENSMUSG00000020142	Slc1a4	38.4848	45.8906	32.0988	1.43042	0.516438	3.73462e-05	0.0017476	11	20302180	20332713	-1	protein_coding	solute carrier family 1 (glutamate/neutral amino acid transporter), member 4 [Source:MGI Symbol;Acc:MGI:2135601]
ENSMUSG00000010755	Cars	26.4896	31.6685	22.0364	1.43033	0.516345	9.79597e-06	0.000616103	7	143557230	143600090	-1	protein_coding	cysteinyl-tRNA synthetase [Source:MGI Symbol;Acc:MGI:1351477]
ENSMUSG00000040219	Ttc12	22.0121	17.1674	24.4285	-1.43008	-0.516097	0.000125832	0.00470268	9	49436963	49486225	-1	protein_coding	tetratricopeptide repeat domain 12 [Source:MGI Symbol;Acc:MGI:2444588]
ENSMUSG00000044548	Dact1	11.4995	9.29209	13.2062	-1.42994	-0.515951	0.00229294	0.0385846	12	71309884	71320107	1	protein_coding	dapper homolog 1, antagonist of beta-catenin (xenopus) [Source:MGI Symbol;Acc:MGI:1891740]
ENSMUSG00000050965	Prkca	28.933	38.1884	26.5948	1.42975	0.515765	1.23949e-05	0.00073958	11	107933387	108343928	-1	protein_coding	protein kinase C, alpha [Source:MGI Symbol;Acc:MGI:97595]
ENSMUSG00000024854	Pold4	21.4435	17.9973	25.726	-1.42862	-0.51462	3.10794e-05	0.00152759	19	4231899	4233631	1	protein_coding	polymerase (DNA-directed), delta 4 [Source:MGI Symbol;Acc:MGI:1916995]
ENSMUSG00000046167	Gldn	31.3199	44.9722	31.5102	1.42818	0.51418	7.29001e-05	0.0030744	9	54286486	54341786	1	protein_coding	gliomedin [Source:MGI Symbol;Acc:MGI:2388361]
ENSMUSG00000031808	Slc27a1	45.4824	35.2956	50.3785	-1.42759	-0.513582	9.51444e-07	8.96589e-05	8	71568927	71586708	1	protein_coding	solute carrier family 27 (fatty acid transporter), member 1 [Source:MGI Symbol;Acc:MGI:1347098]
ENSMUSG00000097772	5430416N02Rik	10.829	12.6504	8.85247	1.42679	0.512777	0.000862477	0.019447	5	100420842	100429516	-1	lincRNA	RIKEN cDNA 5430416N02 gene [Source:MGI Symbol;Acc:MGI:1918676]
ENSMUSG00000041329	Atp1b2	139.992	123.821	176.656	-1.4264	-0.512374	9.12811e-06	0.000582834	11	69599736	69605942	-1	protein_coding	ATPase, Na+/K+ transporting, beta 2 polypeptide [Source:MGI Symbol;Acc:MGI:88109]
ENSMUSG00000024208	Uqcc2	15.8021	18.7495	13.0155	1.4258	0.511772	0.000435245	0.0117766	17	27122663	27133916	-1	protein_coding	ubiquinol-cytochrome c reductase complex assembly factor 2 [Source:MGI Symbol;Acc:MGI:1914517]
ENSMUSG00000042116	Vwa1	21.2814	17.4553	24.8892	-1.42566	-0.511635	0.000587505	0.0146758	4	155768149	155774698	-1	protein_coding	von Willebrand factor A domain containing 1 [Source:MGI Symbol;Acc:MGI:2179729]
ENSMUSG00000038539	Atf5	72.0994	97.2914	68.2817	1.42481	0.510773	1.10905e-07	1.56228e-05	7	44812257	44816658	-1	protein_coding	activating transcription factor 5 [Source:MGI Symbol;Acc:MGI:2141857]
ENSMUSG00000053898	Ech1	104.947	81.1955	115.832	-1.42435	-0.510303	5.22988e-05	0.00233514	7	28825217	28832247	1	protein_coding	enoyl coenzyme A hydratase 1, peroxisomal [Source:MGI Symbol;Acc:MGI:1858208]
ENSMUSG00000040170	Fmo2	1805.24	1293.34	1842.02	-1.42414	-0.510094	0.000245453	0.00767476	1	162874317	162898726	-1	protein_coding	flavin containing monooxygenase 2 [Source:MGI Symbol;Acc:MGI:1916776]
ENSMUSG00000030257	Srgap3	54.8884	74.1094	51.9899	1.42358	0.509521	0.000308738	0.00897573	6	112717971	112947266	-1	protein_coding	SLIT-ROBO Rho GTPase activating protein 3 [Source:MGI Symbol;Acc:MGI:2152938]
ENSMUSG00000028967	Errfi1	196.58	214.054	150.355	1.42252	0.508446	0.00235732	0.0393678	4	150853919	150868892	1	protein_coding	ERBB receptor feedback inhibitor 1 [Source:MGI Symbol;Acc:MGI:1921405]
ENSMUSG00000028614	Ndc1	17.9548	20.39	14.4417	1.42203	0.507955	8.65207e-05	0.00349769	4	107367784	107416346	1	protein_coding	NDC1 transmembrane nucleoporin [Source:MGI Symbol;Acc:MGI:1920037]
ENSMUSG00000057982	Zfp809	51.7144	55.9059	39.3412	1.42107	0.506978	0.00241152	0.0397765	9	22225714	22243197	1	protein_coding	zinc finger protein 809 [Source:MGI Symbol;Acc:MGI:2143362]
ENSMUSG00000042286	Stab1	90.4166	75.8892	107.709	-1.4208	-0.506699	0.000421212	0.011465	14	31139013	31168641	-1	protein_coding	stabilin 1 [Source:MGI Symbol;Acc:MGI:2178742]
ENSMUSG00000042622	Maff	16.8041	19.5966	13.879	1.41998	0.505876	0.000832605	0.0189612	15	79347541	79359072	1	protein_coding	v-maf musculoaponeurotic fibrosarcoma oncogene family, protein F (avian) [Source:MGI Symbol;Acc:MGI:96910]
ENSMUSG00000036678	Aaas	11.6507	14.8055	10.373	1.41874	0.504614	0.00188625	0.0338237	15	102338247	102350759	-1	protein_coding	achalasia, adrenocortical insufficiency, alacrimia [Source:MGI Symbol;Acc:MGI:2443767]
ENSMUSG00000059146	Ntrk3	114.269	92.5947	131.289	-1.41774	-0.503594	6.94232e-06	0.000469603	7	78192362	78578408	-1	protein_coding	neurotrophic tyrosine kinase, receptor, type 3 [Source:MGI Symbol;Acc:MGI:97385]
ENSMUSG00000004151	Etv1	13.3728	10.8345	15.386	-1.41767	-0.503518	0.000872501	0.0195646	12	38779380	38868215	1	protein_coding	ets variant 1 [Source:MGI Symbol;Acc:MGI:99254]
ENSMUSG00000029165	Agbl5	12.8018	10.5842	14.9887	-1.41688	-0.502721	0.000542817	0.0138021	5	30888694	30906965	1	protein_coding	ATP/GTP binding protein-like 5 [Source:MGI Symbol;Acc:MGI:2441745]
ENSMUSG00000020604	Arsg	10.2356	12.2792	8.67288	1.41608	0.501907	0.00322282	0.0482328	11	109473374	109573330	1	protein_coding	arylsulfatase G [Source:MGI Symbol;Acc:MGI:1921258]
ENSMUSG00000034422	Parp14	22.6718	18.0376	25.4487	-1.41497	-0.500768	0.00228738	0.0385633	16	35832874	35871544	-1	protein_coding	poly (ADP-ribose) polymerase family, member 14 [Source:MGI Symbol;Acc:MGI:1919489]
ENSMUSG00000028034	Fubp1	75.0272	84.9621	60.0446	1.41465	0.50045	0.00151006	0.0287374	3	152210458	152236830	1	protein_coding	far upstream element (FUSE) binding protein 1 [Source:MGI Symbol;Acc:MGI:1196294]
ENSMUSG00000040841	Six5	33.7128	29.7105	41.9565	-1.41306	-0.498827	0.000212647	0.00686028	7	19094594	19098549	1	protein_coding	sine oculis-related homeobox 5 [Source:MGI Symbol;Acc:MGI:106220]
ENSMUSG00000032609	Klhdc8b	53.4981	43.4716	61.4729	-1.41306	-0.498823	2.13006e-07	2.6702e-05	9	108447658	108452377	-1	protein_coding	kelch domain containing 8B [Source:MGI Symbol;Acc:MGI:1925517]
ENSMUSG00000031409	Tceal6	16.3066	14.7141	20.7896	-1.41256	-0.498312	0.000181078	0.00617021	X	135208687	135210687	-1	protein_coding	transcription elongation factor A (SII)-like 6 [Source:MGI Symbol;Acc:MGI:1923939]
ENSMUSG00000071317	Bves	12.5593	9.70796	13.6752	-1.41226	-0.498002	0.00174921	0.0321685	10	45335762	45369708	1	protein_coding	blood vessel epicardial substance [Source:MGI Symbol;Acc:MGI:1346013]
ENSMUSG00000038692	Hoxb4	20.892	24.1132	17.0487	1.41151	0.497242	2.05381e-05	0.00110922	11	96318267	96321638	1	protein_coding	homeobox B4 [Source:MGI Symbol;Acc:MGI:96185]
ENSMUSG00000022742	Cpox	18.9387	23.5027	16.6024	1.4105	0.496207	0.000488981	0.0128047	16	58670208	58680391	1	protein_coding	coproporphyrinogen oxidase [Source:MGI Symbol;Acc:MGI:104841]
ENSMUSG00000000325	Arvcf	29.9738	37.9839	26.9119	1.40975	0.495437	0.000182497	0.00620298	16	18348182	18407076	1	protein_coding	armadillo repeat gene deleted in velo-cardio-facial syndrome [Source:MGI Symbol;Acc:MGI:109620]
ENSMUSG00000047407	Tgif1	19.5773	25.1883	17.8156	1.40959	0.495272	0.000123265	0.00462717	17	70844205	70853546	-1	protein_coding	TGFB-induced factor homeobox 1 [Source:MGI Symbol;Acc:MGI:1194497]
ENSMUSG00000028364	Tnc	220.799	288.773	204.986	1.40884	0.494512	0.000207724	0.00674189	4	63959785	64047015	-1	protein_coding	tenascin C [Source:MGI Symbol;Acc:MGI:101922]
ENSMUSG00000031548	Sfrp1	90.4462	76.7651	108.015	-1.40872	-0.494389	0.000935046	0.0203447	8	23411502	23449632	1	protein_coding	secreted frizzled-related protein 1 [Source:MGI Symbol;Acc:MGI:892014]
ENSMUSG00000020184	Mdm2	67.6371	81.1988	57.6473	1.40619	0.491789	4.21495e-07	4.83976e-05	10	117688888	117710758	-1	protein_coding	transformed mouse 3T3 cell double minute 2 [Source:MGI Symbol;Acc:MGI:96952]
ENSMUSG00000039782	Cpeb2	18.3333	20.9871	14.9822	1.40535	0.490928	0.000521709	0.0134249	5	43233463	43289724	1	protein_coding	cytoplasmic polyadenylation element binding protein 2 [Source:MGI Symbol;Acc:MGI:2442640]
ENSMUSG00000044475	Ascc1	14.4248	11.2534	15.833	-1.40483	-0.490397	0.00033301	0.00949947	10	60002805	60099990	1	protein_coding	activating signal cointegrator 1 complex subunit 1 [Source:MGI Symbol;Acc:MGI:1916340]
ENSMUSG00000025068	Gsto1	16.8525	19.7267	14.1394	1.40421	0.489759	0.000204032	0.00665367	19	47854970	47864790	1	protein_coding	glutathione S-transferase omega 1 [Source:MGI Symbol;Acc:MGI:1342273]
ENSMUSG00000074794	Arrdc3	253.643	282.9	201.493	1.40303	0.488541	0.00132307	0.0257895	13	80883384	80896035	1	protein_coding	arrestin domain containing 3 [Source:MGI Symbol;Acc:MGI:2145242]
ENSMUSG00000021708	Rasgrf2	14.5099	11.5782	16.0468	-1.40071	-0.48616	0.0016607	0.0309152	13	91880400	92131656	-1	protein_coding	RAS protein-specific guanine nucleotide-releasing factor 2 [Source:MGI Symbol;Acc:MGI:109137]
ENSMUSG00000042354	Gnl3	31.7503	38.0833	27.2302	1.39956	0.484974	0.000194915	0.00648547	14	31012434	31019089	-1	protein_coding	guanine nucleotide binding protein-like 3 (nucleolar) [Source:MGI Symbol;Acc:MGI:1353651]
ENSMUSG00000089901	Gm8113	64.0409	70.5504	50.4723	1.39934	0.484742	0.00078911	0.0182753	14	43925390	43933411	1	protein_coding	predicted gene 8113 [Source:MGI Symbol;Acc:MGI:3648791]
ENSMUSG00000004221	Ikbkg	58.781	70.1447	50.1086	1.39821	0.483583	9.40434e-07	8.92368e-05	X	74393290	74453854	1	protein_coding	inhibitor of kappaB kinase gamma [Source:MGI Symbol;Acc:MGI:1338074]
ENSMUSG00000032648	Pygm	79.8313	70.2354	98.2108	-1.398	-0.483362	2.97631e-05	0.00147255	19	6384399	6398459	1	protein_coding	muscle glycogen phosphorylase [Source:MGI Symbol;Acc:MGI:97830]
ENSMUSG00000031636	Pdlim3	351.044	258.89	361.916	-1.39788	-0.483246	0.000101203	0.00397895	8	45885485	45919546	1	protein_coding	PDZ and LIM domain 3 [Source:MGI Symbol;Acc:MGI:1859274]
ENSMUSG00000074415	2610203C20Rik	379.014	429.17	307.114	1.3974	0.482743	1.45343e-05	0.000834439	9	41376397	41617772	1	processed_transcript	RIKEN cDNA 2610203C20 gene [Source:MGI Symbol;Acc:MGI:1917705]
ENSMUSG00000032035	Ets1	33.0545	41.4346	29.7235	1.39688	0.482207	1.82651e-05	0.00100635	9	32636221	32757820	1	protein_coding	E26 avian leukemia oncogene 1, 5' domain [Source:MGI Symbol;Acc:MGI:95455]
ENSMUSG00000025586	Cpeb1	27.3614	36.2628	25.9877	1.39639	0.481703	0.00134089	0.0260996	7	81347026	81455465	-1	protein_coding	cytoplasmic polyadenylation element binding protein 1 [Source:MGI Symbol;Acc:MGI:108442]
ENSMUSG00000018830	Myh11	10555.6	8839.78	12329.8	-1.39479	-0.480047	1.33803e-09	2.72879e-07	16	14194527	14291408	-1	protein_coding	myosin, heavy polypeptide 11, smooth muscle [Source:MGI Symbol;Acc:MGI:102643]
ENSMUSG00000035722	Abca7	23.0971	26.2725	18.8093	1.39369	0.478906	0.00058286	0.0145864	10	79996494	80015572	1	protein_coding	ATP-binding cassette, sub-family A (ABC1), member 7 [Source:MGI Symbol;Acc:MGI:1351646]
ENSMUSG00000040918	Slc19a2	11.9791	15.2362	10.8576	1.39349	0.478698	0.00331225	0.0491407	1	164249046	164265385	1	protein_coding	solute carrier family 19 (thiamine transporter), member 2 [Source:MGI Symbol;Acc:MGI:1928761]
ENSMUSG00000033022	Cdo1	113.318	136.568	97.9885	1.39302	0.478213	7.49921e-05	0.0031529	18	46713205	46728342	-1	protein_coding	cysteine dioxygenase 1, cytosolic [Source:MGI Symbol;Acc:MGI:105925]
ENSMUSG00000029864	Gstk1	21.3995	17.3611	24.2033	-1.39188	-0.47703	0.000363276	0.0101058	6	42245935	42250441	1	protein_coding	glutathione S-transferase kappa 1 [Source:MGI Symbol;Acc:MGI:1923513]
ENSMUSG00000079083	Jrkl	19.1768	21.5943	15.5903	1.39159	0.476736	0.000823477	0.0188475	9	13242790	13245741	-1	protein_coding	Jrk-like [Source:MGI Symbol;Acc:MGI:1924782]
ENSMUSG00000045679	Pqlc3	35.1525	41.8444	29.9933	1.39144	0.476574	0.000140412	0.00511549	12	16988648	17000408	-1	protein_coding	PQ loop repeat containing [Source:MGI Symbol;Acc:MGI:2444067]
ENSMUSG00000041445	Mmrn2	58.9796	49.1818	68.3928	-1.39137	-0.476506	0.00082575	0.018868	14	34375504	34404287	1	protein_coding	multimerin 2 [Source:MGI Symbol;Acc:MGI:2385618]
ENSMUSG00000026238	Ptma	461.47	514.966	370.259	1.39087	0.475988	2.63811e-06	0.000215851	1	86526726	86530712	1	protein_coding	prothymosin alpha [Source:MGI Symbol;Acc:MGI:97803]
ENSMUSG00000067818	Myl9	3523.09	2933.57	4074.42	-1.38888	-0.473919	1.27521e-06	0.000116943	2	156775420	156781658	1	protein_coding	myosin, light polypeptide 9, regulatory [Source:MGI Symbol;Acc:MGI:2138915]
ENSMUSG00000042688	Mapk6	45.7723	54.454	39.1535	1.38859	0.473622	1.56502e-05	0.00088761	9	75369062	75410005	-1	protein_coding	mitogen-activated protein kinase 6 [Source:MGI Symbol;Acc:MGI:1354946]
ENSMUSG00000020737	Hn1	11.6524	13.9037	10.074	1.38827	0.473288	0.00146228	0.0279059	11	115497353	115514387	-1	protein_coding	hematological and neurological expressed sequence 1 [Source:MGI Symbol;Acc:MGI:1096361]
ENSMUSG00000034429	Zfp707	56.4819	44.0952	61.072	-1.3873	-0.472275	2.18501e-06	0.000185441	15	75969123	75975868	1	protein_coding	zinc finger protein 707 [Source:MGI Symbol;Acc:MGI:1916270]
ENSMUSG00000020893	Per1	122.865	123.898	89.2461	1.38702	0.471987	0.00293127	0.0455105	11	69095217	69109960	1	protein_coding	period circadian clock 1 [Source:MGI Symbol;Acc:MGI:1098283]
ENSMUSG00000022360	Atad2	14.8675	17.1802	12.3921	1.38695	0.471916	0.00191421	0.0341264	15	58094047	58135082	-1	protein_coding	ATPase family, AAA domain containing 2 [Source:MGI Symbol;Acc:MGI:1917722]
ENSMUSG00000000275	Trim25	14.1505	12.2788	17.0202	-1.38678	-0.471742	0.00257215	0.0415786	11	88999376	89020293	1	protein_coding	tripartite motif-containing 25 [Source:MGI Symbol;Acc:MGI:102749]
ENSMUSG00000021592	Arsk	14.0072	11.5557	15.9941	-1.38626	-0.471199	0.000858331	0.0193855	13	76060422	76098660	-1	protein_coding	arylsulfatase K [Source:MGI Symbol;Acc:MGI:1924291]
ENSMUSG00000027660	Skil	119.356	131.222	94.7692	1.38559	0.470501	1.16488e-05	0.000704289	3	31095058	31122577	1	protein_coding	SKI-like [Source:MGI Symbol;Acc:MGI:106203]
ENSMUSG00000035919	Bbs9	21.1976	17.5117	24.3068	-1.38492	-0.469797	0.000220546	0.00705747	9	22475715	22888280	1	protein_coding	Bardet-Biedl syndrome 9 (human) [Source:MGI Symbol;Acc:MGI:2442833]
ENSMUSG00000001946	Esam	54.5872	44.4145	61.3308	-1.38367	-0.468496	3.17087e-05	0.00154739	9	37528078	37538319	1	protein_coding	endothelial cell-specific adhesion molecule [Source:MGI Symbol;Acc:MGI:1916774]
ENSMUSG00000030022	Adamts9	36.8052	42.6551	30.8899	1.3828	0.467592	2.26541e-05	0.0012139	6	92772699	92943492	-1	protein_coding	a disintegrin-like and metallopeptidase (reprolysin type) with thrombospondin type 1 motif, 9 [Source:MGI Symbol;Acc:MGI:1916320]
ENSMUSG00000022421	Nptxr	62.2383	78.4948	56.6771	1.38277	0.467558	2.42801e-07	2.9102e-05	15	79786352	79804766	-1	protein_coding	neuronal pentraxin receptor [Source:MGI Symbol;Acc:MGI:1920590]
ENSMUSG00000022679	Mpv17l	23.1737	18.3926	25.4757	-1.3825	-0.467277	0.000198088	0.00653136	16	13903161	13949619	1	protein_coding	Mpv17 transgene, kidney disease mutant-like [Source:MGI Symbol;Acc:MGI:2135951]
ENSMUSG00000059921	Unc5c	79.2532	62.9469	87.1323	-1.38242	-0.4672	0.000258207	0.00794625	3	141465564	141834924	1	protein_coding	unc-5 homolog C (C. elegans) [Source:MGI Symbol;Acc:MGI:1095412]
ENSMUSG00000030541	Idh2	96.2198	78.3067	108.408	-1.38235	-0.467127	4.55418e-06	0.000340045	7	80094846	80115392	-1	protein_coding	isocitrate dehydrogenase 2 (NADP+), mitochondrial [Source:MGI Symbol;Acc:MGI:96414]
ENSMUSG00000023048	Prr13	28.5015	24.1732	33.3811	-1.37981	-0.464474	4.08088e-05	0.00189021	15	102459028	102462806	1	protein_coding	proline rich 13 [Source:MGI Symbol;Acc:MGI:1913401]
ENSMUSG00000040811	Eml2	67.7248	59.3247	81.8772	-1.3792	-0.463833	2.41048e-06	0.000200834	7	19176421	19206482	1	protein_coding	echinoderm microtubule associated protein like 2 [Source:MGI Symbol;Acc:MGI:1919455]
ENSMUSG00000028088	Fmo5	49.4171	39.7964	54.8694	-1.37908	-0.463702	2.22617e-06	0.000186616	3	97628804	97655282	1	protein_coding	flavin containing monooxygenase 5 [Source:MGI Symbol;Acc:MGI:1310004]
ENSMUSG00000029661	Col1a2	2524.51	3318.45	2406.36	1.37898	0.463599	3.70071e-06	0.000284081	6	4504814	4541543	1	protein_coding	collagen, type I, alpha 2 [Source:MGI Symbol;Acc:MGI:88468]
ENSMUSG00000033910	Gucy1a3	342.202	285.646	393.474	-1.37732	-0.461863	2.18006e-05	0.00117277	3	82092428	82145877	-1	protein_coding	guanylate cyclase 1, soluble, alpha 3 [Source:MGI Symbol;Acc:MGI:1926562]
ENSMUSG00000046152	Fut10	13.3371	11.8853	16.2954	-1.37693	-0.461455	0.00284459	0.044647	8	31187331	31261738	1	protein_coding	fucosyltransferase 10 [Source:MGI Symbol;Acc:MGI:2384748]
ENSMUSG00000005087	Cd44	44.0547	56.3007	40.8161	1.37684	0.461365	0.000265899	0.00807389	2	102811141	102901665	-1	protein_coding	CD44 antigen [Source:MGI Symbol;Acc:MGI:88338]
ENSMUSG00000006342	Susd2	44.3817	38.8847	53.5839	-1.37669	-0.461203	9.77e-05	0.00388073	10	75636619	75644008	-1	protein_coding	sushi domain containing 2 [Source:MGI Symbol;Acc:MGI:1918983]
ENSMUSG00000010067	Rassf1	34.7008	40.2365	29.1639	1.3755	0.459954	8.69069e-05	0.00350294	9	107551555	107562263	1	protein_coding	Ras association (RalGDS/AF-6) domain family member 1 [Source:MGI Symbol;Acc:MGI:1928386]
ENSMUSG00000031994	Adamts8	38.9387	55.2751	40.2337	1.37537	0.45982	0.000155212	0.00550861	9	30942562	30963838	1	protein_coding	a disintegrin-like and metallopeptidase (reprolysin type) with thrombospondin type 1 motif, 8 [Source:MGI Symbol;Acc:MGI:1353468]
ENSMUSG00000097353	A430046D13Rik	11.416	9.18235	12.5848	-1.37444	-0.458843	0.00233399	0.0391309	10	128499364	128504242	1	lincRNA	Riken cDNA A430046D13 gene [Source:MGI Symbol;Acc:MGI:3609643]
ENSMUSG00000042613	Pbxip1	1266.76	1047.74	1439.03	-1.37344	-0.457796	7.07303e-07	7.328e-05	3	89436706	89450952	1	protein_coding	pre B cell leukemia transcription factor interacting protein 1 [Source:MGI Symbol;Acc:MGI:2441670]
ENSMUSG00000030527	Crtc3	125.52	109.474	150.187	-1.3718	-0.456072	1.19324e-05	0.000716252	7	80586627	80688877	-1	protein_coding	CREB regulated transcription coactivator 3 [Source:MGI Symbol;Acc:MGI:1917711]
ENSMUSG00000016494	Cd34	57.8317	44.3233	60.702	-1.37158	-0.455836	0.000272723	0.00817797	1	194938821	194961292	1	protein_coding	CD34 antigen [Source:MGI Symbol;Acc:MGI:88329]
ENSMUSG00000079057	Cyp4v3	16.4	13.6979	18.7404	-1.37128	-0.455525	0.000342911	0.00972102	8	45269671	45333216	-1	protein_coding	cytochrome P450, family 4, subfamily v, polypeptide 3 [Source:MGI Symbol;Acc:MGI:2142763]
ENSMUSG00000030245	Golt1b	38.1365	44.0455	32.1585	1.3701	0.454285	4.09931e-05	0.00189233	6	142387221	142403858	1	protein_coding	golgi transport 1 homolog B (S. cerevisiae) [Source:MGI Symbol;Acc:MGI:1914214]
ENSMUSG00000018415	Gid4	92.6532	112.351	82.1331	1.37009	0.454276	9.10438e-05	0.00364816	11	60417145	60450927	1	protein_coding	GID complex subunit 4, VID24 homolog (S. cerevisiae) [Source:MGI Symbol;Acc:MGI:1914021]
ENSMUSG00000030630	Fah	25.3912	19.6324	26.8191	-1.36962	-0.453773	2.85981e-05	0.00143663	7	84585159	84606722	-1	protein_coding	fumarylacetoacetate hydrolase [Source:MGI Symbol;Acc:MGI:95482]
ENSMUSG00000058135	Gstm1	380.452	332.34	455.239	-1.36948	-0.453628	2.98518e-05	0.00147255	3	108012255	108017973	-1	protein_coding	glutathione S-transferase, mu 1 [Source:MGI Symbol;Acc:MGI:95860]
ENSMUSG00000022443	Myh9	671.495	852.025	622.105	1.36947	0.453623	5.0393e-06	0.000362405	15	77760587	77842175	-1	protein_coding	myosin, heavy polypeptide 9, non-muscle [Source:MGI Symbol;Acc:MGI:107717]
ENSMUSG00000048100	Taf13	18.0095	22.4239	16.2818	1.36831	0.452392	0.000198847	0.00653136	3	108571698	108583222	1	protein_coding	TAF13 RNA polymerase II, TATA box binding protein (TBP)-associated factor [Source:MGI Symbol;Acc:MGI:1913500]
ENSMUSG00000021392	Nol8	17.7781	21.1008	15.4711	1.36823	0.452315	0.00228885	0.0385633	13	49653350	49679015	1	protein_coding	nucleolar protein 8 [Source:MGI Symbol;Acc:MGI:1918180]
ENSMUSG00000050043	Tmx2	29.0469	35.384	25.8623	1.36813	0.452208	4.20253e-05	0.00193345	2	84671316	84679140	-1	protein_coding	thioredoxin-related transmembrane protein 2 [Source:MGI Symbol;Acc:MGI:1914208]
ENSMUSG00000042349	Ikbke	31.2291	27.1286	37.0428	-1.36697	-0.450985	0.000224351	0.0071126	1	131254343	131279606	-1	protein_coding	inhibitor of kappaB kinase epsilon [Source:MGI Symbol;Acc:MGI:1929612]
ENSMUSG00000026728	Vim	5646.92	4468.88	6105.77	-1.36626	-0.450227	1.59012e-06	0.000140177	2	13573927	13582826	1	protein_coding	vimentin [Source:MGI Symbol;Acc:MGI:98932]
ENSMUSG00000063694	Cycs	21.9857	26.4582	19.3906	1.36613	0.450092	0.000490108	0.0128047	6	50562563	50566538	-1	protein_coding	cytochrome c, somatic [Source:MGI Symbol;Acc:MGI:88578]
ENSMUSG00000062980	Cped1	1014.63	811.234	1106.54	-1.36387	-0.447703	6.76972e-06	0.000460206	6	21985916	22256404	1	protein_coding	cadherin-like and PC-esterase domain containing 1 [Source:MGI Symbol;Acc:MGI:2444814]
ENSMUSG00000036403	Cep135	14.2273	15.1028	11.0522	1.36384	0.44768	0.00275738	0.0437087	5	76588698	76646466	1	protein_coding	centrosomal protein 135 [Source:MGI Symbol;Acc:MGI:2681869]
ENSMUSG00000031538	Plat	61.6079	84.7924	62.296	1.36344	0.447254	6.63652e-06	0.000455685	8	22757744	22782847	1	protein_coding	plasminogen activator, tissue [Source:MGI Symbol;Acc:MGI:97610]
ENSMUSG00000101625		63.7101	49.9506	68.2183	-1.36344	-0.44725	0.000171928	0.00593237	1	87080171	87096418	1	lincRNA
ENSMUSG00000025027	Xpnpep1	40.0865	51.6132	37.8322	1.36275	0.446525	0.00115403	0.0235837	19	52943417	53040214	-1	protein_coding	X-prolyl aminopeptidase (aminopeptidase P) 1, soluble [Source:MGI Symbol;Acc:MGI:2180003]
ENSMUSG00000028776	Tinagl1	249.893	216.853	295.432	-1.36227	-0.446012	6.2314e-05	0.00268599	4	130164454	130175122	-1	protein_coding	tubulointerstitial nephritis antigen-like 1 [Source:MGI Symbol;Acc:MGI:2137617]
ENSMUSG00000031770	Herpud1	73.8651	91.9339	67.6095	1.36183	0.445549	1.58873e-06	0.000140177	8	94386438	94395377	1	protein_coding	homocysteine-inducible, endoplasmic reticulum stress-inducible, ubiquitin-like domain member 1 [Source:MGI Symbol;Acc:MGI:1927406]
ENSMUSG00000006526	Tmem110	327.192	288.448	392.234	-1.36002	-0.443627	0.000109888	0.00421772	14	30825590	30876986	1	protein_coding	transmembrane protein 110 [Source:MGI Symbol;Acc:MGI:1921500]
ENSMUSG00000034108	Ccs	19.0764	15.7413	21.5327	-1.35983	-0.443429	0.000503327	0.0130009	19	4825366	4839322	-1	protein_coding	copper chaperone for superoxide dismutase [Source:MGI Symbol;Acc:MGI:1333783]
ENSMUSG00000030772	Dkk3	477.506	646.82	475.658	1.35979	0.443387	4.37358e-05	0.00199868	7	112116019	112159057	-1	protein_coding	dickkopf homolog 3 (Xenopus laevis) [Source:MGI Symbol;Acc:MGI:1354952]
ENSMUSG00000037933	Bicd2	112.062	135.234	99.4822	1.3597	0.443287	1.16375e-05	0.000704289	13	49341549	49387025	1	protein_coding	bicaudal D homolog 2 (Drosophila) [Source:MGI Symbol;Acc:MGI:1924145]
ENSMUSG00000028246	Faxc	16.4669	13.2293	18.1002	-1.35949	-0.443063	0.000923879	0.0202306	4	21931329	21996839	1	protein_coding	failed axon connections homolog (Drosophila) [Source:MGI Symbol;Acc:MGI:1923382]
ENSMUSG00000019916	P4ha1	46.9714	58.9397	43.3495	1.35948	0.443053	0.00130609	0.0256413	10	59323296	59373304	1	protein_coding	procollagen-proline, 2-oxoglutarate 4-dioxygenase (proline 4-hydroxylase), alpha 1 polypeptide [Source:MGI Symbol;Acc:MGI:97463]
ENSMUSG00000024486	Hbegf	35.091	41.9832	30.8545	1.35793	0.441413	0.000351137	0.00983185	18	36504929	36515805	-1	protein_coding	heparin-binding EGF-like growth factor [Source:MGI Symbol;Acc:MGI:96070]
ENSMUSG00000010311	Optc	97.1682	83.0963	112.748	-1.35784	-0.441311	0.00032805	0.00939723	1	133897199	133907999	-1	protein_coding	opticin [Source:MGI Symbol;Acc:MGI:2151113]
ENSMUSG00000029730	Mcm7	17.3445	20.1629	14.9131	1.35595	0.439301	0.00225294	0.0382413	5	138164583	138172422	-1	protein_coding	minichromosome maintenance deficient 7 (S. cerevisiae) [Source:MGI Symbol;Acc:MGI:1298398]
ENSMUSG00000022912	Pros1	90.3104	77.5969	105.225	-1.3559	-0.439253	3.08056e-06	0.000241913	16	62854307	62929346	1	protein_coding	protein S (alpha) [Source:MGI Symbol;Acc:MGI:1095733]
ENSMUSG00000034245	Hdac11	32.8594	29.4454	39.9587	-1.35481	-0.438095	0.000369755	0.0102274	6	91156665	91174692	1	protein_coding	histone deacetylase 11 [Source:MGI Symbol;Acc:MGI:2385252]
ENSMUSG00000070972	Dnajc25	22.795	25.031	18.434	1.35473	0.438008	0.000170448	0.00592622	4	58995062	59025573	1	protein_coding	DnaJ (Hsp40) homolog, subfamily C, member 25 [Source:MGI Symbol;Acc:MGI:1919679]
ENSMUSG00000026687	Aldh9a1	21.6356	17.5577	23.8737	-1.35311	-0.436282	0.000452974	0.01216	1	167349991	167368530	1	protein_coding	aldehyde dehydrogenase 9, subfamily A1 [Source:MGI Symbol;Acc:MGI:1861622]
ENSMUSG00000031451	Gas6	417.164	541.01	400.21	1.35186	0.434942	6.01476e-05	0.00260501	8	13465374	13494535	-1	protein_coding	growth arrest specific 6 [Source:MGI Symbol;Acc:MGI:95660]
ENSMUSG00000038759	Nup205	33.7005	39.3968	29.1376	1.35167	0.434739	7.00736e-05	0.00298282	6	35177430	35247590	1	protein_coding	nucleoporin 205 [Source:MGI Symbol;Acc:MGI:2141625]
ENSMUSG00000030218	Mgp	1482.45	1921.73	1423.16	1.35037	0.43335	3.45616e-06	0.000268324	6	136872436	136875805	-1	protein_coding	matrix Gla protein [Source:MGI Symbol;Acc:MGI:96976]
ENSMUSG00000032555	Topbp1	31.9836	35.4934	26.3081	1.34882	0.431702	9.71375e-05	0.00386964	9	103305215	103350428	1	protein_coding	topoisomerase (DNA) II binding protein 1 [Source:MGI Symbol;Acc:MGI:1920018]
ENSMUSG00000020265	Sumo3	73.5286	85.4505	63.4528	1.34849	0.43134	1.15864e-06	0.000106971	10	77606097	77641543	1	protein_coding	SMT3 suppressor of mif two 3 homolog 3 (yeast) [Source:MGI Symbol;Acc:MGI:1336201]
ENSMUSG00000073889	Il11ra1	224.912	195.321	263.337	-1.34799	-0.430815	0.000145103	0.00523136	4	41699989	41769474	1	protein_coding	interleukin 11 receptor, alpha chain 1 [Source:MGI Symbol;Acc:MGI:107426]
ENSMUSG00000046404	Yod1	21.487	22.8401	17.0087	1.34672	0.42945	0.00252166	0.0409702	1	130717327	130724358	1	protein_coding	YOD1 OTU deubiquitinating enzyme 1 homologue (S. cerevisiae) [Source:MGI Symbol;Acc:MGI:2442596]
ENSMUSG00000027663	Zmat3	24.51	30.3201	22.4714	1.34639	0.429092	0.000178283	0.00609016	3	32334796	32365678	-1	protein_coding	zinc finger matrin type 3 [Source:MGI Symbol;Acc:MGI:1195270]
ENSMUSG00000040945	Rcc2	27.1782	33.9177	25.1316	1.34587	0.428534	3.13359e-05	0.00153467	4	140700541	140723220	1	protein_coding	regulator of chromosome condensation 2 [Source:MGI Symbol;Acc:MGI:1919784]
ENSMUSG00000001506	Col1a1	1118.07	1521.56	1130.61	1.3457	0.428353	0.000286829	0.00850158	11	94936224	94953042	1	protein_coding	collagen, type I, alpha 1 [Source:MGI Symbol;Acc:MGI:88467]
ENSMUSG00000047181	Samd14	19.5958	17.4948	23.614	-1.34517	-0.427793	0.00241038	0.0397765	11	95009879	95026087	1	protein_coding	sterile alpha motif domain containing 14 [Source:MGI Symbol;Acc:MGI:2384945]
ENSMUSG00000050628	Ubald2	32.4119	25.7739	34.6668	-1.34499	-0.427595	0.000800374	0.0184849	11	116434094	116439077	1	protein_coding	UBA-like domain containing 2 [Source:MGI Symbol;Acc:MGI:1914635]
ENSMUSG00000036781	Rps27l	48.415	55.7707	41.4599	1.34486	0.427456	3.23204e-05	0.00156051	9	66946086	66949516	1	protein_coding	ribosomal protein S27-like [Source:MGI Symbol;Acc:MGI:1915191]
ENSMUSG00000048970	C1galt1c1	24.1278	28.2466	21.0217	1.34451	0.427085	0.0010363	0.0217855	X	38630785	38635087	-1	protein_coding	C1GALT1-specific chaperone 1 [Source:MGI Symbol;Acc:MGI:1913493]
ENSMUSG00000002020	Ltbp2	167.053	219.257	163.208	1.34412	0.426658	0.000118134	0.00447143	12	84783212	84876532	-1	protein_coding	latent transforming growth factor beta binding protein 2 [Source:MGI Symbol;Acc:MGI:99502]
ENSMUSG00000015243	Abca1	47.3494	39.1307	52.5769	-1.34377	-0.426291	0.00195591	0.0347537	4	53030787	53159895	-1	protein_coding	ATP-binding cassette, sub-family A (ABC1), member 1 [Source:MGI Symbol;Acc:MGI:99607]
ENSMUSG00000021025	Nfkbia	68.0688	73.8228	54.8728	1.34323	0.425711	0.000921488	0.0202106	12	55489411	55492647	-1	protein_coding	nuclear factor of kappa light polypeptide gene enhancer in B cells inhibitor, alpha [Source:MGI Symbol;Acc:MGI:104741]
ENSMUSG00000025147	Mob2	114.638	97.3947	130.954	-1.34277	-0.425215	9.55542e-05	0.0038177	7	142008553	142061034	-1	protein_coding	MOB kinase activator 2 [Source:MGI Symbol;Acc:MGI:1919891]
ENSMUSG00000005198	Polr2a	105.52	131.629	97.9855	1.34245	0.424867	6.18859e-06	0.000431433	11	69733997	69758637	-1	protein_coding	polymerase (RNA) II (DNA directed) polypeptide A [Source:MGI Symbol;Acc:MGI:98086]
ENSMUSG00000027639	Samhd1	75.8191	86.239	64.3777	1.34142	0.423762	0.00264637	0.0423916	2	157097533	157135265	-1	protein_coding	SAM domain and HD domain, 1 [Source:MGI Symbol;Acc:MGI:1927468]
ENSMUSG00000031960	Aars	70.4376	88.1642	65.6973	1.34137	0.42371	5.1962e-06	0.000371732	8	111033144	111057664	1	protein_coding	alanyl-tRNA synthetase [Source:MGI Symbol;Acc:MGI:2384560]
ENSMUSG00000020290	Xpo1	117.152	128.731	96.0385	1.34116	0.423486	0.000261144	0.00796488	11	23256041	23298249	1	protein_coding	exportin 1, CRM1 homolog (yeast) [Source:MGI Symbol;Acc:MGI:2144013]
ENSMUSG00000071567	A830039N20Rik	24.1523	19.2044	25.8766	-1.34078	-0.423075	0.000710856	0.0170705	14	23292291	23293643	-1	lincRNA	RIKEN cDNA A830039N20 gene [Source:MGI Symbol;Acc:MGI:2445176]
ENSMUSG00000023150	Ivns1abp	41.9143	47.5589	35.4739	1.33989	0.422118	0.000276612	0.00825245	1	151344477	151364422	1	protein_coding	influenza virus NS1A binding protein [Source:MGI Symbol;Acc:MGI:2152389]
ENSMUSG00000001240	Ramp2	43.0892	33.2336	44.4517	-1.33979	-0.422009	0.00297087	0.0457655	11	101246028	101259546	1	protein_coding	receptor (calcitonin) activity modifying protein 2 [Source:MGI Symbol;Acc:MGI:1859650]
ENSMUSG00000031661	Nkd1	94.2851	83.8524	112.357	-1.33966	-0.421867	0.000774365	0.018118	8	88521344	88594887	1	protein_coding	naked cuticle 1 homolog (Drosophila) [Source:MGI Symbol;Acc:MGI:2135954]
ENSMUSG00000062563	Cys1	28.818	36.3313	27.2334	1.33958	0.421776	0.000987643	0.0210533	12	24665838	24681813	-1	protein_coding	cystin 1 [Source:MGI Symbol;Acc:MGI:2177632]
ENSMUSG00000038623	Tm6sf1	32.0193	27.1605	36.272	-1.33883	-0.420971	0.000687584	0.0166581	7	81859001	81884434	1	protein_coding	transmembrane 6 superfamily member 1 [Source:MGI Symbol;Acc:MGI:1933209]
ENSMUSG00000036278	Macrod1	21.9112	18.7387	25.1122	-1.33865	-0.420776	0.000503232	0.0130009	19	7056768	7198061	1	protein_coding	MACRO domain containing 1 [Source:MGI Symbol;Acc:MGI:2147583]
ENSMUSG00000037852	Cpe	2455.46	2056.18	2750.88	-1.33784	-0.419907	9.02561e-07	8.68492e-05	8	64592558	64693040	-1	protein_coding	carboxypeptidase E [Source:MGI Symbol;Acc:MGI:101932]
ENSMUSG00000038175	Mylip	24.4534	19.8766	26.5922	-1.33754	-0.41958	0.00142631	0.0273971	13	45389742	45412019	1	protein_coding	myosin regulatory light chain interacting protein [Source:MGI Symbol;Acc:MGI:2388271]
ENSMUSG00000040147	Maob	29.5851	24.3035	32.5662	-1.3374	-0.419433	0.000327163	0.0093915	X	16709282	16817366	-1	protein_coding	monoamine oxidase B [Source:MGI Symbol;Acc:MGI:96916]
ENSMUSG00000028673	Fuca1	50.8162	60.39	45.1798	1.33598	0.417903	6.61655e-06	0.000455685	4	135920735	135940311	1	protein_coding	fucosidase, alpha-L- 1, tissue [Source:MGI Symbol;Acc:MGI:95593]
ENSMUSG00000058793	Cds2	418.63	360.493	481.699	-1.33585	-0.417757	0.000285457	0.00847931	2	132263148	132312050	1	protein_coding	CDP-diacylglycerol synthase (phosphatidate cytidylyltransferase) 2 [Source:MGI Symbol;Acc:MGI:1332236]
ENSMUSG00000028007	Snx7	24.4378	29.6899	22.3342	1.33401	0.41577	0.00020172	0.00660984	3	117781497	117868936	-1	protein_coding	sorting nexin 7 [Source:MGI Symbol;Acc:MGI:1923811]
ENSMUSG00000032334	Loxl1	276.698	361.011	270.619	1.33392	0.41567	0.000101629	0.00397895	9	58287723	58313212	-1	protein_coding	lysyl oxidase-like 1 [Source:MGI Symbol;Acc:MGI:106096]
ENSMUSG00000071793	2610005L07Rik	43.3162	51.8	38.9047	1.33378	0.415517	0.000116617	0.00445101	8	20385782	20424814	-1	pseudogene	RIKEN cDNA 2610005L07 gene [Source:MGI Symbol;Acc:MGI:1914283]
ENSMUSG00000041959	S100a10	75.7534	85.5687	64.215	1.3327	0.414352	0.000117749	0.00446922	3	93555080	93564643	1	protein_coding	S100 calcium binding protein A10 (calpactin) [Source:MGI Symbol;Acc:MGI:1339468]
ENSMUSG00000025130	P4hb	488.48	606.969	455.883	1.33121	0.412741	2.91228e-05	0.00145763	11	120560298	120573253	-1	protein_coding	prolyl 4-hydroxylase, beta polypeptide [Source:MGI Symbol;Acc:MGI:97464]
ENSMUSG00000036019	Tmtc2	93.4673	69.427	92.2252	-1.33117	-0.412698	2.55517e-05	0.00132752	10	105187663	105574451	-1	protein_coding	transmembrane and tetratricopeptide repeat containing 2 [Source:MGI Symbol;Acc:MGI:1914057]
ENSMUSG00000018750	Zbtb4	213.398	186.782	248.642	-1.33087	-0.41237	2.5165e-05	0.00131242	11	69765912	69784023	1	protein_coding	zinc finger and BTB domain containing 4 [Source:MGI Symbol;Acc:MGI:1922830]
ENSMUSG00000032413	Rasa2	45.7216	49.6123	37.3622	1.33004	0.411472	0.00107993	0.0223918	9	96539300	96631617	-1	protein_coding	RAS p21 protein activator 2 [Source:MGI Symbol;Acc:MGI:2149960]
ENSMUSG00000034158	Lrrc58	133.061	151.928	114.306	1.33001	0.41144	0.000267576	0.00808883	16	37868389	37888858	1	protein_coding	leucine rich repeat containing 58 [Source:MGI Symbol;Acc:MGI:2443542]
ENSMUSG00000047554	Tmem41b	31.7559	34.4821	25.8467	1.32958	0.410975	0.000295024	0.00866927	7	109972187	109986929	-1	protein_coding	transmembrane protein 41B [Source:MGI Symbol;Acc:MGI:1289225]
ENSMUSG00000042515	Mum1l1	25.7402	19.5148	25.9467	-1.32942	-0.4108	0.000965637	0.0207134	X	139210042	139238335	1	protein_coding	melanoma associated antigen (mutated) 1-like 1 [Source:MGI Symbol;Acc:MGI:2445062]
ENSMUSG00000061838	Suclg2	83.3204	67.8475	90.3319	-1.32928	-0.41065	1.11744e-05	0.000684692	6	95474134	95718837	-1	protein_coding	succinate-Coenzyme A ligase, GDP-forming, beta subunit [Source:MGI Symbol;Acc:MGI:1306824]
ENSMUSG00000027692	Tnik	52.8632	43.6916	58.0874	-1.32902	-0.41036	2.81125e-05	0.00141745	3	28263214	28675858	1	protein_coding	TRAF2 and NCK interacting kinase [Source:MGI Symbol;Acc:MGI:1916264]
ENSMUSG00000033184	Tmed7	131.476	149.808	112.809	1.32841	0.409696	0.000106683	0.0041295	18	46560235	46597535	-1	protein_coding	transmembrane emp24 protein transport domain containing 7 [Source:MGI Symbol;Acc:MGI:1913926]
ENSMUSG00000037855	Zfp365	36.4233	44.7532	33.8279	1.32795	0.4092	0.000332537	0.00949947	10	67886103	67912662	-1	protein_coding	zinc finger protein 365 [Source:MGI Symbol;Acc:MGI:2143676]
ENSMUSG00000042901	Aida	66.5444	77.6446	58.5643	1.32758	0.408801	1.98076e-05	0.00107401	1	183297060	183324501	1	protein_coding	axin interactor, dorsalization associated [Source:MGI Symbol;Acc:MGI:1919737]
ENSMUSG00000058881	Zfp516	53.6029	47.7975	63.4253	-1.32754	-0.408752	0.00112585	0.0231915	18	82910879	83005314	1	protein_coding	zinc finger protein 516 [Source:MGI Symbol;Acc:MGI:2443957]
ENSMUSG00000021306	Gpr137b	20.4523	17.8352	23.687	-1.32742	-0.408623	0.000466375	0.0124074	13	13357623	13393624	-1	protein_coding	G protein-coupled receptor 137B [Source:MGI Symbol;Acc:MGI:1891463]
ENSMUSG00000026664	Phyh	37.0285	30.5669	40.6023	-1.32734	-0.408541	0.000169004	0.00590606	2	4919019	4938730	1	protein_coding	phytanoyl-CoA hydroxylase [Source:MGI Symbol;Acc:MGI:891978]
ENSMUSG00000058927	Gm10053	27.9214	31.1612	23.602	1.32731	0.408508	0.000691126	0.0167142	19	24875686	24876634	1	protein_coding	predicted gene 10053 [Source:MGI Symbol;Acc:MGI:3704493]
ENSMUSG00000032946	Rasgrp2	102.619	87.5713	116.281	-1.32705	-0.408224	0.000114315	0.00437536	19	6399340	6415216	1	protein_coding	RAS, guanyl releasing protein 2 [Source:MGI Symbol;Acc:MGI:1333849]
ENSMUSG00000024807	Syvn1	45.6226	55.8364	41.9053	1.32602	0.407107	0.000195903	0.00649712	19	6046576	6053712	1	protein_coding	synovial apoptosis inhibitor 1, synoviolin [Source:MGI Symbol;Acc:MGI:1921376]
ENSMUSG00000018171	Vmp1	83.8262	91.9769	69.2398	1.32592	0.406998	0.000360072	0.0100614	11	86583865	86683836	-1	protein_coding	vacuole membrane protein 1 [Source:MGI Symbol;Acc:MGI:1923159]
ENSMUSG00000034591	Slc41a2	19.2557	23.6641	17.849	1.32588	0.406947	0.00191561	0.0341264	10	83230848	83337882	-1	protein_coding	solute carrier family 41, member 2 [Source:MGI Symbol;Acc:MGI:2442940]
ENSMUSG00000003531	Dgcr6	18.3761	14.5075	19.2617	-1.32585	-0.406913	0.000819192	0.0187809	16	18052860	18071632	1	protein_coding	DiGeorge syndrome critical region gene 6 [Source:MGI Symbol;Acc:MGI:1202877]
ENSMUSG00000061232	H2-K1	115.837	98.2218	130.174	-1.32572	-0.406771	0.00100617	0.0213816	17	33996017	34000333	-1	protein_coding	histocompatibility 2, K1, K region [Source:MGI Symbol;Acc:MGI:95904]
ENSMUSG00000030249	Abcc9	448.742	379.655	503.285	-1.32565	-0.4067	0.000147467	0.00527486	6	142587862	142702274	-1	protein_coding	ATP-binding cassette, sub-family C (CFTR/MRP), member 9 [Source:MGI Symbol;Acc:MGI:1352630]
ENSMUSG00000066357	Wdr6	110.185	100.877	133.649	-1.32534	-0.406361	0.00218993	0.0374509	9	108572313	108578670	-1	protein_coding	WD repeat domain 6 [Source:MGI Symbol;Acc:MGI:1930140]
ENSMUSG00000032802	Srxn1	36.0049	42.1092	31.7292	1.32498	0.405975	0.000198544	0.00653136	2	152105516	152111376	1	protein_coding	sulfiredoxin 1 homolog (S. cerevisiae) [Source:MGI Symbol;Acc:MGI:104971]
ENSMUSG00000055553	Kxd1	31.3444	26.4043	34.9875	-1.32474	-0.405708	0.000340155	0.00966294	8	70508272	70527956	-1	protein_coding	KxDL motif containing 1 [Source:MGI Symbol;Acc:MGI:1922870]
ENSMUSG00000027782	Kpna4	122.004	135.953	102.723	1.32469	0.405655	0.000890557	0.0198002	3	69067149	69127113	-1	protein_coding	karyopherin (importin) alpha 4 [Source:MGI Symbol;Acc:MGI:1100848]
ENSMUSG00000027799	Nbea	47.9347	37.2444	49.4527	-1.32457	-0.405524	4.6587e-05	0.00212188	3	55625205	56183701	-1	protein_coding	neurobeachin [Source:MGI Symbol;Acc:MGI:1347075]
ENSMUSG00000040488	Ltbp4	995.653	868.967	1150.71	-1.32421	-0.40513	1.28614e-05	0.000764079	7	27305136	27337692	-1	protein_coding	latent transforming growth factor beta binding protein 4 [Source:MGI Symbol;Acc:MGI:1321395]
ENSMUSG00000047747	Rnf150	69.9609	85.3949	64.6392	1.32317	0.403997	1.84553e-05	0.00101275	8	82863356	83091271	1	protein_coding	ring finger protein 150 [Source:MGI Symbol;Acc:MGI:2443860]
ENSMUSG00000028803	Nipal3	24.2803	20.8197	27.5327	-1.32306	-0.403881	0.00177401	0.0325307	4	135445420	135495038	-1	protein_coding	NIPA-like domain containing 3 [Source:MGI Symbol;Acc:MGI:1921802]
ENSMUSG00000097815	Gm26809	9297.12	6822.23	9023.8	-1.32268	-0.403464	7.9266e-05	0.00328002	6	18844220	18847360	1	lincRNA	predicted gene, 26809 [Source:MGI Symbol;Acc:MGI:5477303]
ENSMUSG00000024480	Ap3s1	33.5896	39.4334	29.9349	1.32251	0.403282	0.00116275	0.0236778	18	46741917	46790826	1	protein_coding	adaptor-related protein complex 3, sigma 1 subunit [Source:MGI Symbol;Acc:MGI:1337062]
ENSMUSG00000018932	Map2k3	68.1477	82.4508	62.4073	1.32239	0.403146	6.75721e-06	0.000460206	11	60932033	60952811	1	protein_coding	mitogen-activated protein kinase kinase 3 [Source:MGI Symbol;Acc:MGI:1346868]
ENSMUSG00000020717	Pecam1	667.594	554.785	733.48	-1.32224	-0.402979	0.0012653	0.0250566	11	106654217	106750628	-1	protein_coding	platelet/endothelial cell adhesion molecule 1 [Source:MGI Symbol;Acc:MGI:97537]
ENSMUSG00000029415	Sdad1	26.7167	28.799	21.7242	1.32176	0.402464	0.00149168	0.0284272	5	92284010	92310024	-1	protein_coding	SDA1 domain containing 1 [Source:MGI Symbol;Acc:MGI:2140779]
ENSMUSG00000053965	Pde5a	201.511	149.423	197.53	-1.32141	-0.402077	0.000938825	0.0203926	3	122729158	122859374	1	protein_coding	phosphodiesterase 5A, cGMP-specific [Source:MGI Symbol;Acc:MGI:2651499]
ENSMUSG00000075470	Alg10b	19.9545	21.4258	16.2159	1.32107	0.401712	0.0012276	0.0245234	15	90224311	90230554	1	protein_coding	asparagine-linked glycosylation 10B (alpha-1,2-glucosyltransferase) [Source:MGI Symbol;Acc:MGI:2146159]
ENSMUSG00000028399	Ptprd	126.873	103.659	136.965	-1.32107	-0.401703	0.000533744	0.0136319	4	75941238	78211961	-1	protein_coding	protein tyrosine phosphatase, receptor type, D [Source:MGI Symbol;Acc:MGI:97812]
ENSMUSG00000026365	Cfh	438.96	345.193	455.824	-1.32074	-0.401344	0.0004235	0.0115044	1	140085855	140183411	-1	protein_coding	complement component factor h [Source:MGI Symbol;Acc:MGI:88385]
ENSMUSG00000073664	Nbeal1	152.691	170.146	128.943	1.32054	0.401132	0.00113203	0.0232012	1	60180599	60338328	1	protein_coding	neurobeachin like 1 [Source:MGI Symbol;Acc:MGI:2444343]
ENSMUSG00000031221	Igbp1	44.012	36.3345	48.1598	-1.32039	-0.400959	0.000149643	0.00533871	X	100494291	100516125	1	protein_coding	immunoglobulin (CD79A) binding protein 1 [Source:MGI Symbol;Acc:MGI:1346500]
ENSMUSG00000028019	Pdgfc	36.7776	47.0465	35.6214	1.32026	0.400822	0.000681661	0.0165439	3	81036416	81214040	1	protein_coding	platelet-derived growth factor, C polypeptide [Source:MGI Symbol;Acc:MGI:1859631]
ENSMUSG00000074227	Spint2	87.7864	76.894	101.569	-1.32025	-0.400813	3.40436e-05	0.00162081	7	29256331	29281977	-1	protein_coding	serine protease inhibitor, Kunitz type 2 [Source:MGI Symbol;Acc:MGI:1338031]
ENSMUSG00000022040	Ephx2	29.5181	20.0683	26.4398	-1.31965	-0.400155	0.00332742	0.0492017	14	66084377	66124500	-1	protein_coding	epoxide hydrolase 2, cytoplasmic [Source:MGI Symbol;Acc:MGI:99500]
ENSMUSG00000001025	S100a6	352.124	415.419	314.926	1.31897	0.399417	0.000386583	0.0106497	3	90612894	90614414	1	protein_coding	S100 calcium binding protein A6 (calcyclin) [Source:MGI Symbol;Acc:MGI:1339467]
ENSMUSG00000023055	Calcoco1	156.643	135.752	179.128	-1.31889	-0.399327	5.41159e-05	0.00240078	15	102706779	102722178	-1	protein_coding	calcium binding and coiled coil domain 1 [Source:MGI Symbol;Acc:MGI:1914738]
ENSMUSG00000026435	Slc45a3	24.2023	27.2322	20.6941	1.31885	0.399275	0.00170817	0.0316267	1	131962967	131982969	1	protein_coding	solute carrier family 45, member 3 [Source:MGI Symbol;Acc:MGI:1922082]
ENSMUSG00000040562	Gstm2	188.01	166.429	219.513	-1.31855	-0.398955	0.000101511	0.00397895	3	107981702	107986453	-1	protein_coding	glutathione S-transferase, mu 2 [Source:MGI Symbol;Acc:MGI:95861]
ENSMUSG00000032826	Ank2	170.168	132.521	174.768	-1.31847	-0.398867	0.000183305	0.00620298	3	126921606	127499259	-1	protein_coding	ankyrin 2, brain [Source:MGI Symbol;Acc:MGI:88025]
ENSMUSG00000028830	AU040320	27.3022	24.9546	32.846	-1.31759	-0.397898	0.000257691	0.00794625	4	126753544	126870070	1	protein_coding	expressed sequence AU040320 [Source:MGI Symbol;Acc:MGI:2140475]
ENSMUSG00000038507	Parp12	23.0782	20.6522	27.1088	-1.31687	-0.397113	0.00153654	0.0291196	6	39086410	39118349	-1	protein_coding	poly (ADP-ribose) polymerase family, member 12 [Source:MGI Symbol;Acc:MGI:2143990]
ENSMUSG00000042826	Fgf11	16.4839	15.4622	20.4677	-1.31686	-0.397102	0.00300207	0.0458326	11	69796068	69801857	-1	protein_coding	fibroblast growth factor 11 [Source:MGI Symbol;Acc:MGI:109167]
ENSMUSG00000022265	Ank	75.1161	96.4405	73.3289	1.31668	0.396903	3.46098e-05	0.00164204	15	27466677	27594909	1	protein_coding	progressive ankylosis [Source:MGI Symbol;Acc:MGI:3045421]
ENSMUSG00000038776	Ephx1	159.777	209.14	159.034	1.31532	0.395413	5.88115e-05	0.00256741	1	180976155	181020904	-1	protein_coding	epoxide hydrolase 1, microsomal [Source:MGI Symbol;Acc:MGI:95405]
ENSMUSG00000048200	Efcab4a	23.3247	20.3168	26.6321	-1.3147	-0.394736	0.00181924	0.0331295	7	141461094	141466613	1	protein_coding	EF-hand calcium binding domain 4A [Source:MGI Symbol;Acc:MGI:2446129]
ENSMUSG00000019039	Dalrd3	28.5108	24.7116	32.5028	-1.3147	-0.394729	0.00062397	0.0154497	9	108569892	108572771	1	protein_coding	DALR anticodon binding domain containing 3 [Source:MGI Symbol;Acc:MGI:1915039]
ENSMUSG00000033671	Cep350	68.4664	75.6655	57.6886	1.31463	0.394652	3.19931e-05	0.00155569	1	155844966	155972890	-1	protein_coding	centrosomal protein 350 [Source:MGI Symbol;Acc:MGI:1921331]
ENSMUSG00000030401	Rtn2	28.3921	24.8277	32.6331	-1.31458	-0.394605	0.00119998	0.0241481	7	19282662	19296164	1	protein_coding	reticulon 2 (Z-band associated protein) [Source:MGI Symbol;Acc:MGI:107612]
ENSMUSG00000032540	Abhd5	25.8851	30.1611	22.9471	1.31453	0.394552	0.000932847	0.0203292	9	122351608	122381524	1	protein_coding	abhydrolase domain containing 5 [Source:MGI Symbol;Acc:MGI:1914719]
ENSMUSG00000006386	Tek	61.1675	52.9438	69.4413	-1.31423	-0.394215	0.0033516	0.0492962	4	94739289	94874976	1	protein_coding	endothelial-specific receptor tyrosine kinase [Source:MGI Symbol;Acc:MGI:98664]
ENSMUSG00000021180	Rps6ka5	16.6174	13.6595	17.8486	-1.31329	-0.393191	0.00186245	0.0336052	12	100549778	100725028	-1	protein_coding	ribosomal protein S6 kinase, polypeptide 5 [Source:MGI Symbol;Acc:MGI:1920336]
ENSMUSG00000020857	Nme2	131.316	149.204	113.513	1.31329	0.393191	8.47991e-05	0.00345879	11	93949814	93956259	-1	protein_coding	NME/NM23 nucleoside diphosphate kinase 2 [Source:MGI Symbol;Acc:MGI:97356]
ENSMUSG00000024132	Eci1	18.0113	15.5434	20.5581	-1.31328	-0.39318	0.00295138	0.0456712	17	24426683	24439316	1	protein_coding	enoyl-Coenzyme A delta isomerase 1 [Source:MGI Symbol;Acc:MGI:94871]
ENSMUSG00000042208	0610010F05Rik	24.175	25.8882	19.7908	1.31297	0.392832	0.0028087	0.0443165	11	23564961	23633639	-1	protein_coding	RIKEN cDNA 0610010F05 gene [Source:MGI Symbol;Acc:MGI:1918925]
ENSMUSG00000092274	Neat1	1356.22	1529.05	1164.64	1.3129	0.392752	0.00269552	0.0429443	19	5824708	5845478	-1	lincRNA	nuclear paraspeckle assembly transcript 1 (non-protein coding) [Source:MGI Symbol;Acc:MGI:1914211]
ENSMUSG00000074093	Svip	18.3529	14.7405	19.2905	-1.3127	-0.392534	0.00291581	0.0453261	7	51997165	52006018	-1	protein_coding	small VCP/p97-interacting protein [Source:MGI Symbol;Acc:MGI:1922994]
ENSMUSG00000022136	Dnajc3	187.653	216.809	165.25	1.31225	0.392042	0.000891183	0.0198002	14	118937932	118981702	1	protein_coding	DnaJ (Hsp40) homolog, subfamily C, member 3 [Source:MGI Symbol;Acc:MGI:107373]
ENSMUSG00000020814	Mxra7	36.0712	44.9699	34.2521	1.31218	0.391969	0.000482311	0.0126981	11	116803062	116828046	-1	protein_coding	matrix-remodelling associated 7 [Source:MGI Symbol;Acc:MGI:1914872]
ENSMUSG00000035372	1810055G02Rik	26.8469	33.5249	25.5245	1.31168	0.391415	0.00132201	0.0257895	19	3708333	3717881	1	protein_coding	RIKEN cDNA 1810055G02 gene [Source:MGI Symbol;Acc:MGI:1919306]
ENSMUSG00000068335	Dok1	33.8513	40.4851	30.8739	1.31155	0.391272	0.00174627	0.0321577	6	83030934	83033471	-1	protein_coding	docking protein 1 [Source:MGI Symbol;Acc:MGI:893587]
ENSMUSG00000029833	Trim24	50.128	52.8296	40.316	1.31136	0.391067	0.000878225	0.01964	6	37870811	37966296	1	protein_coding	tripartite motif-containing 24 [Source:MGI Symbol;Acc:MGI:109275]
ENSMUSG00000026127	Imp4	22.79	25.5963	19.6053	1.31111	0.390793	0.000704148	0.0169691	1	34439851	34449356	1	protein_coding	IMP4, U3 small nucleolar ribonucleoprotein, homolog (yeast) [Source:MGI Symbol;Acc:MGI:106572]
ENSMUSG00000031377	Bmx	27.7466	23.4923	30.709	-1.31091	-0.390567	0.00221985	0.0378676	X	164192842	164258193	-1	protein_coding	BMX non-receptor tyrosine kinase [Source:MGI Symbol;Acc:MGI:1101778]
ENSMUSG00000020806	Rhbdf2	30.2104	37.7694	28.8524	1.31088	0.390539	0.00218991	0.0374509	11	116598165	116627019	-1	protein_coding	rhomboid 5 homolog 2 (Drosophila) [Source:MGI Symbol;Acc:MGI:2442473]
ENSMUSG00000028394	Pole3	26.6639	29.7404	22.6899	1.31085	0.390501	0.000652427	0.0160049	4	62522649	62525068	-1	protein_coding	polymerase (DNA directed), epsilon 3 (p17 subunit) [Source:MGI Symbol;Acc:MGI:1933378]
ENSMUSG00000023723	Mrps23	26.606	31.6611	24.1048	1.31052	0.390135	0.0013903	0.0268321	11	88204388	88211507	1	protein_coding	mitochondrial ribosomal protein S23 [Source:MGI Symbol;Acc:MGI:1928138]
ENSMUSG00000055491	Pprc1	38.6463	47.073	35.8518	1.31015	0.389735	0.00176804	0.032471	19	46044886	46072915	1	protein_coding	peroxisome proliferative activated receptor, gamma, coactivator-related 1 [Source:MGI Symbol;Acc:MGI:2385096]
ENSMUSG00000006205	Htra1	509.698	662.297	505.609	1.30982	0.389366	0.000313612	0.00909809	7	130936111	130985660	1	protein_coding	HtrA serine peptidase 1 [Source:MGI Symbol;Acc:MGI:1929076]
ENSMUSG00000004460	Dnajb11	50.042	57.0972	43.5294	1.30958	0.3891	0.000782604	0.0181862	16	22857845	22879634	1	protein_coding	DnaJ (Hsp40) homolog, subfamily B, member 11 [Source:MGI Symbol;Acc:MGI:1915088]
ENSMUSG00000017466	Timp2	671.466	871.131	665.202	1.30952	0.389039	0.000259403	0.00794727	11	118301069	118355740	-1	protein_coding	tissue inhibitor of metalloproteinase 2 [Source:MGI Symbol;Acc:MGI:98753]
ENSMUSG00000027332	Ivd	97.8679	83.2011	109.016	-1.30942	-0.388924	9.83948e-05	0.003897	2	118861954	118882909	1	protein_coding	isovaleryl coenzyme A dehydrogenase [Source:MGI Symbol;Acc:MGI:1929242]
ENSMUSG00000021719	Rgs7bp	62.9884	51.9631	68.0722	-1.30783	-0.387176	0.000646177	0.0158801	13	104947153	105054930	-1	protein_coding	regulator of G-protein signalling 7 binding protein [Source:MGI Symbol;Acc:MGI:106334]
ENSMUSG00000027792	Bche	64.3147	49.7278	64.8079	-1.30761	-0.386937	0.000351067	0.00983185	3	73635808	73708415	-1	protein_coding	butyrylcholinesterase [Source:MGI Symbol;Acc:MGI:894278]
ENSMUSG00000043881	Kbtbd7	22.628	25.7756	19.7339	1.30748	0.386788	0.0018333	0.0332232	14	79426511	79431039	1	protein_coding	kelch repeat and BTB (POZ) domain containing 7 [Source:MGI Symbol;Acc:MGI:2685141]
ENSMUSG00000021877	Arf4	181.385	214.818	164.358	1.30683	0.386073	0.00019294	0.00646158	14	26638074	26665084	1	protein_coding	ADP-ribosylation factor 4 [Source:MGI Symbol;Acc:MGI:99433]
ENSMUSG00000037857	Nufip2	47.3943	50.7149	38.8594	1.30682	0.386056	0.000128936	0.00480051	11	77686155	77741921	1	protein_coding	nuclear fragile X mental retardation protein interacting protein 2 [Source:MGI Symbol;Acc:MGI:1915814]
ENSMUSG00000033781	Asb13	18.9033	16.4747	21.6316	-1.30678	-0.386021	0.00246043	0.0402145	13	3634032	3651774	1	protein_coding	ankyrin repeat and SOCS box-containing 13 [Source:MGI Symbol;Acc:MGI:2145525]
ENSMUSG00000021929	Kpna3	51.1393	56.1919	43.1002	1.30557	0.384677	0.00111425	0.0230334	14	61365186	61439947	-1	protein_coding	karyopherin (importin) alpha 3 [Source:MGI Symbol;Acc:MGI:1100863]
ENSMUSG00000048126	Col6a3	523.685	657.503	503.704	1.30526	0.384339	0.000786457	0.0182447	1	90765923	90843971	-1	protein_coding	collagen, type VI, alpha 3 [Source:MGI Symbol;Acc:MGI:88461]
ENSMUSG00000020388	Pdlim4	84.9649	70.5205	92.0439	-1.30518	-0.38425	0.00181811	0.0331295	11	54054928	54069014	-1	protein_coding	PDZ and LIM domain 4 [Source:MGI Symbol;Acc:MGI:1353470]
ENSMUSG00000026421	Csrp1	2539.41	2193.95	2863.41	-1.30509	-0.384146	3.63552e-05	0.00171296	1	135720061	135752232	1	protein_coding	cysteine and glycine-rich protein 1 [Source:MGI Symbol;Acc:MGI:88549]
ENSMUSG00000028420	Tmem38b	92.3436	77.1206	100.639	-1.30429	-0.383266	0.00216761	0.0372089	4	53826045	53862019	1	protein_coding	transmembrane protein 38B [Source:MGI Symbol;Acc:MGI:1098718]
ENSMUSG00000032289	Thsd4	714.984	635.531	828.752	-1.30389	-0.382825	0.000171029	0.00593134	9	59966931	60522046	-1	protein_coding	thrombospondin, type I, domain containing 4 [Source:MGI Symbol;Acc:MGI:2672033]
ENSMUSG00000027827	Kcnab1	221.482	177.532	231.442	-1.30342	-0.382302	0.000403602	0.0110517	3	65109384	65378223	1	protein_coding	potassium voltage-gated channel, shaker-related subfamily, beta member 1 [Source:MGI Symbol;Acc:MGI:109155]
ENSMUSG00000031755	Bbs2	26.2564	20.3686	26.6859	-1.30335	-0.382229	0.00309612	0.0468499	8	94067954	94098811	-1	protein_coding	Bardet-Biedl syndrome 2 (human) [Source:MGI Symbol;Acc:MGI:2135267]
ENSMUSG00000010095	Slc3a2	65.3394	73.8921	56.5936	1.30246	0.38124	2.75494e-05	0.00139736	19	8706882	8723369	-1	protein_coding	solute carrier family 3 (activators of dibasic and neutral amino acid transport), member 2 [Source:MGI Symbol;Acc:MGI:96955]
ENSMUSG00000028108	Ecm1	336.041	321.716	418.728	-1.30127	-0.379925	0.000345919	0.00974563	3	95734147	95739569	-1	protein_coding	extracellular matrix protein 1 [Source:MGI Symbol;Acc:MGI:103060]
ENSMUSG00000038065	Mturn	41.8615	36.2653	47.3246	-1.30105	-0.37968	0.0012578	0.0249804	6	54681624	54703851	1	protein_coding	maturin, neural progenitor differentiation regulator homolog (Xenopus) [Source:MGI Symbol;Acc:MGI:1915485]
ENSMUSG00000027318	Adam33	199.952	175.89	228.702	-1.30015	-0.378677	0.000617414	0.0153667	2	131050591	131063814	-1	protein_coding	a disintegrin and metallopeptidase domain 33 [Source:MGI Symbol;Acc:MGI:1341813]
ENSMUSG00000020458	Rtn4	290.389	326.994	251.561	1.29998	0.378492	0.000720148	0.0172023	11	29692947	29744331	1	protein_coding	reticulon 4 [Source:MGI Symbol;Acc:MGI:1915835]
ENSMUSG00000032763	Ilvbl	24.1372	19.9159	25.8393	-1.29998	-0.37849	0.000656727	0.0160804	10	78574500	78584498	1	protein_coding	ilvB (bacterial acetolactate synthase)-like [Source:MGI Symbol;Acc:MGI:1351911]
ENSMUSG00000010830	Kdelr3	54.6164	68.9893	53.066	1.29997	0.378475	0.000204791	0.00666255	15	79516408	79527739	1	protein_coding	KDEL (Lys-Asp-Glu-Leu) endoplasmic reticulum protein retention receptor 3 [Source:MGI Symbol;Acc:MGI:2145953]
ENSMUSG00000036395	Glb1l2	30.1738	25.7995	33.4896	-1.29933	-0.377763	0.000868571	0.0195521	9	26763044	26806468	-1	protein_coding	galactosidase, beta 1-like 2 [Source:MGI Symbol;Acc:MGI:2388283]
ENSMUSG00000028464	Tpm2	2413.85	2037.96	2647.11	-1.29887	-0.377261	1.70114e-05	0.000956558	4	43514711	43523765	-1	protein_coding	tropomyosin 2, beta [Source:MGI Symbol;Acc:MGI:98810]
ENSMUSG00000034981	Parm1	75.2787	65.8964	85.6311	-1.29843	-0.376766	0.000577007	0.0144931	5	91517615	91626894	1	protein_coding	prostate androgen-regulated mucin-like protein 1 [Source:MGI Symbol;Acc:MGI:2443349]
ENSMUSG00000085396	Firre	42.0445	36.0144	46.7676	-1.29818	-0.376492	0.000709258	0.0170622	X	50555744	50635321	-1	processed_transcript	functional intergenic repeating RNA element [Source:MGI Symbol;Acc:MGI:2147989]
ENSMUSG00000021728	Emb	90.2625	76.1121	98.8302	-1.29815	-0.376462	0.00284971	0.044647	13	117220625	117274098	1	protein_coding	embigin [Source:MGI Symbol;Acc:MGI:95321]
ENSMUSG00000004187	Kifc2	24.4455	21.2519	27.5762	-1.29785	-0.376123	0.00156849	0.029684	15	76660641	76668196	1	protein_coding	kinesin family member C2 [Source:MGI Symbol;Acc:MGI:109187]
ENSMUSG00000046432	Ngfrap1	36.4536	33.094	42.9698	-1.29652	-0.374647	0.00293433	0.0455105	X	136270253	136271978	1	protein_coding	nerve growth factor receptor (TNFRSF16) associated protein 1 [Source:MGI Symbol;Acc:MGI:1338016]
ENSMUSG00000031024	St5	379.068	343.366	444.898	-1.29551	-0.373521	0.00188229	0.0338237	7	109523911	109617147	-1	protein_coding	suppression of tumorigenicity 5 [Source:MGI Symbol;Acc:MGI:108517]
ENSMUSG00000017817	Jph2	417.008	368.745	477.686	-1.29523	-0.373205	0.000984388	0.0210533	2	163336242	163397993	-1	protein_coding	junctophilin 2 [Source:MGI Symbol;Acc:MGI:1891496]
ENSMUSG00000056305	Usp39	23.5999	28.0706	21.6529	1.2948	0.372726	0.000895844	0.0198715	6	72318678	72345184	-1	protein_coding	ubiquitin specific peptidase 39 [Source:MGI Symbol;Acc:MGI:107622]
ENSMUSG00000032932	Hspa13	37.8329	43.5376	33.641	1.29435	0.372233	0.00102161	0.0216172	16	75755190	75766821	-1	protein_coding	heat shock protein 70 family, member 13 [Source:MGI Symbol;Acc:MGI:1309463]
ENSMUSG00000017969	Ptgis	966.071	841.569	1089.4	-1.29426	-0.372129	8.62374e-05	0.00349658	2	167191805	167240604	-1	protein_coding	prostaglandin I2 (prostacyclin) synthase [Source:MGI Symbol;Acc:MGI:1097156]
ENSMUSG00000050931	Sgms2	38.2613	42.6282	33.0209	1.29404	0.371886	0.00285252	0.044647	3	131318985	131344940	-1	protein_coding	sphingomyelin synthase 2 [Source:MGI Symbol;Acc:MGI:1921692]
ENSMUSG00000022391	Rangap1	23.199	29.1955	22.6515	1.29361	0.371402	0.00103634	0.0217855	15	81704248	81729919	-1	protein_coding	RAN GTPase activating protein 1 [Source:MGI Symbol;Acc:MGI:103071]
ENSMUSG00000024887	Asah2	24.0201	20.6747	26.6963	-1.29317	-0.370912	0.00325804	0.0486003	19	31984654	32061469	-1	protein_coding	N-acylsphingosine amidohydrolase 2 [Source:MGI Symbol;Acc:MGI:1859310]
ENSMUSG00000032733	Snx33	36.0696	42.3705	32.8274	1.29308	0.370807	0.00153102	0.0290554	9	56917200	56928371	-1	protein_coding	sorting nexin 33 [Source:MGI Symbol;Acc:MGI:2443239]
ENSMUSG00000031232	Magt1	41.561	47.2813	36.6617	1.29233	0.369976	0.00091643	0.020196	X	105968084	106011906	-1	protein_coding	magnesium transporter 1 [Source:MGI Symbol;Acc:MGI:1914325]
ENSMUSG00000026471	Mr1	42.6647	36.4537	47.118	-1.29204	-0.36965	0.000932491	0.0203292	1	155127878	155146783	-1	protein_coding	major histocompatibility complex, class I-related [Source:MGI Symbol;Acc:MGI:1195463]
ENSMUSG00000063406	Tmed5	32.5378	33.399	25.8266	1.29194	0.369541	0.00334335	0.0492811	5	108106366	108132620	-1	protein_coding	transmembrane emp24 protein transport domain containing 5 [Source:MGI Symbol;Acc:MGI:1921586]
ENSMUSG00000034377	Tulp4	128.202	149.84	115.957	1.2914	0.36893	0.000222699	0.00709313	17	6106437	6251128	1	protein_coding	tubby like protein 4 [Source:MGI Symbol;Acc:MGI:1916092]
ENSMUSG00000050708	Ftl1	178.615	210.156	162.747	1.29102	0.36851	0.00105897	0.0221113	7	45457944	45459884	-1	protein_coding	ferritin light chain 1 [Source:MGI Symbol;Acc:MGI:95589]
ENSMUSG00000019528	Gyg	53.1726	45.095	58.2951	-1.29096	-0.36845	0.000751342	0.0177431	3	20122084	20155317	-1	protein_coding	glycogenin [Source:MGI Symbol;Acc:MGI:1351614]
ENSMUSG00000024236	Svil	401.519	350.336	452.156	-1.29075	-0.368207	0.000348443	0.00979655	18	4920540	5119299	1	protein_coding	supervillin [Source:MGI Symbol;Acc:MGI:2147319]
ENSMUSG00000036002	Fam214b	93.6653	110.313	85.4705	1.29073	0.368193	0.000187601	0.00631375	4	43032414	43046220	-1	protein_coding	family with sequence similarity 214, member B [Source:MGI Symbol;Acc:MGI:2441854]
ENSMUSG00000032657	Fam189b	32.9375	29.3615	37.9215	-1.28996	-0.36733	0.000481171	0.0126925	3	89183143	89189295	1	protein_coding	family with sequence similarity 189, member B [Source:MGI Symbol;Acc:MGI:1915771]
ENSMUSG00000020307	Cdc34	17.7059	20.3545	15.7588	1.28993	0.367295	0.002223	0.0378742	10	79682195	79688394	1	protein_coding	cell division cycle 34 [Source:MGI Symbol;Acc:MGI:102657]
ENSMUSG00000063873	Slc24a3	125.77	107.622	138.908	-1.28977	-0.367116	0.000272918	0.00817797	2	145167754	145642166	1	protein_coding	solute carrier family 24 (sodium/potassium/calcium exchanger), member 3 [Source:MGI Symbol;Acc:MGI:2137513]
ENSMUSG00000048154	Kmt2d	135.024	155.99	120.943	1.28852	0.365718	0.00189431	0.0339239	15	98831669	98871204	-1	protein_coding	lysine (K)-specific methyltransferase 2D [Source:MGI Symbol;Acc:MGI:2682319]
ENSMUSG00000006651	Aplp1	43.6684	51.5788	40.1222	1.28842	0.365606	0.0014276	0.0273971	7	30434981	30445582	-1	protein_coding	amyloid beta (A4) precursor-like protein 1 [Source:MGI Symbol;Acc:MGI:88046]
ENSMUSG00000039497	Dse	32.1437	36.2901	28.2521	1.28838	0.365561	0.00212756	0.0367058	10	34151394	34207551	-1	protein_coding	dermatan sulfate epimerase [Source:MGI Symbol;Acc:MGI:2443455]
ENSMUSG00000025465	Echs1	58.5904	50.4612	65.1159	-1.28834	-0.365512	0.000907855	0.0200727	7	140105710	140116476	-1	protein_coding	enoyl Coenzyme A hydratase, short chain, 1, mitochondrial [Source:MGI Symbol;Acc:MGI:2136460]
ENSMUSG00000022905	Kpna1	83.9048	91.1709	70.8495	1.28788	0.364998	0.00102982	0.0217488	16	35978750	36037131	1	protein_coding	karyopherin (importin) alpha 1 [Source:MGI Symbol;Acc:MGI:103560]
ENSMUSG00000028953	Abcf2	40.5622	47.5117	36.9432	1.28746	0.364525	0.00103605	0.0217855	5	24565341	24577467	-1	protein_coding	ATP-binding cassette, sub-family F (GCN20), member 2 [Source:MGI Symbol;Acc:MGI:1351657]
ENSMUSG00000031618	Nr3c2	20.7984	18.1633	23.257	-1.28721	-0.364248	0.00334973	0.0492962	8	76899442	77245012	1	protein_coding	nuclear receptor subfamily 3, group C, member 2 [Source:MGI Symbol;Acc:MGI:99459]
ENSMUSG00000007659	Bcl2l1	67.0622	72.0174	56.0985	1.287	0.364007	0.00160321	0.0301324	2	152780668	152831728	-1	protein_coding	BCL2-like 1 [Source:MGI Symbol;Acc:MGI:88139]
ENSMUSG00000036752	Tubb4b	86.4344	105.82	82.2596	1.28683	0.363822	0.00259611	0.0417607	2	25222160	25224702	-1	protein_coding	tubulin, beta 4B class IVB [Source:MGI Symbol;Acc:MGI:1915472]
ENSMUSG00000022125	Cln5	19.0363	21.9474	17.056	1.28678	0.363771	0.00305227	0.0463918	14	103070216	103077579	1	protein_coding	ceroid-lipofuscinosis, neuronal 5 [Source:MGI Symbol;Acc:MGI:2442253]
ENSMUSG00000021390	Ogn	1291.89	1073.84	1381.85	-1.28676	-0.363743	0.00177605	0.0325307	13	49608071	49624500	1	protein_coding	osteoglycin [Source:MGI Symbol;Acc:MGI:109278]
ENSMUSG00000058655	Eif4b	319.19	277.533	357.182	-1.28646	-0.363404	0.000494956	0.0129066	15	102073773	102097172	1	protein_coding	eukaryotic translation initiation factor 4B [Source:MGI Symbol;Acc:MGI:95304]
ENSMUSG00000024359	Hspa9	169.461	189.719	147.579	1.28556	0.362396	0.00052529	0.0134917	18	34937414	34954357	-1	protein_coding	heat shock protein 9 [Source:MGI Symbol;Acc:MGI:96245]
ENSMUSG00000020019	Ntn4	48.5066	45.3359	58.286	-1.28549	-0.362316	0.00290365	0.0452399	10	93640681	93747207	1	protein_coding	netrin 4 [Source:MGI Symbol;Acc:MGI:1888978]
ENSMUSG00000050229	Pigm	33.8614	36.9663	28.7574	1.2854	0.362217	0.00201381	0.035414	1	172376531	172384099	1	protein_coding	phosphatidylinositol glycan anchor biosynthesis, class M [Source:MGI Symbol;Acc:MGI:1914806]
ENSMUSG00000019467	Arhgef25	183.386	157.29	202.162	-1.2854	-0.362217	0.000238309	0.00746846	10	127182521	127190054	-1	protein_coding	Rho guanine nucleotide exchange factor (GEF) 25 [Source:MGI Symbol;Acc:MGI:1277173]
ENSMUSG00000024664	Fads3	131.397	159.596	124.352	1.28471	0.361445	0.000192259	0.00645461	19	10041548	10059671	1	protein_coding	fatty acid desaturase 3 [Source:MGI Symbol;Acc:MGI:1928740]
ENSMUSG00000028048	Gba	19.9333	24.1726	18.8837	1.28385	0.360474	0.00299165	0.0458326	3	89202928	89208681	1	protein_coding	glucosidase, beta, acid [Source:MGI Symbol;Acc:MGI:95665]
ENSMUSG00000021022	Ppp2r3c	30.1197	33.2437	25.8689	1.28346	0.360036	0.00225865	0.0382431	12	55280814	55303000	-1	protein_coding	protein phosphatase 2, regulatory subunit B'', gamma [Source:MGI Symbol;Acc:MGI:1930009]
ENSMUSG00000025150	Cbr2	315.013	293.498	375.977	-1.28102	-0.357297	0.000624139	0.0154497	11	120729489	120732114	-1	protein_coding	carbonyl reductase 2 [Source:MGI Symbol;Acc:MGI:107200]
ENSMUSG00000059430	Actg2	355.43	294.347	377.064	-1.28097	-0.357237	0.00284659	0.044647	6	83512905	83536265	-1	protein_coding	actin, gamma 2, smooth muscle, enteric [Source:MGI Symbol;Acc:MGI:104589]
ENSMUSG00000037300	Ttc13	35.7655	41.9435	32.8156	1.28061	0.356837	0.000501111	0.0129927	8	124671335	124721983	-1	protein_coding	tetratricopeptide repeat domain 13 [Source:MGI Symbol;Acc:MGI:2384573]
ENSMUSG00000016257	Slmo2	23.1835	26.0925	20.3401	1.28028	0.356462	0.00299991	0.0458326	2	174465067	174473081	-1	protein_coding	slowmo homolog 2 (Drosophila) [Source:MGI Symbol;Acc:MGI:1913640]
ENSMUSG00000031166	Wdr13	99.3996	84.0565	107.512	-1.27992	-0.356053	0.000236093	0.00741604	X	8123301	8132892	-1	protein_coding	WD repeat domain 13 [Source:MGI Symbol;Acc:MGI:1914661]
ENSMUSG00000019907	Ppp1r12a	476.018	372.797	477.299	-1.27989	-0.356019	0.000912294	0.0201383	10	108162400	108277575	1	protein_coding	protein phosphatase 1, regulatory (inhibitor) subunit 12A [Source:MGI Symbol;Acc:MGI:1309528]
ENSMUSG00000004631	Sgce	61.7462	55.0592	70.4669	-1.27917	-0.355205	0.000272141	0.00817797	6	4674350	4747204	-1	protein_coding	sarcoglycan, epsilon [Source:MGI Symbol;Acc:MGI:1329042]
ENSMUSG00000029763	Exoc4	57.1478	68.5557	53.5117	1.27832	0.354245	0.000183402	0.00620298	6	33249085	33973979	1	protein_coding	exocyst complex component 4 [Source:MGI Symbol;Acc:MGI:1096376]
ENSMUSG00000034993	Vat1	119.337	138.745	108.671	1.27822	0.354139	0.000495994	0.0129091	11	101458745	101466230	-1	protein_coding	vesicle amine transport protein 1 homolog (T californica) [Source:MGI Symbol;Acc:MGI:1349450]
ENSMUSG00000019899	Lama2	62.6537	46.9588	60.0034	-1.2772	-0.352985	0.000713666	0.017078	10	26980036	27619758	-1	protein_coding	laminin, alpha 2 [Source:MGI Symbol;Acc:MGI:99912]
ENSMUSG00000022096	Hr	98.3254	127.958	100.176	1.27622	0.351875	0.0028676	0.0448317	14	70552212	70573548	1	protein_coding	hairless [Source:MGI Symbol;Acc:MGI:96223]
ENSMUSG00000018507	Trpv2	32.6286	29.2032	37.2608	-1.27619	-0.351843	0.00136395	0.0264355	11	62574486	62600515	1	protein_coding	transient receptor potential cation channel, subfamily V, member 2 [Source:MGI Symbol;Acc:MGI:1341836]
ENSMUSG00000022533	Atp13a3	186.696	202.235	158.574	1.27617	0.351822	0.00331694	0.0491569	16	30312423	30388837	-1	protein_coding	ATPase type 13A3 [Source:MGI Symbol;Acc:MGI:2685387]
ENSMUSG00000006333	Rps9	293.501	255.713	326.322	-1.27593	-0.351549	0.000778037	0.0181412	7	3703993	3706901	1	protein_coding	ribosomal protein S9 [Source:MGI Symbol;Acc:MGI:1924096]
ENSMUSG00000060261	Gtf2i	157.489	141.493	180.586	-1.2758	-0.351408	0.000411891	0.0112337	5	134237834	134314760	-1	protein_coding	general transcription factor II I [Source:MGI Symbol;Acc:MGI:1202722]
ENSMUSG00000035258	Abi3bp	93.37	84.0773	107.259	-1.27566	-0.35124	0.00305648	0.0464041	16	56477846	56690128	1	protein_coding	ABI gene family, member 3 (NESH) binding protein [Source:MGI Symbol;Acc:MGI:2444583]
ENSMUSG00000029469	Ift81	40.7586	35.1762	44.8831	-1.27539	-0.350938	0.000963986	0.0207105	5	122550204	122614518	-1	protein_coding	intraflagellar transport 81 [Source:MGI Symbol;Acc:MGI:1098597]
ENSMUSG00000041731	Pgm5	254.12	214.217	273.299	-1.27502	-0.350521	0.00102201	0.0216172	19	24683016	24861855	-1	protein_coding	phosphoglucomutase 5 [Source:MGI Symbol;Acc:MGI:1925668]
ENSMUSG00000085328	Gm17131	141.422	145.402	114.065	1.27494	0.35043	0.00211339	0.0365356	5	127878531	127882376	1	pseudogene	predicted gene 17131 [Source:MGI Symbol;Acc:MGI:4937958]
ENSMUSG00000032374	Plod2	150.528	180.727	141.829	1.27476	0.350223	0.00209329	0.0364831	9	92542223	92608428	1	protein_coding	procollagen lysine, 2-oxoglutarate 5-dioxygenase 2 [Source:MGI Symbol;Acc:MGI:1347007]
ENSMUSG00000086320	Gm12840	1325.3	995.707	1268.87	-1.2742	-0.349596	0.00197243	0.0350017	4	117700188	117700923	1	lincRNA	predicted gene 12840 [Source:MGI Symbol;Acc:MGI:3650917]
ENSMUSG00000020130	Tbc1d15	54.3452	59.1406	46.4621	1.27404	0.349408	0.00182329	0.0331295	10	115197877	115251493	-1	protein_coding	TBC1 domain family, member 15 [Source:MGI Symbol;Acc:MGI:1913937]
ENSMUSG00000078652	Psme3	37.1974	41.8918	33.016	1.2721	0.34721	0.000713218	0.017078	11	101316213	101323537	1	protein_coding	proteaseome (prosome, macropain) activator subunit 3 (PA28 gamma, Ki) [Source:MGI Symbol;Acc:MGI:1096366]
ENSMUSG00000029122	Evc	73.5826	63.2539	80.5034	-1.27174	-0.346805	0.00014609	0.00525001	5	37289098	37336894	-1	protein_coding	Ellis van Creveld gene syndrome [Source:MGI Symbol;Acc:MGI:1890596]
ENSMUSG00000037703	Lzts3	22.6369	19.9126	25.3023	-1.27167	-0.346728	0.00241281	0.0397765	2	130632839	130642803	-1	protein_coding	leucine zipper, putative tumor suppressor family member 3 [Source:MGI Symbol;Acc:MGI:2656976]
ENSMUSG00000050379	Sept6	73.3259	62.6646	79.7224	-1.27101	-0.345973	0.000667458	0.016286	X	36911326	36991794	-1	protein_coding	septin 6 [Source:MGI Symbol;Acc:MGI:1888939]
ENSMUSG00000060036	Rpl3	558.605	474.667	602.385	-1.26907	-0.343777	0.000454695	0.0121823	15	80077794	80091868	-1	protein_coding	ribosomal protein L3 [Source:MGI Symbol;Acc:MGI:1351605]
ENSMUSG00000058355	Abce1	90.8753	101.773	80.1821	1.26901	0.343707	0.00211502	0.0365356	8	79683442	79711740	-1	protein_coding	ATP-binding cassette, sub-family E (OABP), member 1 [Source:MGI Symbol;Acc:MGI:1195458]
ENSMUSG00000040666	Sh3bgr	275.051	240.876	305.599	-1.26863	-0.343276	0.000841838	0.0191078	16	96200470	96228933	1	protein_coding	SH3-binding domain glutamic acid-rich protein [Source:MGI Symbol;Acc:MGI:1354740]
ENSMUSG00000024038	Ndufv3	99.8043	89.9156	114.015	-1.26789	-0.342431	0.00258107	0.0416384	17	31520115	31531326	1	protein_coding	NADH dehydrogenase (ubiquinone) flavoprotein 3 [Source:MGI Symbol;Acc:MGI:1890894]
ENSMUSG00000042719	Naa25	28.4817	31.8335	25.1289	1.26764	0.342144	0.0010426	0.0218835	5	121397936	121444378	1	protein_coding	N(alpha)-acetyltransferase 25, NatB auxiliary subunit [Source:MGI Symbol;Acc:MGI:2442563]
ENSMUSG00000029430	Ran	64.2643	72.5801	57.1716	1.26744	0.341914	0.000290231	0.0085468	5	129020069	129024323	1	protein_coding	RAN, member RAS oncogene family [Source:MGI Symbol;Acc:MGI:1333112]
ENSMUSG00000026456	Cyb5r1	32.995	38.9373	30.754	1.26739	0.341861	0.00134395	0.026122	1	134405559	134411740	1	protein_coding	cytochrome b5 reductase 1 [Source:MGI Symbol;Acc:MGI:1919267]
ENSMUSG00000029992	Gfpt1	52.3456	59.697	47.1196	1.26717	0.341614	0.000636375	0.0156957	6	87042846	87092197	1	protein_coding	glutamine fructose-6-phosphate transaminase 1 [Source:MGI Symbol;Acc:MGI:95698]
ENSMUSG00000024538	Ppic	61.5078	74.3034	58.4587	1.26709	0.341519	0.000476425	0.0125916	18	53406341	53418007	-1	protein_coding	peptidylprolyl isomerase C [Source:MGI Symbol;Acc:MGI:97751]
ENSMUSG00000027828	Ssr3	264.507	300.658	237.447	1.26644	0.340775	0.00268788	0.0429056	3	65379655	65392623	-1	protein_coding	signal sequence receptor, gamma [Source:MGI Symbol;Acc:MGI:1914687]
ENSMUSG00000048277	Syngr2	75.3239	68.5222	86.9028	-1.26532	-0.339503	0.000175287	0.00601789	11	117809668	117814283	1	protein_coding	synaptogyrin 2 [Source:MGI Symbol;Acc:MGI:1328324]
ENSMUSG00000053411	Cbx7	107.748	93.2117	118.002	-1.26528	-0.339456	0.00323603	0.0483776	15	79915807	79971119	-1	protein_coding	chromobox 7 [Source:MGI Symbol;Acc:MGI:1196439]
ENSMUSG00000026860	Sh3glb2	45.2755	41.0362	51.9062	-1.26507	-0.339218	0.00317965	0.0477437	2	30344809	30359337	-1	protein_coding	SH3-domain GRB2-like endophilin B2 [Source:MGI Symbol;Acc:MGI:2385131]
ENSMUSG00000002718	Cse1l	53.217	57.688	45.667	1.26413	0.338148	0.00128392	0.0253153	2	166906040	166946389	1	protein_coding	chromosome segregation 1-like (S. cerevisiae) [Source:MGI Symbol;Acc:MGI:1339951]
ENSMUSG00000021760	Gpx8	63.8047	74.8369	59.2582	1.26384	0.337813	0.0012947	0.0254911	13	113042763	113046388	-1	protein_coding	glutathione peroxidase 8 (putative) [Source:MGI Symbol;Acc:MGI:1916840]
ENSMUSG00000029804	Herc3	41.8377	37.0136	46.7912	-1.26361	-0.337555	0.00132177	0.0257895	6	58831465	58920398	1	protein_coding	hect domain and RLD 3 [Source:MGI Symbol;Acc:MGI:1921248]
ENSMUSG00000007867	Ift43	34.9815	30.9885	39.2164	-1.26332	-0.337219	0.00216527	0.0372089	12	86082561	86162458	1	protein_coding	intraflagellar transport 43 [Source:MGI Symbol;Acc:MGI:1923661]
ENSMUSG00000026880	Stom	212.036	185.237	233.884	-1.26253	-0.336316	0.00259782	0.0417607	2	35313986	35336976	-1	protein_coding	stomatin [Source:MGI Symbol;Acc:MGI:95403]
ENSMUSG00000062683	Atp5g2	73.5475	67.0379	84.5521	-1.26201	-0.335724	0.00107955	0.0223918	15	102662864	102672352	-1	protein_coding	ATP synthase, H+ transporting, mitochondrial F0 complex, subunit C2 (subunit 9) [Source:MGI Symbol;Acc:MGI:1915192]
ENSMUSG00000058706	0610030E20Rik	42.3988	46.7972	37.0994	1.26195	0.335654	0.0016516	0.0307877	6	72347317	72353158	1	protein_coding	RIKEN cDNA 0610030E20 gene [Source:MGI Symbol;Acc:MGI:1915614]
ENSMUSG00000040462	Os9	74.6169	68.0188	85.7739	-1.26134	-0.334955	0.00015941	0.00562332	10	127094259	127121160	-1	protein_coding	amplified in osteosarcoma [Source:MGI Symbol;Acc:MGI:1924301]
ENSMUSG00000060935	Tmem263	50.1462	55.4976	43.8797	1.26111	0.334695	0.00165013	0.0307877	10	85102627	85117747	1	protein_coding	transmembrane protein 263 [Source:MGI Symbol;Acc:MGI:2143652]
ENSMUSG00000030243	Recql	31.3024	36.229	28.669	1.26076	0.334296	0.00157352	0.0297381	6	142350342	142387087	-1	protein_coding	RecQ protein-like [Source:MGI Symbol;Acc:MGI:103021]
ENSMUSG00000025241	Fyco1	184.835	165.781	208.971	-1.26026	-0.333727	0.000761526	0.0178789	9	123789510	123851899	-1	protein_coding	FYVE and coiled-coil domain containing 1 [Source:MGI Symbol;Acc:MGI:107277]
ENSMUSG00000053536	Cstf2t	35.6319	40.2165	31.9009	1.26025	0.333708	0.00225586	0.0382431	19	31082841	31086590	1	protein_coding	cleavage stimulation factor, 3' pre-RNA subunit 2, tau [Source:MGI Symbol;Acc:MGI:1932622]
ENSMUSG00000038260	Trpm4	53.2288	43.9204	55.3099	-1.26008	-0.333511	0.00030486	0.00891994	7	45303155	45333780	-1	protein_coding	transient receptor potential cation channel, subfamily M, member 4 [Source:MGI Symbol;Acc:MGI:1915917]
ENSMUSG00000006920	Ezh1	69.6463	61.7768	77.9447	-1.26007	-0.333509	0.000159679	0.00562332	11	101191115	101226463	-1	protein_coding	enhancer of zeste homolog 1 (Drosophila) [Source:MGI Symbol;Acc:MGI:1097695]
ENSMUSG00000013033	Lphn1	319.987	276.339	348.156	-1.25986	-0.333267	0.00127209	0.0251546	8	83900105	83941954	1	protein_coding	latrophilin 1 [Source:MGI Symbol;Acc:MGI:1929461]
ENSMUSG00000066324	Impad1	153.891	170.157	135.167	1.25926	0.332578	0.00278177	0.0439931	4	4762484	4793355	-1	protein_coding	inositol monophosphatase domain containing 1 [Source:MGI Symbol;Acc:MGI:1915720]
ENSMUSG00000020262	Adarb1	247.402	298.398	237.057	1.25901	0.332285	0.00138925	0.0268321	10	77290726	77418270	-1	protein_coding	adenosine deaminase, RNA-specific, B1 [Source:MGI Symbol;Acc:MGI:891999]
ENSMUSG00000027423	Snx5	73.1911	59.9633	75.4751	-1.25891	-0.332177	0.00134673	0.0261388	2	144250123	144270906	-1	protein_coding	sorting nexin 5 [Source:MGI Symbol;Acc:MGI:1916428]
ENSMUSG00000011658	Fuz	33.4849	28.7185	36.0468	-1.25872	-0.331955	0.00241588	0.0397765	7	44896079	44902631	1	protein_coding	fuzzy homolog (Drosophila) [Source:MGI Symbol;Acc:MGI:1917550]
ENSMUSG00000030554	Synm	97.4422	113.703	90.4054	1.25866	0.331883	0.00265207	0.0424331	7	67730161	67759742	-1	protein_coding	synemin, intermediate filament protein [Source:MGI Symbol;Acc:MGI:2661187]
ENSMUSG00000023025	Larp4	68.0784	69.7715	55.3789	1.25865	0.33188	0.00168537	0.0312892	15	99970074	100016351	1	protein_coding	La ribonucleoprotein domain family, member 4 [Source:MGI Symbol;Acc:MGI:2443114]
ENSMUSG00000026064	Ptp4a1	105.531	112.555	89.4415	1.25806	0.331204	0.00224473	0.0381968	1	30940302	30949770	-1	protein_coding	protein tyrosine phosphatase 4a1 [Source:MGI Symbol;Acc:MGI:1277096]
ENSMUSG00000042793	Lgr6	680.843	583.828	734.04	-1.25728	-0.330303	0.000755229	0.0177922	1	134983301	135105276	-1	protein_coding	leucine-rich repeat-containing G protein-coupled receptor 6 [Source:MGI Symbol;Acc:MGI:2441805]
ENSMUSG00000022894	Adamts5	48.3342	54.9244	43.7791	1.25727	0.330295	0.00237815	0.0394836	16	85858170	85901125	-1	protein_coding	a disintegrin-like and metallopeptidase (reprolysin type) with thrombospondin type 1 motif, 5 (aggrecanase-2) [Source:MGI Symbol;Acc:MGI:1346321]
ENSMUSG00000026042	Col5a2	683.748	845.34	672.293	1.25726	0.33028	0.000657856	0.0160804	1	45374321	45503282	-1	protein_coding	collagen, type V, alpha 2 [Source:MGI Symbol;Acc:MGI:88458]
ENSMUSG00000034520	Gjc1	65.5458	55.373	69.6095	-1.25561	-0.328384	0.00241544	0.0397765	11	102799579	102819700	-1	protein_coding	gap junction protein, gamma 1 [Source:MGI Symbol;Acc:MGI:95718]
ENSMUSG00000041115	Iqsec2	53.2583	47.5725	59.713	-1.25509	-0.327789	0.000490106	0.0128047	X	152144268	152225236	1	protein_coding	IQ motif and Sec7 domain 2 [Source:MGI Symbol;Acc:MGI:3528396]
ENSMUSG00000079484	Phyhd1	78.1803	67.7392	85.0907	-1.25488	-0.327548	0.00300151	0.0458326	2	30266203	30282149	1	protein_coding	phytanoyl-CoA dioxygenase domain containing 1 [Source:MGI Symbol;Acc:MGI:3612860]
ENSMUSG00000070436	Serpinh1	448.923	568.053	452.606	1.25483	0.32749	0.00308897	0.0467934	7	99345375	99353230	-1	protein_coding	serine (or cysteine) peptidase inhibitor, clade H, member 1 [Source:MGI Symbol;Acc:MGI:88283]
ENSMUSG00000027746	Ufm1	53.7768	58.7424	46.8165	1.25455	0.327174	0.00214489	0.0369116	3	53855212	53863830	-1	protein_coding	ubiquitin-fold modifier 1 [Source:MGI Symbol;Acc:MGI:1915140]
ENSMUSG00000037060	Prkcdbp	146.929	128.114	160.737	-1.25441	-0.327004	0.000940231	0.0203926	7	105480607	105482197	-1	protein_coding	protein kinase C, delta binding protein [Source:MGI Symbol;Acc:MGI:1923422]
ENSMUSG00000015605	Srf	110.655	98.8367	123.919	-1.25391	-0.326438	0.00106317	0.0221113	17	46546839	46556162	-1	protein_coding	serum response factor [Source:MGI Symbol;Acc:MGI:106658]
ENSMUSG00000034485	Uaca	86.6824	81.7949	102.649	-1.25375	-0.326248	0.00161558	0.0302816	9	60794548	60880370	1	protein_coding	uveal autoantigen with coiled-coil domains and ankyrin repeats [Source:MGI Symbol;Acc:MGI:1919815]
ENSMUSG00000033420	Antxr1	295.234	261.393	327.716	-1.25369	-0.326182	0.00121026	0.0242834	6	87133854	87335775	-1	protein_coding	anthrax toxin receptor 1 [Source:MGI Symbol;Acc:MGI:1916788]
ENSMUSG00000038473	Nos1ap	58.612	54.7678	68.6833	-1.25325	-0.325677	0.000743467	0.0176061	1	170298193	170589861	-1	protein_coding	nitric oxide synthase 1 (neuronal) adaptor protein [Source:MGI Symbol;Acc:MGI:1917979]
ENSMUSG00000055762	Eef1d	109.662	96.9799	121.555	-1.25302	-0.325407	0.00130975	0.0256763	15	75894796	75909556	-1	protein_coding	eukaryotic translation elongation factor 1 delta (guanine nucleotide exchange protein) [Source:MGI Symbol;Acc:MGI:1913906]
ENSMUSG00000030835	Nomo1	98.4978	120.161	95.912	1.25294	0.325313	0.000466732	0.0124074	7	46033698	46084212	1	protein_coding	nodal modulator 1 [Source:MGI Symbol;Acc:MGI:2385850]
ENSMUSG00000041258	Zfp236	34.1127	40.2071	32.1809	1.25272	0.325066	0.00240294	0.0397765	18	82593593	82692883	-1	protein_coding	zinc finger protein 236 [Source:MGI Symbol;Acc:MGI:1926950]
ENSMUSG00000023960	Enpp5	56.302	45.6925	57.2863	-1.25228	-0.32456	0.000445902	0.0119937	17	44078813	44086567	1	protein_coding	ectonucleotide pyrophosphatase/phosphodiesterase 5 [Source:MGI Symbol;Acc:MGI:1933830]
ENSMUSG00000079481	Nhsl2	68.9511	63.4638	79.4015	-1.2521	-0.324353	0.00138094	0.0267269	X	101849385	102092055	1	protein_coding	NHS-like 2 [Source:MGI Symbol;Acc:MGI:3645090]
ENSMUSG00000000530	Acvrl1	67.0646	59.5855	74.6611	-1.25156	-0.323723	0.00105491	0.0220937	15	101128522	101145336	1	protein_coding	activin A receptor, type II-like 1 [Source:MGI Symbol;Acc:MGI:1338946]
ENSMUSG00000019066	Rab3d	61.8882	58.08	72.7605	-1.25136	-0.323497	0.00118197	0.0239621	9	21907491	21918192	-1	protein_coding	RAB3D, member RAS oncogene family [Source:MGI Symbol;Acc:MGI:97844]
ENSMUSG00000000326	Comt	68.048	60.9929	76.3603	-1.25038	-0.322364	0.000214111	0.0068838	16	18406886	18426852	-1	protein_coding	catechol-O-methyltransferase [Source:MGI Symbol;Acc:MGI:88470]
ENSMUSG00000026768	Itga8	4996.98	4391.14	5485.03	-1.2491	-0.320894	0.000130908	0.00486067	2	12106632	12301920	-1	protein_coding	integrin alpha 8 [Source:MGI Symbol;Acc:MGI:109442]
ENSMUSG00000069682	Gm10275	277.155	302.237	242.015	1.2487	0.320428	0.00257432	0.0415786	10	29698746	29699380	-1	pseudogene	predicted pseudogene 10275 [Source:MGI Symbol;Acc:MGI:3704354]
ENSMUSG00000036854	Hspb6	139.862	121.394	151.449	-1.24835	-0.320021	0.00301946	0.0460468	7	30552178	30555443	1	protein_coding	heat shock protein, alpha-crystallin-related, B6 [Source:MGI Symbol;Acc:MGI:2685325]
ENSMUSG00000021277	Traf3	33.1203	39.6194	31.7353	1.24831	0.319981	0.00333394	0.0492017	12	111166370	111267153	1	protein_coding	TNF receptor-associated factor 3 [Source:MGI Symbol;Acc:MGI:108041]
ENSMUSG00000041560	Gltscr2	105.084	86.4185	107.861	-1.24776	-0.319338	0.00077185	0.0180902	7	15937838	15946108	-1	protein_coding	glioma tumor suppressor candidate region gene 2 [Source:MGI Symbol;Acc:MGI:2154441]
ENSMUSG00000035783	Acta2	13444.6	12381.8	15448.9	-1.2477	-0.319265	0.000109674	0.00421772	19	34241090	34255336	-1	protein_coding	actin, alpha 2, smooth muscle, aorta [Source:MGI Symbol;Acc:MGI:87909]
ENSMUSG00000060073	Psma3	94.4547	108.498	87.0526	1.24759	0.319142	0.00256126	0.0415443	12	70974621	70996347	1	protein_coding	proteasome (prosome, macropain) subunit, alpha type 3 [Source:MGI Symbol;Acc:MGI:104883]
ENSMUSG00000037851	Iars	45.257	54.2849	43.4989	1.24516	0.316327	0.00119342	0.0241225	13	49682100	49734267	1	protein_coding	isoleucine-tRNA synthetase [Source:MGI Symbol;Acc:MGI:2145219]
ENSMUSG00000029781	Fkbp9	338.179	411.573	330.527	1.24515	0.316315	0.0025047	0.0407431	6	56832059	56879358	1	protein_coding	FK506 binding protein 9 [Source:MGI Symbol;Acc:MGI:1350921]
ENSMUSG00000020253	Ppm1m	48.5464	45.0865	56.1507	-1.24512	-0.316285	0.00209923	0.0364934	9	106194172	106199746	-1	protein_coding	protein phosphatase 1M [Source:MGI Symbol;Acc:MGI:1915155]
ENSMUSG00000034667	Xpot	57.5785	65.3375	52.5146	1.24469	0.315785	0.000518666	0.0133718	10	121587380	121626316	-1	protein_coding	exportin, tRNA (nuclear export receptor for tRNAs) [Source:MGI Symbol;Acc:MGI:1920442]
ENSMUSG00000030555	Ttc23	26.1121	23.3812	29.0888	-1.24427	-0.315304	0.00332289	0.0491918	7	67647410	67726576	1	protein_coding	tetratricopeptide repeat domain 23 [Source:MGI Symbol;Acc:MGI:1914259]
ENSMUSG00000028906	Epb4.1	55.5515	48.0917	59.8475	-1.24422	-0.315245	0.00072138	0.0172023	4	131923413	132075321	-1	protein_coding	erythrocyte protein band 4.1 [Source:MGI Symbol;Acc:MGI:95401]
ENSMUSG00000033065	Pfkm	104.904	99.222	123.411	-1.24397	-0.314952	0.00161294	0.0302736	15	98092589	98132447	1	protein_coding	phosphofructokinase, muscle [Source:MGI Symbol;Acc:MGI:97548]
ENSMUSG00000022965	Ifngr2	60.9079	77.2102	62.1056	1.24379	0.314738	0.00182121	0.0331295	16	91547072	91565169	1	protein_coding	interferon gamma receptor 2 [Source:MGI Symbol;Acc:MGI:107654]
ENSMUSG00000019789	Hey2	97.7129	80.956	100.608	-1.24378	-0.314727	0.00257193	0.0415786	10	30832359	30842801	-1	protein_coding	hairy/enhancer-of-split related with YRPW motif 2 [Source:MGI Symbol;Acc:MGI:1341884]
ENSMUSG00000029777	Gars	59.0015	66.4314	53.4658	1.24333	0.314206	0.000388777	0.0106886	6	55038001	55079504	1	protein_coding	glycyl-tRNA synthetase [Source:MGI Symbol;Acc:MGI:2449057]
ENSMUSG00000039117	Taf4a	30.7201	32.9111	26.5181	1.24313	0.313982	0.00318912	0.0478333	2	179912146	179976646	-1	protein_coding	TAF4A RNA polymerase II, TATA box binding protein (TBP)-associated factor [Source:MGI Symbol;Acc:MGI:2152346]
ENSMUSG00000047409	Ctdspl	78.1468	71.2121	88.5379	-1.24231	-0.313025	0.000779338	0.0181412	9	118926453	119043998	1	protein_coding	CTD (carboxy-terminal domain, RNA polymerase II, polypeptide A) small phosphatase-like [Source:MGI Symbol;Acc:MGI:1916524]
ENSMUSG00000024661	Fth1	1778.45	2039.94	1642.5	1.242	0.312665	0.000873421	0.0195646	19	9982703	9985092	1	protein_coding	ferritin heavy chain 1 [Source:MGI Symbol;Acc:MGI:95588]
ENSMUSG00000090841	Myl6	2490.18	2202.2	2731.54	-1.24033	-0.310721	0.00112799	0.0231915	10	128490860	128493875	-1	protein_coding	myosin, light polypeptide 6, alkali, smooth muscle and non-muscle [Source:MGI Symbol;Acc:MGI:109318]
ENSMUSG00000031360	Ctps2	52.8859	44.887	55.5507	-1.23912	-0.309316	0.00164905	0.0307877	X	162901238	163032508	1	protein_coding	cytidine 5'-triphosphate synthase 2 [Source:MGI Symbol;Acc:MGI:1933185]
ENSMUSG00000026879	Gsn	741.804	632.605	783.881	-1.23911	-0.309304	0.00201302	0.035414	2	35279663	35307892	1	protein_coding	gelsolin [Source:MGI Symbol;Acc:MGI:95851]
ENSMUSG00000002732	Fkbp7	46.9537	54.7204	44.2043	1.23872	0.30885	0.00248115	0.0404564	2	76663044	76673116	-1	protein_coding	FK506 binding protein 7 [Source:MGI Symbol;Acc:MGI:1336879]
ENSMUSG00000022241	Tars	42.774	48.5399	39.158	1.23863	0.30874	0.00163828	0.030665	15	11383663	11399658	-1	protein_coding	threonyl-tRNA synthetase [Source:MGI Symbol;Acc:MGI:106314]
ENSMUSG00000021830	Txndc16	44.0672	40.3429	49.9695	-1.23862	-0.308731	0.0012207	0.024457	14	45134448	45220328	-1	protein_coding	thioredoxin domain containing 16 [Source:MGI Symbol;Acc:MGI:1917811]
ENSMUSG00000043061	Tmem18	63.5394	56.6832	70.106	-1.23701	-0.306863	0.000538478	0.0137272	12	30584443	30591213	1	protein_coding	transmembrane protein 18 [Source:MGI Symbol;Acc:MGI:2387176]
ENSMUSG00000032135	Mcam	1596.45	1473.26	1822.41	-1.23694	-0.306779	0.00205002	0.0359121	9	44134469	44142727	1	protein_coding	melanoma cell adhesion molecule [Source:MGI Symbol;Acc:MGI:1933966]
ENSMUSG00000023904	Hcfc1r1	124.232	107.889	133.409	-1.23683	-0.306653	0.00100792	0.0213855	17	23673596	23675227	1	protein_coding	host cell factor C1 regulator 1 (XPO1-dependent) [Source:MGI Symbol;Acc:MGI:2663619]
ENSMUSG00000030788	Rnf141	54.4107	47.8864	59.2637	-1.23675	-0.306556	0.00197757	0.0350473	7	110800432	110844457	-1	protein_coding	ring finger protein 141 [Source:MGI Symbol;Acc:MGI:1914400]
ENSMUSG00000079334	Nat6	74.923	69.6979	86.1397	-1.23648	-0.306238	0.00111768	0.0230694	9	107578887	107584048	1	protein_coding	N-acetyltransferase 6 [Source:MGI Symbol;Acc:MGI:1888902]
ENSMUSG00000025035	Arl3	34.2109	29.5168	36.5919	-1.23599	-0.305665	0.00317667	0.0477437	19	46531109	46573085	-1	protein_coding	ADP-ribosylation factor-like 3 [Source:MGI Symbol;Acc:MGI:1929699]
ENSMUSG00000031586	Rbpms	745.923	628.798	777.221	-1.23595	-0.305626	0.00171661	0.0317399	8	33782643	33929863	-1	protein_coding	RNA binding protein gene with multiple splicing [Source:MGI Symbol;Acc:MGI:1334446]
ENSMUSG00000026626	Ppp2r5a	137.961	119.203	147.304	-1.23531	-0.304872	0.00200694	0.035414	1	191351981	191397041	-1	protein_coding	protein phosphatase 2, regulatory subunit B', alpha [Source:MGI Symbol;Acc:MGI:2388479]
ENSMUSG00000040848	Sft2d2	189.017	172.154	212.729	-1.23531	-0.304871	0.00333437	0.0492017	1	165174341	165194433	-1	protein_coding	SFT2 domain containing 2 [Source:MGI Symbol;Acc:MGI:1917362]
ENSMUSG00000042682	Selk	80.2569	89.4392	72.4869	1.23372	0.303019	0.000919346	0.020196	14	29968308	29975074	1	protein_coding	selenoprotein K [Source:MGI Symbol;Acc:MGI:1931466]
ENSMUSG00000027642	Rpn2	244.76	293.039	237.641	1.23335	0.302585	0.00288468	0.0449957	2	157279017	157326319	1	protein_coding	ribophorin II [Source:MGI Symbol;Acc:MGI:98085]
ENSMUSG00000026888	Grb14	69.7524	62.8164	77.5816	-1.23271	-0.301838	0.000543439	0.0138021	2	64912476	65024987	-1	protein_coding	growth factor receptor bound protein 14 [Source:MGI Symbol;Acc:MGI:1355324]
ENSMUSG00000026223	Itm2c	140.413	167.802	136.171	1.23233	0.301391	0.00280717	0.0443165	1	85894281	85908675	1	protein_coding	integral membrane protein 2C [Source:MGI Symbol;Acc:MGI:1927594]
ENSMUSG00000027931	Npr1	520.217	479.651	590.95	-1.23182	-0.300796	0.00228666	0.0385633	3	90450591	90465866	-1	protein_coding	natriuretic peptide receptor 1 [Source:MGI Symbol;Acc:MGI:97371]
ENSMUSG00000023169	Slc38a1	63.6789	57.4529	70.8347	-1.2313	-0.300177	0.00166592	0.0309703	15	96571418	96642913	-1	protein_coding	solute carrier family 38, member 1 [Source:MGI Symbol;Acc:MGI:2145895]
ENSMUSG00000032440	Tgfbr2	124.41	107.616	132.428	-1.23085	-0.299654	0.00158777	0.0299246	9	116087698	116175363	-1	protein_coding	transforming growth factor, beta receptor II [Source:MGI Symbol;Acc:MGI:98729]
ENSMUSG00000057969	Sema3b	91.5811	87.6007	107.698	-1.23005	-0.298713	0.00183709	0.0332476	9	107597674	107609229	-1	protein_coding	sema domain, immunoglobulin domain (Ig), short basic domain, secreted, (semaphorin) 3B [Source:MGI Symbol;Acc:MGI:107561]
ENSMUSG00000020869	Lrrc59	66.1822	74.9405	60.9574	1.22973	0.298346	0.000986729	0.0210533	11	94629767	94645216	1	protein_coding	leucine rich repeat containing 59 [Source:MGI Symbol;Acc:MGI:2138133]
ENSMUSG00000079111	Kdelr2	74.5378	89.0512	72.3998	1.22911	0.297611	0.00233933	0.0391614	5	143403820	143421900	1	protein_coding	KDEL (Lys-Asp-Glu-Leu) endoplasmic reticulum protein retention receptor 2 [Source:MGI Symbol;Acc:MGI:1914163]
ENSMUSG00000002957	Ap2a2	53.7063	61.891	50.3064	1.22906	0.297556	0.00100524	0.0213816	7	141562180	141633011	1	protein_coding	adaptor-related protein complex 2, alpha 2 subunit [Source:MGI Symbol;Acc:MGI:101920]
ENSMUSG00000005881	Ergic3	59.2989	55.3201	67.9761	-1.22815	-0.296486	0.00210391	0.0364939	2	156008045	156018279	1	protein_coding	ERGIC and golgi 3 [Source:MGI Symbol;Acc:MGI:1913616]
ENSMUSG00000029922	Mkrn1	45.7696	40.7486	50.0866	-1.22719	-0.295355	0.00219947	0.0375669	6	39397804	39420462	-1	protein_coding	makorin, ring finger protein, 1 [Source:MGI Symbol;Acc:MGI:1859353]
ENSMUSG00000020325	Fstl3	185.897	219.21	178.885	1.22569	0.293595	0.00259351	0.0417607	10	79777272	79782630	1	protein_coding	follistatin-like 3 [Source:MGI Symbol;Acc:MGI:1890391]
ENSMUSG00000057963	Itpk1	60.4951	52.9785	64.916	-1.22434	-0.292	0.000854989	0.019342	12	102568582	102704930	-1	protein_coding	inositol 1,3,4-triphosphate 5/6 kinase [Source:MGI Symbol;Acc:MGI:2446159]
ENSMUSG00000007415	Gatad1	57.0653	61.298	50.1183	1.22424	0.291886	0.00270275	0.0429923	5	3632932	3647934	-1	protein_coding	GATA zinc finger domain containing 1 [Source:MGI Symbol;Acc:MGI:1914460]
ENSMUSG00000027011	Ube2e3	57.2973	49.4274	60.472	-1.22218	-0.289455	0.0023332	0.0391309	2	78868124	78921293	1	protein_coding	ubiquitin-conjugating enzyme E2E 3 [Source:MGI Symbol;Acc:MGI:107412]
ENSMUSG00000030753	Prkrir	91.1876	99.735	81.7758	1.22113	0.288216	0.00282192	0.0444224	7	98703103	98718062	1	protein_coding	protein-kinase, interferon-inducible double stranded RNA dependent inhibitor, repressor of (P58 repressor) [Source:MGI Symbol;Acc:MGI:1920231]
ENSMUSG00000047866	Lonp2	69.4873	62.0258	75.8416	-1.21953	-0.286323	0.00202466	0.035559	8	86624043	86723873	1	protein_coding	lon peptidase 2, peroxisomal [Source:MGI Symbol;Acc:MGI:1914137]
ENSMUSG00000020844	Nxn	89.0229	78.8561	96.1713	-1.21869	-0.285333	0.00336719	0.0494193	11	76257198	76399140	-1	protein_coding	nucleoredoxin [Source:MGI Symbol;Acc:MGI:109331]
ENSMUSG00000056167	Cnot10	78.2242	66.0354	80.1966	-1.21504	-0.281009	0.00123299	0.024595	9	114585878	114640200	-1	protein_coding	CCR4-NOT transcription complex, subunit 10 [Source:MGI Symbol;Acc:MGI:1926143]
ENSMUSG00000023861	Mpc1	72.0889	78.1047	64.4356	1.21309	0.27869	0.00228134	0.0385633	17	8282904	8297661	1	protein_coding	mitochondrial pyruvate carrier 1 [Source:MGI Symbol;Acc:MGI:1915240]
ENSMUSG00000042675	Ypel3	72.0015	66.3353	80.3751	-1.21149	-0.276779	0.00295758	0.0457072	7	126776955	126780514	1	protein_coding	yippee-like 3 (Drosophila) [Source:MGI Symbol;Acc:MGI:1913340]
ENSMUSG00000027879	Sec22b	60.5371	69.7961	57.7028	1.20922	0.274079	0.00245108	0.0401577	3	97901190	97923276	1	protein_coding	SEC22 vesicle trafficking protein homolog B (S. cerevisiae) [Source:MGI Symbol;Acc:MGI:1338759]
ENSMUSG00000055322	Tns1	5122.11	4717.35	5703.85	-1.20908	-0.273906	0.00183035	0.0332136	1	73910231	74124449	-1	protein_coding	tensin 1 [Source:MGI Symbol;Acc:MGI:104552]
ENSMUSG00000024130	Abca3	64.0861	61.8479	74.7187	-1.20891	-0.273712	0.00237676	0.0394836	17	24351950	24410201	1	protein_coding	ATP-binding cassette, sub-family A (ABC1), member 3 [Source:MGI Symbol;Acc:MGI:1351617]
ENSMUSG00000026663	Atf6	91.1808	102.88	85.1891	1.20759	0.272131	0.0029604	0.0457072	1	170704674	170867771	-1	protein_coding	activating transcription factor 6 [Source:MGI Symbol;Acc:MGI:1926157]
ENSMUSG00000034994	Eef2	1279.08	1165.18	1404.2	-1.20504	-0.269077	0.00190831	0.0341264	10	81176631	81182507	1	protein_coding	eukaryotic translation elongation factor 2 [Source:MGI Symbol;Acc:MGI:95288]
ENSMUSG00000020484	Xbp1	76.7673	86.1166	71.5093	1.2041	0.267961	0.00243054	0.039869	11	5520659	5525893	1	protein_coding	X-box binding protein 1 [Source:MGI Symbol;Acc:MGI:98970]
ENSMUSG00000032366	Tpm1	2159.08	1944.95	2336.15	-1.2011	-0.264359	0.00203689	0.035728	9	67022590	67049406	-1	protein_coding	tropomyosin 1, alpha [Source:MGI Symbol;Acc:MGI:98809]
ENSMUSG00000003992	Ssbp2	53.7183	48.0141	57.4227	-1.19888	-0.261686	0.00315182	0.0475799	13	91460283	91703429	1	protein_coding	single-stranded DNA binding protein 2 [Source:MGI Symbol;Acc:MGI:1914220]
ENSMUSG00000002741	Ykt6	74.0279	83.3189	69.5919	1.19642	0.258729	0.0024181	0.0397765	11	5955693	5967780	1	protein_coding	YKT6 homolog (S. Cerevisiae) [Source:MGI Symbol;Acc:MGI:1927550]
ENSMUSG00000031328	Flna	15239.3	14243.7	16684.1	-1.17132	-0.228135	0.00169283	0.0313851	X	74223461	74249820	-1	protein_coding	filamin, alpha [Source:MGI Symbol;Acc:MGI:95556]

## Sheet: Legend
ID	Ensembl gene ID.
mgi symbol	Gene symbol.
AvrExp	Average expression across all samples and conditions (in counts per million).
ave_PRO_VSMC	Average expression for Apoe-/-LmnaLCS/LCSSM22αCre mouse model (in counts per million).
ave_LCS	Average expression for Apoe-/-LmnaLCS/LCS mouse model (in counts per million).
foldChange	Contains the expression ratio ave_PRO_VSMC/ave_LCS, or the negative of its inverse if the fold change value is lower than 1.
logFC	Contains the base 2 logarithmic transformation of the foldChange (FC).
P.Value	Represents the statistical significance of the observed differences in gene expression.
adj.P.Val	Contains p-values that have been adjusted by the False Discovery Rate method to correct for the fact that the statistical test performed implies multiple comparisons.
Localization fields	Chromosome, start and end coordinates, and strand.
Biotype	Gene type.
Description	Description of the gene product function.
