# Supplementary material for: Progerin accelerates atherosclerosis by inducing endoplasmic reticulum stress in vascular smooth muscle cells
Source: EMBO Mol Med. 2019 Mar 12;11(4):e9736. doi: 10.15252/emmm.201809736 (PMC6460349; doi:10.15252/emmm.201809736)
Supplement: Supplementary file 7 — Dataset EV3 [file EMMM-11-e9736-s007.xlsx]

## Sheet: 240 common genes
ID	mgi_symbol	AvrExp	ave_PRO_VSMC	ave_LCS	ave_PRO_UB	ave_WT	PRO_VSMC_vs_LCS_foldChange	PRO_VSMC_vs_LCS_logFC	PRO_VSMC_vs_LCS_P.Value	PRO_VSMC_vs_LCS_adj.P.Val	PRO_UB_vs_WT_foldChange	PRO_UB_vs_WT_logFC	PRO_UB_vs_WT_P.Value	PRO_UB_vs_WT_adj.P.Val	chr	start	end	strand	biotype	description	ensembl_transcript_id
ENSMUSG00000000325	Arvcf	29.9738	37.9839	26.9119	31.5743	23.4252	1.40975	0.495437	0.000182497	0.00620298	1.3497	0.432637	0.0015074	0.0325389	16	18348182	18407076	1	protein_coding	armadillo repeat gene deleted in velo-cardio-facial syndrome [Source:MGI Symbol;Acc:MGI:109620]	ENSMUST00000090103,ENSMUST00000115610,ENSMUST00000115612,ENSMUST00000115613,ENSMUST00000115614,ENSMUST00000126183,ENSMUST00000150253,ENSMUST00000150484,ENSMUST00000152132,ENSMUST00000155548
ENSMUSG00000000751	Rpa1	63.962	79.0674	51.659	82.3264	42.7952	1.53446	0.617726	1.88869e-07	2.45781e-05	1.9185	0.939978	5.74097e-15	7.28163e-12	11	75298166	75348324	-1	protein_coding	replication protein A1 [Source:MGI Symbol;Acc:MGI:1915525]	ENSMUST00000000767,ENSMUST00000092907,ENSMUST00000135770,ENSMUST00000149365,ENSMUST00000154894
ENSMUSG00000001020	S100a4	199.525	279.641	128.953	261.362	128.142	2.16734	1.11593	1.35298e-15	9.24354e-13	2.03764	1.0269	1.96048e-13	1.57576e-10	3	90603770	90606045	1	protein_coding	S100 calcium binding protein A4 [Source:MGI Symbol;Acc:MGI:1330282]	ENSMUST00000001046,ENSMUST00000107330,ENSMUST00000142476
ENSMUSG00000001131	Timp1	8.39045	13.5589	6.59467	8.15866	5.24954	2.05205	1.03706	1.48163e-08	2.53063e-06	1.53981	0.622754	0.00194413	0.038732	X	20870166	20874735	1	protein_coding	tissue inhibitor of metalloproteinase 1 [Source:MGI Symbol;Acc:MGI:98752]	ENSMUST00000009530,ENSMUST00000115342
ENSMUSG00000003814	Calr	351.153	492.29	274.156	359.703	278.462	1.7958	0.844624	1.08078e-15	7.77251e-13	1.29197	0.369574	0.000440866	0.0135067	8	84841850	84846934	-1	protein_coding	calreticulin [Source:MGI Symbol;Acc:MGI:88252]	ENSMUST00000003912,ENSMUST00000125998,ENSMUST00000128028,ENSMUST00000154774
ENSMUSG00000004035	Gstm7	14.4976	11.3119	18.9499	11.388	16.3405	-1.67003	-0.73987	1.12027e-06	0.000104132	-1.4362	-0.52226	0.000902184	0.0227925	3	107926334	107931817	-1	protein_coding	glutathione S-transferase, mu 7 [Source:MGI Symbol;Acc:MGI:1915562]	ENSMUST00000004137,ENSMUST00000106687,ENSMUST00000106688,ENSMUST00000124215,ENSMUST00000133947
ENSMUSG00000004127	Trmt10a	4.36067	5.81995	3.49312	5.22535	2.90425	1.65891	0.730238	0.00152037	0.0288934	1.80114	0.848909	0.000521489	0.0153221	3	138143448	138159821	1	protein_coding	tRNA methyltransferase 10A [Source:MGI Symbol;Acc:MGI:1920421]	ENSMUST00000040321,ENSMUST00000159481,ENSMUST00000159622,ENSMUST00000161141,ENSMUST00000161791,ENSMUST00000162864
ENSMUSG00000004187	Kifc2	24.4455	21.2519	27.5762	21.2251	27.7289	-1.29785	-0.376123	0.00156849	0.029684	-1.29639	-0.3745	0.00207615	0.0405584	15	76660641	76668196	1	protein_coding	kinesin family member C2 [Source:MGI Symbol;Acc:MGI:109187]	ENSMUST00000004294
ENSMUSG00000004655	Aqp1	410.772	607.211	337.319	399.774	298.783	1.80054	0.848428	3.61522e-15	2.24538e-12	1.33802	0.420102	9.70754e-05	0.00421241	6	55336432	55348555	1	protein_coding	aquaporin 1 [Source:MGI Symbol;Acc:MGI:103201]	ENSMUST00000004774
ENSMUSG00000005198	Polr2a	105.52	131.629	97.9855	110.574	81.8904	1.34245	0.424867	6.18859e-06	0.000431433	1.35177	0.434846	5.60354e-06	0.00047557	11	69733997	69758637	-1	protein_coding	polymerase (RNA) II (DNA directed) polypeptide A [Source:MGI Symbol;Acc:MGI:98086]	ENSMUST00000058470,ENSMUST00000071213,ENSMUST00000151586,ENSMUST00000156588
ENSMUSG00000005373	Mlxipl	23.5213	33.6736	18.3359	26.4455	15.6302	1.82857	0.870715	1.13882e-08	2.02088e-06	1.69825	0.764051	1.27106e-06	0.000152348	5	135106891	135138382	1	protein_coding	MLX interacting protein-like [Source:MGI Symbol;Acc:MGI:1927999]	ENSMUST00000005507,ENSMUST00000123370,ENSMUST00000128691,ENSMUST00000129008,ENSMUST00000141770,ENSMUST00000142385,ENSMUST00000153519,ENSMUST00000154840
ENSMUSG00000005410	Mcm5	3.15764	4.44733	1.68958	4.52646	1.96718	2.615	1.38681	9.24085e-07	8.82986e-05	2.28905	1.19475	2.11615e-05	0.00132638	8	75109528	75128439	1	protein_coding	minichromosome maintenance deficient 5, cell division cycle 46 (S. cerevisiae) [Source:MGI Symbol;Acc:MGI:103197]	ENSMUST00000164309
ENSMUSG00000005413	Hmox1	13.7337	28.7563	7.10454	14.334	4.74009	4.05397	2.01934	4.67349e-11	1.38823e-08	3.02064	1.59485	3.87468e-07	5.6323e-05	8	75093591	75100596	1	protein_coding	heme oxygenase (decycling) 1 [Source:MGI Symbol;Acc:MGI:96163]	ENSMUST00000005548,ENSMUST00000159631,ENSMUST00000160341
ENSMUSG00000006526	Tmem110	327.192	288.448	392.234	264.933	363.155	-1.36002	-0.443627	0.000109888	0.00421772	-1.37044	-0.454635	7.80326e-05	0.00351894	14	30825590	30876986	1	protein_coding	transmembrane protein 110 [Source:MGI Symbol;Acc:MGI:1921500]	ENSMUST00000006701,ENSMUST00000164004,ENSMUST00000164184,ENSMUST00000164482,ENSMUST00000171920
ENSMUSG00000007867	Ift43	34.9815	30.9885	39.2164	30.4529	39.2683	-1.26332	-0.337219	0.00216527	0.0372089	-1.29288	-0.370589	0.000970669	0.0239408	12	86082561	86162458	1	protein_coding	intraflagellar transport 43 [Source:MGI Symbol;Acc:MGI:1923661]	ENSMUST00000054565
ENSMUSG00000007888	Crlf1	6.59527	5.07947	9.69689	3.76927	7.83544	-1.90452	-0.929428	9.11914e-06	0.000582834	-2.07054	-1.05	4.01263e-06	0.000365524	8	70493158	70504081	1	protein_coding	cytokine receptor-like factor 1 [Source:MGI Symbol;Acc:MGI:1340030]	ENSMUST00000008032,ENSMUST00000127983,ENSMUST00000132648
ENSMUSG00000009092	Derl3	1.48926	3.55236	0.302565	1.94338	0.158742	11.8681	3.56901	2.09971e-11	6.52057e-09	11.1218	3.47532	1.54907e-08	3.58754e-06	10	75893398	75895941	1	protein_coding	Der1-like domain family, member 3 [Source:MGI Symbol;Acc:MGI:1917627]	ENSMUST00000009236
ENSMUSG00000009687	Fxyd5	41.2261	53.1582	34.7209	46.5791	30.4461	1.52978	0.613328	5.5278e-08	8.32105e-06	1.52658	0.610302	1.43301e-07	2.54294e-05	7	31032722	31042481	-1	protein_coding	FXYD domain-containing ion transport regulator 5 [Source:MGI Symbol;Acc:MGI:1201785]	ENSMUST00000009831,ENSMUST00000159753,ENSMUST00000159924,ENSMUST00000160006,ENSMUST00000160689,ENSMUST00000161259,ENSMUST00000161684,ENSMUST00000161805,ENSMUST00000162087,ENSMUST00000162116,ENSMUST00000162250,ENSMUST00000162733
ENSMUSG00000010311	Optc	97.1682	83.0963	112.748	83.8473	108.981	-1.35784	-0.441311	0.00032805	0.00939723	-1.30122	-0.379868	0.00212835	0.0412336	1	133897199	133907999	-1	protein_coding	opticin [Source:MGI Symbol;Acc:MGI:2151113]	ENSMUST00000124051,ENSMUST00000124245,ENSMUST00000126123,ENSMUST00000149380,ENSMUST00000153617
ENSMUSG00000011179	Odc1	86.5571	114.478	64.8874	98.9464	67.9167	1.76578	0.820308	2.64427e-14	1.33819e-11	1.45424	0.540269	6.02171e-07	8.5709e-05	12	17544873	17551502	1	protein_coding	ornithine decarboxylase, structural 1 [Source:MGI Symbol;Acc:MGI:97402]	ENSMUST00000171737
ENSMUSG00000014846	Tppp3	69.2488	30.1261	67.6795	102.957	76.2329	-2.23954	-1.1632	8.00192e-19	1.09338e-15	1.34784	0.430647	0.000629969	0.0176147	8	105467493	105471526	-1	protein_coding	tubulin polymerization-promoting protein family member 3 [Source:MGI Symbol;Acc:MGI:1915221]	ENSMUST00000014990,ENSMUST00000176419,ENSMUST00000177126
ENSMUSG00000014905	Dnajb9	43.8847	55.3646	33.8423	50.8563	35.4754	1.63671	0.710801	1.53454e-07	2.0968e-05	1.4305	0.516518	0.000150205	0.00588991	12	44205897	44210068	-1	protein_coding	DnaJ (Hsp40) homolog, subfamily B, member 9 [Source:MGI Symbol;Acc:MGI:1351618]	ENSMUST00000015049
ENSMUSG00000015354	Pcolce2	150.833	211.041	114.604	174.488	103.201	1.84144	0.880834	4.59721e-14	2.24344e-11	1.69158	0.758368	1.04523e-10	4.2006e-08	9	95637601	95698096	1	protein_coding	procollagen C-endopeptidase enhancer 2 [Source:MGI Symbol;Acc:MGI:1923727]	ENSMUST00000015498,ENSMUST00000151210
ENSMUSG00000017817	Jph2	417.008	368.745	477.686	358.893	462.71	-1.29523	-0.373205	0.000984388	0.0210533	-1.28929	-0.366582	0.00123675	0.0284494	2	163336242	163397993	-1	protein_coding	junctophilin 2 [Source:MGI Symbol;Acc:MGI:1891496]	ENSMUST00000017961,ENSMUST00000109425
ENSMUSG00000017969	Ptgis	966.071	841.569	1089.4	829.504	1103.81	-1.29426	-0.372129	8.62374e-05	0.00349658	-1.33081	-0.412309	1.39637e-05	0.000963639	2	167191805	167240604	-1	protein_coding	prostaglandin I2 (prostacyclin) synthase [Source:MGI Symbol;Acc:MGI:1097156]	ENSMUST00000018113,ENSMUST00000088041,ENSMUST00000136271
ENSMUSG00000018102	Hist1h2bc	43.7414	51.5082	33.2131	50.8521	39.392	1.55015	0.632405	1.91028e-07	2.46246e-05	1.28848	0.365674	0.00258199	0.0469778	13	23684199	23692488	1	protein_coding	histone cluster 1, H2bc [Source:MGI Symbol;Acc:MGI:1915274]	ENSMUST00000018246
ENSMUSG00000018830	Myh11	10555.6	8839.78	12329.8	9237.56	11815.3	-1.39479	-0.480047	1.33803e-09	2.72879e-07	-1.27905	-0.355075	7.17309e-06	0.00056655	16	14194527	14291408	-1	protein_coding	myosin, heavy polypeptide 11, smooth muscle [Source:MGI Symbol;Acc:MGI:102643]	ENSMUST00000090287
ENSMUSG00000019066	Rab3d	61.8882	58.08	72.7605	48.9846	67.728	-1.25136	-0.323497	0.00118197	0.0239621	-1.38497	-0.46985	4.42727e-06	0.000390285	9	21907491	21918192	-1	protein_coding	RAB3D, member RAS oncogene family [Source:MGI Symbol;Acc:MGI:97844]	ENSMUST00000115351,ENSMUST00000119055,ENSMUST00000122211,ENSMUST00000128442,ENSMUST00000154019
ENSMUSG00000019528	Gyg	53.1726	45.095	58.2951	46.6612	62.639	-1.29096	-0.36845	0.000751342	0.0177431	-1.34681	-0.429547	9.71099e-05	0.00421241	3	20122084	20155317	-1	protein_coding	glycogenin [Source:MGI Symbol;Acc:MGI:1351614]	ENSMUST00000118015,ENSMUST00000135475,ENSMUST00000178328,ENSMUST00000184552
ENSMUSG00000019850	Tnfaip3	18.6344	23.7816	16.1872	21.1856	13.3833	1.47142	0.55721	0.00208052	0.0363069	1.58349	0.663109	0.000352204	0.011218	10	19000910	19015657	-1	protein_coding	tumor necrosis factor, alpha-induced protein 3 [Source:MGI Symbol;Acc:MGI:1196377]	ENSMUST00000019997,ENSMUST00000105527,ENSMUST00000122863,ENSMUST00000146388,ENSMUST00000154590,ENSMUST00000154749
ENSMUSG00000020019	Ntn4	48.5066	45.3359	58.286	38.0648	52.3396	-1.28549	-0.362316	0.00290365	0.0452399	-1.38035	-0.465036	0.000190134	0.0070216	10	93640681	93747207	1	protein_coding	netrin 4 [Source:MGI Symbol;Acc:MGI:1888978]	ENSMUST00000020204,ENSMUST00000147080
ENSMUSG00000020048	Hsp90b1	456.697	622.268	346.089	498.264	360.168	1.79806	0.846444	6.74327e-14	2.87937e-11	1.38355	0.468373	3.20592e-05	0.00183287	10	86690209	86705509	-1	protein_coding	heat shock protein 90, beta (Grp94), member 1 [Source:MGI Symbol;Acc:MGI:98817]	ENSMUST00000020238,ENSMUST00000129178,ENSMUST00000129413,ENSMUST00000134515,ENSMUST00000146897
ENSMUSG00000020108	Ddit4	27.647	29.7238	17.7249	43.5993	19.5401	1.67502	0.744178	0.000249364	0.00776151	2.21626	1.14813	1.47989e-08	3.48641e-06	10	59949675	59951770	-1	protein_coding	DNA-damage-inducible transcript 4 [Source:MGI Symbol;Acc:MGI:1921997]	ENSMUST00000020308
ENSMUSG00000020173	Cobl	27.3225	16.0266	25.6118	26.5473	41.1042	-1.60348	-0.681208	1.9677e-06	0.000169098	-1.55305	-0.635107	3.87614e-06	0.000358004	11	12236608	12464960	-1	protein_coding	cordon-bleu WH2 repeat [Source:MGI Symbol;Acc:MGI:105056]	ENSMUST00000046755,ENSMUST00000109650,ENSMUST00000109651,ENSMUST00000130572,ENSMUST00000136549,ENSMUST00000146067,ENSMUST00000172827,ENSMUST00000172919,ENSMUST00000172956,ENSMUST00000174874
ENSMUSG00000020265	Sumo3	73.5286	85.4505	63.4528	82.2346	62.9765	1.34849	0.43134	1.15864e-06	0.000106971	1.30242	0.381198	2.20482e-05	0.00136826	10	77606097	77641543	1	protein_coding	SMT3 suppressor of mif two 3 homolog 3 (yeast) [Source:MGI Symbol;Acc:MGI:1336201]	ENSMUST00000020501,ENSMUST00000099538,ENSMUST00000124024,ENSMUST00000129492,ENSMUST00000137841,ENSMUST00000141228,ENSMUST00000173691,ENSMUST00000174113,ENSMUST00000174295
ENSMUSG00000020290	Xpo1	117.152	128.731	96.0385	142.895	100.945	1.34116	0.423486	0.000261144	0.00796488	1.41453	0.500323	1.63529e-05	0.00107945	11	23256041	23298249	1	protein_coding	exportin 1, CRM1 homolog (yeast) [Source:MGI Symbol;Acc:MGI:2144013]	ENSMUST00000020538,ENSMUST00000102869,ENSMUST00000102870,ENSMUST00000109551,ENSMUST00000136235,ENSMUST00000149371,ENSMUST00000150750
ENSMUSG00000020846	Fam101b	8.84263	12.699	5.52148	10.7625	6.38756	2.31921	1.21363	6.56584e-11	1.86908e-08	1.68411	0.751985	6.71531e-05	0.00312102	11	76019194	76027782	-1	protein_coding	family with sequence similarity 101, member B [Source:MGI Symbol;Acc:MGI:1923816]	ENSMUST00000021207
ENSMUSG00000020893	Per1	122.865	123.898	89.2461	169.863	108.454	1.38702	0.471987	0.00293127	0.0455105	1.56525	0.646393	4.54727e-05	0.00236251	11	69095217	69109960	1	protein_coding	period circadian clock 1 [Source:MGI Symbol;Acc:MGI:1098283]	ENSMUST00000021271,ENSMUST00000101004,ENSMUST00000102605,ENSMUST00000132462,ENSMUST00000142392,ENSMUST00000166748
ENSMUSG00000021025	Nfkbia	68.0688	73.8228	54.8728	82.202	61.3776	1.34323	0.425711	0.000921488	0.0202106	1.33921	0.421385	0.00104336	0.0251437	12	55489411	55492647	-1	protein_coding	nuclear factor of kappa light polypeptide gene enhancer in B cells inhibitor, alpha [Source:MGI Symbol;Acc:MGI:104741]	ENSMUST00000021413
ENSMUSG00000021268	Meg3	221.225	280.216	168.151	263.642	172.89	1.66541	0.735881	7.20159e-11	2.00822e-08	1.52602	0.609771	6.89342e-08	1.3456e-05	12	109541001	109571726	1	lincRNA	maternally expressed 3 [Source:MGI Symbol;Acc:MGI:1202886]	ENSMUST00000124106,ENSMUST00000126289,ENSMUST00000128178,ENSMUST00000128458,ENSMUST00000129245,ENSMUST00000143272,ENSMUST00000143836,ENSMUST00000143847,ENSMUST00000146701,ENSMUST00000150851,ENSMUST00000166636
ENSMUSG00000021388	Aspn	77.3453	77.9251	53.1796	123.585	54.6915	1.46507	0.550969	0.000141875	0.0051421	2.25694	1.17437	6.51665e-16	1.23964e-12	13	49544443	49567557	1	protein_coding	asporin [Source:MGI Symbol;Acc:MGI:1913945]	ENSMUST00000021820,ENSMUST00000177948
ENSMUSG00000021390	Ogn	1291.89	1073.84	1381.85	1156.01	1555.86	-1.28676	-0.363743	0.00177605	0.0325307	-1.34582	-0.428488	0.000233888	0.00815267	13	49608071	49624500	1	protein_coding	osteoglycin [Source:MGI Symbol;Acc:MGI:109278]	ENSMUST00000021822
ENSMUSG00000021614	Vcan	191.761	137.711	209.994	176.823	242.517	-1.52477	-0.608588	5.68489e-07	6.06863e-05	-1.37224	-0.45653	0.000168755	0.00639699	13	89655312	89742509	-1	protein_coding	versican [Source:MGI Symbol;Acc:MGI:102889]	ENSMUST00000109543,ENSMUST00000109544,ENSMUST00000109546,ENSMUST00000159285,ENSMUST00000159337,ENSMUST00000159910,ENSMUST00000160029,ENSMUST00000160740,ENSMUST00000162715
ENSMUSG00000021728	Emb	90.2625	76.1121	98.8302	77.1486	108.959	-1.29815	-0.376462	0.00284971	0.044647	-1.40939	-0.495069	9.27328e-05	0.00407428	13	117220625	117274098	1	protein_coding	embigin [Source:MGI Symbol;Acc:MGI:95321]	ENSMUST00000022242
ENSMUSG00000021950	Anxa8	1.76856	3.79091	0.504557	2.34261	0.436172	7.8617	2.97484	1.08649e-11	3.5347e-09	5.134	2.36008	3.33298e-07	5.00459e-05	14	34085981	34100571	1	protein_coding	annexin A8 [Source:MGI Symbol;Acc:MGI:1201374]	ENSMUST00000022519,ENSMUST00000120077
ENSMUSG00000022096	Hr	98.3254	127.958	100.176	69.792	95.3758	1.27622	0.351875	0.0028676	0.0448317	-1.36279	-0.446565	0.000212448	0.00761914	14	70552212	70573548	1	protein_coding	hairless [Source:MGI Symbol;Acc:MGI:96223]	ENSMUST00000022691,ENSMUST00000159959,ENSMUST00000161069,ENSMUST00000161468,ENSMUST00000163060
ENSMUSG00000022360	Atad2	14.8675	17.1802	12.3921	17.9479	11.9498	1.38695	0.471916	0.00191421	0.0341264	1.49134	0.576613	0.000187989	0.00696121	15	58094047	58135082	-1	protein_coding	ATPase family, AAA domain containing 2 [Source:MGI Symbol;Acc:MGI:1917722]	ENSMUST00000038194
ENSMUSG00000022419	Deptor	6.35983	7.97296	5.02873	8.28127	4.15635	1.57097	0.651653	0.00143408	0.0274444	1.98579	0.989712	3.39628e-06	0.000325409	15	55112317	55259271	1	protein_coding	DEP domain containing MTOR-interacting protein [Source:MGI Symbol;Acc:MGI:2146322]	ENSMUST00000023056,ENSMUST00000096433,ENSMUST00000100660
ENSMUSG00000022421	Nptxr	62.2383	78.4948	56.6771	66.0657	47.7154	1.38277	0.467558	2.42801e-07	2.9102e-05	1.3814	0.466131	6.31403e-07	8.86799e-05	15	79786352	79804766	-1	protein_coding	neuronal pentraxin receptor [Source:MGI Symbol;Acc:MGI:1920590]	ENSMUST00000023057,ENSMUST00000125283,ENSMUST00000175858
ENSMUSG00000022679	Mpv17l	23.1737	18.3926	25.4757	21.0141	27.8123	-1.3825	-0.467277	0.000198088	0.00653136	-1.3284	-0.409686	0.00114335	0.0268432	16	13903161	13949619	1	protein_coding	Mpv17 transgene, kidney disease mutant-like [Source:MGI Symbol;Acc:MGI:2135951]	ENSMUST00000023360,ENSMUST00000124947,ENSMUST00000128757,ENSMUST00000141971,ENSMUST00000143697,ENSMUST00000148966,ENSMUST00000156143
ENSMUSG00000022769	Sdf2l1	2.72155	5.49558	0.927218	3.09623	1.36716	6.02297	2.59047	1.90774e-14	1.04269e-11	2.23252	1.15867	0.000631264	0.0176147	16	17130138	17132383	-1	protein_coding	stromal cell-derived factor 2-like 1 [Source:MGI Symbol;Acc:MGI:2149842]	ENSMUST00000023453
ENSMUSG00000022868	Ahsg	10.8829	3.06742	6.33442	25.1595	8.97043	-2.0713	-1.05053	0.000870294	0.0195587	2.78627	1.47834	3.72437e-07	5.47203e-05	16	22892042	22899438	1	protein_coding	alpha-2-HS-glycoprotein [Source:MGI Symbol;Acc:MGI:107189]	ENSMUST00000023583
ENSMUSG00000022952	Runx1	1.24998	2.42639	1.02456	1.21548	0.333483	2.35156	1.23362	0.00311952	0.0471517	3.5813	1.84048	0.000689096	0.0185479	16	92601466	92826149	-1	protein_coding	runt related transcription factor 1 [Source:MGI Symbol;Acc:MGI:99852]	ENSMUST00000023673,ENSMUST00000113956,ENSMUST00000168195,ENSMUST00000186296,ENSMUST00000187242,ENSMUST00000189126,ENSMUST00000189679
ENSMUSG00000023064	Sncg	18.9756	31.7398	10.0668	23.6607	10.4351	3.11748	1.64038	2.32493e-23	6.35357e-20	2.26281	1.17812	2.23052e-12	1.52389e-09	14	34370274	34374789	-1	protein_coding	synuclein, gamma [Source:MGI Symbol;Acc:MGI:1298397]	ENSMUST00000023826
ENSMUSG00000023232	Serinc2	0.932481	2.31557	0.359636	0.827043	0.227672	6.50143	2.70076	2.35652e-08	3.74413e-06	3.58418	1.84164	0.00263061	0.0473965	4	130253495	130279205	-1	protein_coding	serine incorporator 2 [Source:MGI Symbol;Acc:MGI:1919132]	ENSMUST00000105996,ENSMUST00000120126,ENSMUST00000122374,ENSMUST00000146478,ENSMUST00000154846
ENSMUSG00000023272	Creld2	18.4496	28.4474	13.5189	18.6175	13.2146	2.1014	1.07135	4.88047e-15	2.89943e-12	1.40203	0.487514	0.000689574	0.0185479	15	88819646	88826681	1	protein_coding	cysteine-rich with EGF-like domains 2 [Source:MGI Symbol;Acc:MGI:1923987]	ENSMUST00000024042
ENSMUSG00000023829	Slc22a1	14.9139	9.72052	17.4018	12.613	19.9203	-1.78472	-0.835694	7.87379e-06	0.000522269	-1.58785	-0.667078	0.000324015	0.0104418	17	12648874	12675838	-1	protein_coding	solute carrier family 22 (organic cation transporter), member 1 [Source:MGI Symbol;Acc:MGI:108111]	ENSMUST00000024596
ENSMUSG00000023960	Enpp5	56.302	45.6925	57.2863	55.2411	66.988	-1.25228	-0.32456	0.000445902	0.0119937	-1.21369	-0.279401	0.00237196	0.0440359	17	44078813	44086567	1	protein_coding	ectonucleotide pyrophosphatase/phosphodiesterase 5 [Source:MGI Symbol;Acc:MGI:1933830]	ENSMUST00000024756,ENSMUST00000126032,ENSMUST00000154166
ENSMUSG00000024084	Qpct	23.4354	33.6232	19.3654	25.2815	15.4715	1.7389	0.798173	9.30381e-10	2.05044e-07	1.6325	0.707086	2.46322e-07	3.91365e-05	17	79051906	79090243	1	protein_coding	glutaminyl-peptide cyclotransferase (glutaminyl cyclase) [Source:MGI Symbol;Acc:MGI:1917786]	ENSMUST00000040789
ENSMUSG00000024087	Cyp1b1	191.481	127.171	185.653	253.878	199.221	-1.45932	-0.5453	2.68192e-06	0.00021813	1.27324	0.3485	0.0024941	0.0455606	17	79706953	79715041	-1	protein_coding	cytochrome P450, family 1, subfamily b, polypeptide 1 [Source:MGI Symbol;Acc:MGI:88590]	ENSMUST00000024894
ENSMUSG00000024526	Cidea	20.5485	12.1103	17.7236	31.8506	20.5094	-1.45735	-0.54335	0.000289831	0.0085468	1.5387	0.621715	9.80891e-06	0.000720168	18	67343564	67367794	1	protein_coding	cell death-inducing DNA fragmentation factor, alpha subunit-like effector A [Source:MGI Symbol;Acc:MGI:1270845]	ENSMUST00000025404
ENSMUSG00000024621	Csf1r	2.04076	3.45412	1.46755	2.41769	0.823685	2.34714	1.2309	0.00201153	0.035414	2.96366	1.56738	0.000398634	0.0123522	18	61105572	61132149	1	protein_coding	colony stimulating factor 1 receptor [Source:MGI Symbol;Acc:MGI:1339758]	ENSMUST00000025523,ENSMUST00000115268
ENSMUSG00000024640	Psat1	5.82933	11.8502	2.49359	7.11492	1.85863	4.77579	2.25574	3.12374e-17	3.04877e-14	3.78083	1.9187	2.46441e-11	1.26378e-08	19	15904678	15947337	-1	protein_coding	phosphoserine aminotransferase 1 [Source:MGI Symbol;Acc:MGI:2183441]	ENSMUST00000025542,ENSMUST00000159264,ENSMUST00000160170,ENSMUST00000161707,ENSMUST00000162053,ENSMUST00000162233,ENSMUST00000162416
ENSMUSG00000024742	Fen1	2.2293	3.0699	1.54382	2.92891	1.37455	1.96361	0.973507	0.00277236	0.0438952	2.12613	1.08823	0.00153033	0.0327237	19	10199132	10204169	-1	protein_coding	flap structure specific endonuclease 1 [Source:MGI Symbol;Acc:MGI:102779]	ENSMUST00000025651,ENSMUST00000116542,ENSMUST00000142241,ENSMUST00000156291
ENSMUSG00000024887	Asah2	24.0201	20.6747	26.6963	20.0699	28.6397	-1.29317	-0.370912	0.00325804	0.0486003	-1.42872	-0.514719	6.3181e-05	0.00299759	19	31984654	32061469	-1	protein_coding	N-acylsphingosine amidohydrolase 2 [Source:MGI Symbol;Acc:MGI:1859310]	ENSMUST00000096119
ENSMUSG00000025089	Gfra1	0.782329	1.63085	0.575675	0.840768	0.0820287	2.94746	1.55947	0.00319285	0.0478367	9.41452	3.23489	4.65034e-05	0.00238881	19	58235604	58455909	-1	protein_coding	glial cell line derived neurotrophic factor family receptor alpha 1 [Source:MGI Symbol;Acc:MGI:1100842]	ENSMUST00000026076,ENSMUST00000123957,ENSMUST00000129100,ENSMUST00000131877,ENSMUST00000135730,ENSMUST00000138530,ENSMUST00000140141,ENSMUST00000152507,ENSMUST00000169850
ENSMUSG00000025150	Cbr2	315.013	293.498	375.977	252.38	338.198	-1.28102	-0.357297	0.000624139	0.0154497	-1.34023	-0.422485	5.73935e-05	0.00278094	11	120729489	120732114	-1	protein_coding	carbonyl reductase 2 [Source:MGI Symbol;Acc:MGI:107200]	ENSMUST00000026148,ENSMUST00000149450,ENSMUST00000154479,ENSMUST00000154565
ENSMUSG00000025185	Loxl4	6.56906	8.60627	5.54456	7.49389	4.63153	1.54135	0.624198	0.00117948	0.0239472	1.59923	0.677374	0.000914963	0.0230151	19	42593982	42612813	-1	protein_coding	lysyl oxidase-like 4 [Source:MGI Symbol;Acc:MGI:1914823]	ENSMUST00000026190,ENSMUST00000164014,ENSMUST00000164786,ENSMUST00000166128,ENSMUST00000171432
ENSMUSG00000025241	Fyco1	184.835	165.781	208.971	157.534	207.056	-1.26026	-0.333727	0.000761526	0.0178789	-1.31349	-0.393408	7.98097e-05	0.00357547	9	123789510	123851899	-1	protein_coding	FYVE and coiled-coil domain containing 1 [Source:MGI Symbol;Acc:MGI:107277]	ENSMUST00000084715,ENSMUST00000167595,ENSMUST00000183700,ENSMUST00000184082
ENSMUSG00000025408	Ddit3	22.2583	29.5923	18.0049	23.962	17.474	1.64118	0.714736	1.35377e-08	2.34151e-06	1.37088	0.455107	0.000491354	0.0146591	10	127290774	127296288	1	protein_coding	DNA-damage inducible transcript 3 [Source:MGI Symbol;Acc:MGI:109247]	ENSMUST00000026475,ENSMUST00000134686,ENSMUST00000139091
ENSMUSG00000025432	Avil	1.73602	2.941	1.44702	1.80724	0.748802	2.02184	1.01567	0.00287382	0.0448776	2.49695	1.32017	0.00141247	0.0314331	10	127000709	127020994	1	protein_coding	advillin [Source:MGI Symbol;Acc:MGI:1333798]	ENSMUST00000026500,ENSMUST00000126816,ENSMUST00000129173,ENSMUST00000142698
ENSMUSG00000025650	Col7a1	4.7523	6.50514	2.9794	6.00851	3.51615	2.15702	1.10904	4.69567e-06	0.00034682	1.72699	0.788257	0.0013328	0.0301024	9	108953586	108984875	1	protein_coding	collagen, type VII, alpha 1 [Source:MGI Symbol;Acc:MGI:88462]	ENSMUST00000026740,ENSMUST00000112070,ENSMUST00000126780,ENSMUST00000127905,ENSMUST00000138588,ENSMUST00000149142
ENSMUSG00000025823	Pdia4	78.4931	116.629	63.4864	74.928	58.9288	1.83743	0.877693	1.58751e-18	1.97198e-15	1.27329	0.348562	0.000641973	0.017785	6	47796142	47813512	-1	protein_coding	protein disulfide isomerase associated 4 [Source:MGI Symbol;Acc:MGI:104864]	ENSMUST00000077290
ENSMUSG00000025912	Mybl1	18.7579	21.768	14.2955	25.7203	13.2477	1.5284	0.612021	3.48614e-05	0.00164826	1.93036	0.948866	2.10099e-10	7.36101e-08	1	9667415	9700209	-1	protein_coding	myeloblastosis oncogene-like 1 [Source:MGI Symbol;Acc:MGI:99925]	ENSMUST00000088658,ENSMUST00000115468,ENSMUST00000160022,ENSMUST00000160451,ENSMUST00000188212
ENSMUSG00000025986	Slc39a10	19.0441	23.1611	15.6419	21.7097	15.6636	1.47846	0.5641	1.33713e-05	0.000787525	1.38389	0.468732	0.000405948	0.0125495	1	46807544	46892852	-1	protein_coding	solute carrier family 39 (zinc transporter), member 10 [Source:MGI Symbol;Acc:MGI:1914515]	ENSMUST00000027131,ENSMUST00000141226,ENSMUST00000185520,ENSMUST00000186852
ENSMUSG00000026238	Ptma	461.47	514.966	370.259	579.242	381.413	1.39087	0.475988	2.63811e-06	0.000215851	1.51838	0.602532	2.91554e-09	7.81136e-07	1	86526726	86530712	1	protein_coding	prothymosin alpha [Source:MGI Symbol;Acc:MGI:97803]	ENSMUST00000045897,ENSMUST00000186255,ENSMUST00000186932,ENSMUST00000188533,ENSMUST00000188699
ENSMUSG00000026315	Serpinb8	8.81447	7.24779	10.8089	6.39539	10.8058	-1.49086	-0.576143	0.00281779	0.0444086	-1.69391	-0.760355	0.000154117	0.00599959	1	107590006	107610484	1	protein_coding	serine (or cysteine) peptidase inhibitor, clade B, member 8 [Source:MGI Symbol;Acc:MGI:894657]	ENSMUST00000000514,ENSMUST00000112706,ENSMUST00000123086,ENSMUST00000151283
ENSMUSG00000026365	Cfh	438.96	345.193	455.824	552.673	402.15	-1.32074	-0.401344	0.0004235	0.0115044	1.37434	0.458736	5.59706e-05	0.00273137	1	140085855	140183411	-1	protein_coding	complement component factor h [Source:MGI Symbol;Acc:MGI:88385]	ENSMUST00000066859,ENSMUST00000111976,ENSMUST00000111977,ENSMUST00000123238,ENSMUST00000148225
ENSMUSG00000026421	Csrp1	2539.41	2193.95	2863.41	2270.48	2829.8	-1.30509	-0.384146	3.63552e-05	0.00171296	-1.24648	-0.317863	0.000632493	0.0176147	1	135720061	135752232	1	protein_coding	cysteine and glycine-rich protein 1 [Source:MGI Symbol;Acc:MGI:88549]	ENSMUST00000027677,ENSMUST00000097561
ENSMUSG00000026442	Nfasc	2.36571	4.20255	1.73777	2.47267	1.04987	2.41416	1.27152	2.76117e-05	0.00139736	2.35842	1.23782	0.000526087	0.0153789	1	132564690	132741797	-1	protein_coding	neurofascin [Source:MGI Symbol;Acc:MGI:104753]	ENSMUST00000043189,ENSMUST00000094569,ENSMUST00000163770,ENSMUST00000186330,ENSMUST00000186389,ENSMUST00000186539,ENSMUST00000187861,ENSMUST00000188307,ENSMUST00000189219,ENSMUST00000191294
ENSMUSG00000026580	Selp	22.3667	17.0313	26.4205	28.266	17.7489	-1.55529	-0.637181	0.000363881	0.0101058	1.58614	0.665522	0.000218452	0.00773298	1	164115264	164150026	1	protein_coding	selectin, platelet [Source:MGI Symbol;Acc:MGI:98280]	ENSMUST00000160000,ENSMUST00000161020,ENSMUST00000161152,ENSMUST00000162102,ENSMUST00000162746
ENSMUSG00000026655	Fam107b	11.0226	13.3118	9.02895	13.4905	8.25902	1.45752	0.543516	0.0022481	0.0382065	1.62705	0.70226	0.000119808	0.00491609	2	3613758	3782142	1	protein_coding	family with sequence similarity 107, member B [Source:MGI Symbol;Acc:MGI:1913790]	ENSMUST00000027965,ENSMUST00000115052,ENSMUST00000115053,ENSMUST00000115054,ENSMUST00000115055,ENSMUST00000176254,ENSMUST00000177037,ENSMUST00000177125
ENSMUSG00000026678	Rgs5	1105.61	725.444	1215.34	1081.88	1399.8	-1.67539	-0.7445	1.00125e-09	2.10479e-07	-1.294	-0.371837	0.00217496	0.0419163	1	169655501	169695813	1	protein_coding	regulator of G-protein signaling 5 [Source:MGI Symbol;Acc:MGI:1098434]	ENSMUST00000027997,ENSMUST00000152809
ENSMUSG00000026768	Itga8	4996.98	4391.14	5485.03	4312.91	5798.83	-1.2491	-0.320894	0.000130908	0.00486067	-1.34449	-0.427056	3.67485e-07	5.45795e-05	2	12106632	12301920	-1	protein_coding	integrin alpha 8 [Source:MGI Symbol;Acc:MGI:109442]	ENSMUST00000028106,ENSMUST00000129370,ENSMUST00000130548,ENSMUST00000141477,ENSMUST00000148055,ENSMUST00000172716,ENSMUST00000172791
ENSMUSG00000026773	Pfkfb3	75.5982	90.6269	59.3242	96.4687	55.9729	1.52867	0.612274	0.00209832	0.0364934	1.72095	0.783206	8.81743e-05	0.00389907	2	11471430	11502101	-1	protein_coding	6-phosphofructo-2-kinase/fructose-2,6-biphosphatase 3 [Source:MGI Symbol;Acc:MGI:2181202]	ENSMUST00000028114,ENSMUST00000049849,ENSMUST00000100411,ENSMUST00000114844,ENSMUST00000114845,ENSMUST00000114846,ENSMUST00000140580,ENSMUST00000144921,ENSMUST00000145970,ENSMUST00000150086,ENSMUST00000155167,ENSMUST00000170196,ENSMUST00000171188,ENSMUST00000179584,ENSMUST00000183869
ENSMUSG00000026864	Hspa5	518.1	883.343	287.588	595.879	305.59	3.0714	1.61889	5.87023e-39	8.02108e-35	1.9501	0.963546	3.33526e-15	5.06367e-12	2	34771970	34776531	1	protein_coding	heat shock protein 5 [Source:MGI Symbol;Acc:MGI:95835]	ENSMUST00000028222,ENSMUST00000100171,ENSMUST00000129333,ENSMUST00000137145,ENSMUST00000137505,ENSMUST00000145466,ENSMUST00000148308,ENSMUST00000155595
ENSMUSG00000027313	Chac1	2.16512	4.4047	1.04105	2.4969	0.717822	4.41459	2.14228	6.03446e-08	8.7718e-06	3.48933	1.80295	3.29485e-05	0.00186037	2	119351229	119354381	1	protein_coding	ChaC, cation transport regulator 1 [Source:MGI Symbol;Acc:MGI:1916315]	ENSMUST00000028780
ENSMUSG00000027316	Gfra4	14.2942	12.116	18.8299	9.91545	16.3156	-1.54893	-0.63127	4.33298e-06	0.000325306	-1.63438	-0.70874	1.37796e-06	0.000159563	2	131039632	131043088	-1	protein_coding	glial cell line derived neurotrophic factor family receptor alpha 4 [Source:MGI Symbol;Acc:MGI:1341873]	ENSMUST00000028787,ENSMUST00000066958,ENSMUST00000110234,ENSMUST00000110235,ENSMUST00000110239,ENSMUST00000110240,ENSMUST00000136569,ENSMUST00000156509
ENSMUSG00000027318	Adam33	199.952	175.89	228.702	160.117	235.098	-1.30015	-0.378677	0.000617414	0.0153667	-1.46838	-0.554225	6.36024e-07	8.86799e-05	2	131050591	131063814	-1	protein_coding	a disintegrin and metallopeptidase domain 33 [Source:MGI Symbol;Acc:MGI:1341813]	ENSMUST00000052104,ENSMUST00000110232,ENSMUST00000124481,ENSMUST00000127343,ENSMUST00000128828,ENSMUST00000132071,ENSMUST00000132436,ENSMUST00000134742,ENSMUST00000135149,ENSMUST00000147333,ENSMUST00000149625,ENSMUST00000183552,ENSMUST00000184921
ENSMUSG00000027332	Ivd	97.8679	83.2011	109.016	88.9056	110.349	-1.30942	-0.388924	9.83948e-05	0.003897	-1.24066	-0.311113	0.00194737	0.038732	2	118861954	118882909	1	protein_coding	isovaleryl coenzyme A dehydrogenase [Source:MGI Symbol;Acc:MGI:1929242]	ENSMUST00000028807,ENSMUST00000125766,ENSMUST00000126082,ENSMUST00000140282,ENSMUST00000141836,ENSMUST00000150162,ENSMUST00000152191,ENSMUST00000154104
ENSMUSG00000027514	Zbp1	1.67124	3.08457	0.27979	3.14693	0.17367	10.5571	3.40015	5.79719e-10	1.33297e-07	17.7878	4.15282	5.40475e-12	3.0771e-09	2	173206612	173218923	-1	protein_coding	Z-DNA binding protein 1 [Source:MGI Symbol;Acc:MGI:1927449]	ENSMUST00000029018,ENSMUST00000109116,ENSMUST00000146802
ENSMUSG00000027797	Dclk1	5.03115	7.7175	2.18381	7.49308	2.7302	3.4751	1.79706	2.08285e-12	6.94147e-10	2.74342	1.45598	7.80222e-09	1.97425e-06	3	55242526	55539064	1	protein_coding	doublecortin-like kinase 1 [Source:MGI Symbol;Acc:MGI:1330861]	ENSMUST00000054237,ENSMUST00000070418,ENSMUST00000167204
ENSMUSG00000027931	Npr1	520.217	479.651	590.95	447.879	562.39	-1.23182	-0.300796	0.00228666	0.0385633	-1.25536	-0.328099	0.000904322	0.0227983	3	90450591	90465866	-1	protein_coding	natriuretic peptide receptor 1 [Source:MGI Symbol;Acc:MGI:97371]	ENSMUST00000029540,ENSMUST00000124760,ENSMUST00000142243,ENSMUST00000146991,ENSMUST00000152510
ENSMUSG00000028063	Lmna	361.819	439.461	245.895	439.688	322.231	1.78751	0.837951	6.63711e-17	5.33467e-14	1.36415	0.448	7.04979e-06	0.000560048	3	88481148	88509956	-1	protein_coding	lamin A [Source:MGI Symbol;Acc:MGI:96794]	ENSMUST00000029699,ENSMUST00000036252,ENSMUST00000120377,ENSMUST00000135494,ENSMUST00000147537,ENSMUST00000149068,ENSMUST00000150496
ENSMUSG00000028108	Ecm1	336.041	321.716	418.728	251.413	352.307	-1.30127	-0.379925	0.000345919	0.00974563	-1.40144	-0.486907	5.23194e-06	0.000449618	3	95734147	95739569	-1	protein_coding	extracellular matrix protein 1 [Source:MGI Symbol;Acc:MGI:103060]	ENSMUST00000029753,ENSMUST00000117507,ENSMUST00000123143,ENSMUST00000128885,ENSMUST00000131376,ENSMUST00000137912,ENSMUST00000144958,ENSMUST00000147217,ENSMUST00000153026,ENSMUST00000155815
ENSMUSG00000028116	Myoz2	29.4342	37.7696	23.3581	21.2309	35.3781	1.61392	0.690571	0.000633369	0.0156498	-1.66048	-0.731599	0.000347904	0.0111069	3	123006206	123034990	-1	protein_coding	myozenin 2 [Source:MGI Symbol;Acc:MGI:1913063]	ENSMUST00000029761,ENSMUST00000140231,ENSMUST00000141588,ENSMUST00000143464
ENSMUSG00000028364	Tnc	220.799	288.773	204.986	159.767	229.668	1.40884	0.494512	0.000207724	0.00674189	-1.43636	-0.522417	9.78507e-05	0.00421777	4	63959785	64047015	-1	protein_coding	tenascin C [Source:MGI Symbol;Acc:MGI:101922]	ENSMUST00000030056,ENSMUST00000107371,ENSMUST00000107372,ENSMUST00000107377
ENSMUSG00000028463	Car9	9.45306	12.8467	6.07212	12.4872	6.4062	2.11616	1.08145	2.26081e-07	2.73378e-05	1.97643	0.982899	3.42936e-06	0.000325409	4	43506966	43513729	1	protein_coding	carbonic anhydrase 9 [Source:MGI Symbol;Acc:MGI:2447188]	ENSMUST00000030183,ENSMUST00000124114,ENSMUST00000126750,ENSMUST00000128232,ENSMUST00000129996,ENSMUST00000138073,ENSMUST00000154251
ENSMUSG00000028479	Gne	74.9947	60.1063	93.8126	54.8571	91.203	-1.55736	-0.639103	1.55721e-10	4.01467e-08	-1.65996	-0.731151	6.46393e-13	4.64858e-10	4	44034075	44084177	-1	protein_coding	glucosamine (UDP-N-acetyl)-2-epimerase/N-acetylmannosamine kinase [Source:MGI Symbol;Acc:MGI:1354951]	ENSMUST00000030201,ENSMUST00000102936,ENSMUST00000128439,ENSMUST00000133709,ENSMUST00000140724,ENSMUST00000144985,ENSMUST00000172514,ENSMUST00000172533,ENSMUST00000173234,ENSMUST00000173274,ENSMUST00000173383,ENSMUST00000173569,ENSMUST00000173976,ENSMUST00000174522
ENSMUSG00000028613	Lrp8	7.2656	13.0007	4.21781	8.56084	3.28305	3.12757	1.64504	8.16843e-18	9.30112e-15	2.59119	1.37361	5.44701e-11	2.56648e-08	4	107802261	107876840	1	protein_coding	low density lipoprotein receptor-related protein 8, apolipoprotein e receptor [Source:MGI Symbol;Acc:MGI:1340044]	ENSMUST00000030356,ENSMUST00000106731,ENSMUST00000106732,ENSMUST00000106733,ENSMUST00000123140,ENSMUST00000126573,ENSMUST00000135022,ENSMUST00000135591,ENSMUST00000143601,ENSMUST00000145832,ENSMUST00000146552,ENSMUST00000147319
ENSMUSG00000028673	Fuca1	50.8162	60.39	45.1798	54.0228	43.6722	1.33598	0.417903	6.61655e-06	0.000455685	1.23752	0.307456	0.0012048	0.0279973	4	135920735	135940311	1	protein_coding	fucosidase, alpha-L- 1, tissue [Source:MGI Symbol;Acc:MGI:95593]	ENSMUST00000030434,ENSMUST00000142033,ENSMUST00000142111,ENSMUST00000146290,ENSMUST00000153592
ENSMUSG00000028776	Tinagl1	249.893	216.853	295.432	213.905	273.382	-1.36227	-0.446012	6.2314e-05	0.00268599	-1.27822	-0.354138	0.00152891	0.0327237	4	130164454	130175122	-1	protein_coding	tubulointerstitial nephritis antigen-like 1 [Source:MGI Symbol;Acc:MGI:2137617]	ENSMUST00000030560,ENSMUST00000105998,ENSMUST00000105999,ENSMUST00000132545,ENSMUST00000133660,ENSMUST00000145000,ENSMUST00000145774,ENSMUST00000175822,ENSMUST00000175992
ENSMUSG00000028830	AU040320	27.3022	24.9546	32.846	22.4978	28.9103	-1.31759	-0.397898	0.000257691	0.00794625	-1.28427	-0.360949	0.00154433	0.0328688	4	126753544	126870070	1	protein_coding	expressed sequence AU040320 [Source:MGI Symbol;Acc:MGI:2140475]	ENSMUST00000047431,ENSMUST00000102607,ENSMUST00000102608,ENSMUST00000125225,ENSMUST00000131900,ENSMUST00000132660,ENSMUST00000136035,ENSMUST00000141918,ENSMUST00000148935,ENSMUST00000154640,ENSMUST00000155341
ENSMUSG00000029161	Cgref1	13.0362	26.2551	7.44589	12.4718	5.97192	3.51286	1.81265	1.32046e-24	9.02137e-21	2.07833	1.05543	3.57385e-08	7.39896e-06	5	30933146	30945480	-1	protein_coding	cell growth regulator with EF hand domain 1 [Source:MGI Symbol;Acc:MGI:1915817]	ENSMUST00000031051
ENSMUSG00000029658	Wdr95	38.467	52.8713	31.6911	27.9482	41.3575	1.66909	0.739059	4.02515e-08	6.17973e-06	-1.47059	-0.556393	5.56141e-05	0.0027237	5	149528679	149611894	1	protein_coding	WD40 repeat domain 95 [Source:MGI Symbol;Acc:MGI:1923042]	ENSMUST00000110502,ENSMUST00000121108,ENSMUST00000123352,ENSMUST00000125103,ENSMUST00000130653,ENSMUST00000138690,ENSMUST00000152090
ENSMUSG00000029683	Lmod2	0.637747	1.06202	0.168439	1.10264	0.217892	5.34431	2.418	0.000255352	0.00792983	5.28267	2.40127	0.00036031	0.0113965	6	24597771	24605414	1	protein_coding	leiomodin 2 (cardiac) [Source:MGI Symbol;Acc:MGI:2135672]	ENSMUST00000031694
ENSMUSG00000029752	Asns	1.77246	3.3387	0.949763	2.03818	0.763191	3.55252	1.82884	2.79164e-06	0.000223366	2.61004	1.38407	0.00123664	0.0284494	6	7675169	7693254	-1	protein_coding	asparagine synthetase [Source:MGI Symbol;Acc:MGI:1350929]	ENSMUST00000031766,ENSMUST00000115542,ENSMUST00000126303,ENSMUST00000133972,ENSMUST00000139596,ENSMUST00000140097,ENSMUST00000148349
ENSMUSG00000029816	Gpnmb	4.61495	7.71979	3.40681	5.53062	1.80257	2.22472	1.15362	0.00218305	0.0374268	3.03658	1.60245	6.9106e-05	0.00319008	6	49036518	49058182	1	protein_coding	glycoprotein (transmembrane) nmb [Source:MGI Symbol;Acc:MGI:1934765]	ENSMUST00000031840
ENSMUSG00000029833	Trim24	50.128	52.8296	40.316	63.241	44.1253	1.31136	0.391067	0.000878225	0.01964	1.4307	0.516722	1.06089e-05	0.000771063	6	37870811	37966296	1	protein_coding	tripartite motif-containing 24 [Source:MGI Symbol;Acc:MGI:109275]	ENSMUST00000031859,ENSMUST00000120238,ENSMUST00000120428,ENSMUST00000123007,ENSMUST00000135387,ENSMUST00000149561,ENSMUST00000149828,ENSMUST00000153004
ENSMUSG00000030022	Adamts9	36.8052	42.6551	30.8899	42.6466	31.0292	1.3828	0.467592	2.26541e-05	0.0012139	1.37729	0.46183	3.59145e-05	0.00197083	6	92772699	92943492	-1	protein_coding	a disintegrin-like and metallopeptidase (reprolysin type) with thrombospondin type 1 motif, 9 [Source:MGI Symbol;Acc:MGI:1916320]	ENSMUST00000113438,ENSMUST00000125490,ENSMUST00000130314,ENSMUST00000136751,ENSMUST00000167391
ENSMUSG00000030103	Bhlhe40	10.8542	19.4982	6.88563	11.5469	5.48597	2.8274	1.49948	3.27542e-15	2.13121e-12	2.10445	1.07344	1.38491e-07	2.48993e-05	6	108660629	108666925	1	protein_coding	basic helix-loop-helix family, member e40 [Source:MGI Symbol;Acc:MGI:1097714]	ENSMUST00000032194,ENSMUST00000163617,ENSMUST00000166346
ENSMUSG00000030208	Emp1	44.1692	54.5234	32.9071	54.0579	35.1885	1.65174	0.723989	5.89017e-08	8.65412e-06	1.53311	0.616459	4.24556e-06	0.000384181	6	135362931	135383173	1	protein_coding	epithelial membrane protein 1 [Source:MGI Symbol;Acc:MGI:107941]	ENSMUST00000032330,ENSMUST00000111907,ENSMUST00000154270
ENSMUSG00000030246	Ldhb	88.691	72.3138	103.931	76.7902	101.729	-1.43433	-0.520381	1.6531e-07	2.23643e-05	-1.32495	-0.405941	5.04769e-05	0.00254508	6	142490249	142507957	-1	protein_coding	lactate dehydrogenase B [Source:MGI Symbol;Acc:MGI:96763]	ENSMUST00000032373,ENSMUST00000130817,ENSMUST00000134191
ENSMUSG00000030247	Kcnj8	34.6736	25.791	37.1095	44.6186	31.1751	-1.44021	-0.526283	0.000463297	0.0123884	1.42807	0.514064	0.00058269	0.0165872	6	142564939	142571356	-1	protein_coding	potassium inwardly-rectifying channel, subfamily J, member 8 [Source:MGI Symbol;Acc:MGI:1100508]	ENSMUST00000032374
ENSMUSG00000030268	Bcat1	0.445439	1.26192	0.0314794	0.460332	0.0280264	38.1852	5.25494	2.47316e-09	4.69352e-07	14.1396	3.82167	0.000373478	0.0117585	6	144993835	145076184	-1	protein_coding	branched chain aminotransferase 1, cytosolic [Source:MGI Symbol;Acc:MGI:104861]	ENSMUST00000032402,ENSMUST00000048252,ENSMUST00000111742,ENSMUST00000123930,ENSMUST00000136819,ENSMUST00000145911,ENSMUST00000149769,ENSMUST00000154611,ENSMUST00000155693
ENSMUSG00000030609	Aen	26.4098	40.3838	21.2972	24.996	18.9623	1.89634	0.923218	5.46056e-17	4.66332e-14	1.31293	0.392793	0.000878743	0.0223181	7	78895854	78911209	1	protein_coding	apoptosis enhancing nuclease [Source:MGI Symbol;Acc:MGI:1915298]	ENSMUST00000107421,ENSMUST00000107423,ENSMUST00000107425,ENSMUST00000123824,ENSMUST00000138167,ENSMUST00000172017
ENSMUSG00000030630	Fah	25.3912	19.6324	26.8191	23.9182	31.195	-1.36962	-0.453773	2.85981e-05	0.00143663	-1.30493	-0.383972	0.0003561	0.0113157	7	84585159	84606722	-1	protein_coding	fumarylacetoacetate hydrolase [Source:MGI Symbol;Acc:MGI:95482]	ENSMUST00000032865,ENSMUST00000128460,ENSMUST00000134390,ENSMUST00000153126
ENSMUSG00000030711	Sult1a1	42.1233	31.1699	45.587	35.7758	55.9606	-1.46043	-0.546394	3.38072e-05	0.00162081	-1.56627	-0.647333	8.88469e-07	0.000117864	7	126672865	126676432	-1	protein_coding	sulfotransferase family 1A, phenol-preferring, member 1 [Source:MGI Symbol;Acc:MGI:102896]	ENSMUST00000106371,ENSMUST00000106372,ENSMUST00000106373,ENSMUST00000155419
ENSMUSG00000031166	Wdr13	99.3996	84.0565	107.512	89.8733	116.157	-1.27992	-0.356053	0.000236093	0.00741604	-1.29228	-0.36992	0.000142801	0.00568874	X	8123301	8132892	-1	protein_coding	WD repeat domain 13 [Source:MGI Symbol;Acc:MGI:1914661]	ENSMUST00000033506,ENSMUST00000115623,ENSMUST00000127062,ENSMUST00000130050,ENSMUST00000130832,ENSMUST00000131929,ENSMUST00000133292,ENSMUST00000148135,ENSMUST00000149257,ENSMUST00000153839
ENSMUSG00000031340	Gabre	107.994	129.663	83.1176	168.013	51.1801	1.5607	0.642195	0.00191555	0.0341264	3.27792	1.71278	7.25786e-16	1.23964e-12	X	72255999	72274803	-1	protein_coding	gamma-aminobutyric acid (GABA) A receptor, subunit epsilon [Source:MGI Symbol;Acc:MGI:1330235]	ENSMUST00000064780,ENSMUST00000148499,ENSMUST00000153740
ENSMUSG00000031397	Tktl1	1.78817	2.40065	0.961893	2.74458	1.04557	2.38755	1.25553	0.00159391	0.0299989	2.63971	1.40038	0.000443858	0.0135377	X	74177259	74208500	1	protein_coding	transketolase-like 1 [Source:MGI Symbol;Acc:MGI:1933244]	ENSMUST00000010127,ENSMUST00000156959
ENSMUSG00000031409	Tceal6	16.3066	14.7141	20.7896	9.51232	20.2105	-1.41256	-0.498312	0.000181078	0.00617021	-2.14158	-1.09868	3.29211e-14	3.46026e-11	X	135208687	135210687	-1	protein_coding	transcription elongation factor A (SII)-like 6 [Source:MGI Symbol;Acc:MGI:1923939]	ENSMUST00000033783
ENSMUSG00000031740	Mmp2	84.7726	142.116	76.6107	69.6273	50.7368	1.8532	0.890016	1.04446e-13	4.32472e-11	1.37455	0.458959	0.000197416	0.00725132	8	92827328	92853417	1	protein_coding	matrix metallopeptidase 2 [Source:MGI Symbol;Acc:MGI:97009]	ENSMUST00000034187
ENSMUSG00000031880	Rrad	99.3078	80.076	117.31	85.3028	114.542	-1.46583	-0.55172	1.72792e-05	0.00096558	-1.34334	-0.42582	0.000945748	0.0235386	8	104628066	104631321	-1	protein_coding	Ras-related associated with diabetes [Source:MGI Symbol;Acc:MGI:1930943]	ENSMUST00000034351
ENSMUSG00000032332	Col12a1	13.9326	26.6938	8.60313	13.9832	6.45049	3.10936	1.63662	1.99023e-23	6.35357e-20	2.1811	1.12505	2.99434e-10	9.51504e-08	9	79598991	79718831	-1	protein_coding	collagen, type XII, alpha 1 [Source:MGI Symbol;Acc:MGI:88448]	ENSMUST00000071750,ENSMUST00000121227,ENSMUST00000122827,ENSMUST00000135009,ENSMUST00000141667,ENSMUST00000150289
ENSMUSG00000032548	Slco2a1	50.5745	34.0876	62.3788	61.012	44.8196	-1.83277	-0.874028	2.0456e-09	3.93676e-07	1.35765	0.441115	0.00239026	0.0443154	9	102988712	103096002	1	protein_coding	solute carrier organic anion transporter family, member 2a1 [Source:MGI Symbol;Acc:MGI:1346021]	ENSMUST00000035148,ENSMUST00000185215,ENSMUST00000188664,ENSMUST00000190892
ENSMUSG00000032555	Topbp1	31.9836	35.4934	26.3081	38.3398	27.7931	1.34882	0.431702	9.71375e-05	0.00386964	1.37767	0.462234	3.35717e-05	0.00188001	9	103305215	103350428	1	protein_coding	topoisomerase (DNA) II binding protein 1 [Source:MGI Symbol;Acc:MGI:1920018]	ENSMUST00000035164,ENSMUST00000185305,ENSMUST00000185721,ENSMUST00000185972,ENSMUST00000186897,ENSMUST00000187065,ENSMUST00000188840,ENSMUST00000189349,ENSMUST00000189631,ENSMUST00000190712
ENSMUSG00000032575	Manf	47.3742	65.1012	35.4447	50.9164	38.0343	1.83444	0.875343	1.97907e-17	2.08016e-14	1.33454	0.416338	7.12435e-05	0.00327768	9	106838312	106891979	-1	protein_coding	mesencephalic astrocyte-derived neurotrophic factor [Source:MGI Symbol;Acc:MGI:1922090]	ENSMUST00000069036,ENSMUST00000159283,ENSMUST00000159620,ENSMUST00000160503,ENSMUST00000160978,ENSMUST00000161272,ENSMUST00000162801
ENSMUSG00000032648	Pygm	79.8313	70.2354	98.2108	63.5004	87.3787	-1.398	-0.483362	2.97631e-05	0.00147255	-1.37455	-0.458954	9.22735e-05	0.00406718	19	6384399	6398459	1	protein_coding	muscle glycogen phosphorylase [Source:MGI Symbol;Acc:MGI:97830]	ENSMUST00000035269,ENSMUST00000113483,ENSMUST00000139775,ENSMUST00000142755
ENSMUSG00000032712	2810474O19Rik	88.2307	94.5516	63.0884	122.418	72.8644	1.49671	0.581791	4.23176e-06	0.000319463	1.68164	0.749873	2.80434e-09	7.66371e-07	6	149309414	149335663	1	protein_coding	RIKEN cDNA 2810474O19 gene [Source:MGI Symbol;Acc:MGI:1914496]	ENSMUST00000046689,ENSMUST00000100765,ENSMUST00000127680,ENSMUST00000130664,ENSMUST00000137983,ENSMUST00000185930,ENSMUST00000187881,ENSMUST00000189837,ENSMUST00000189932,ENSMUST00000190785
ENSMUSG00000032715	Trib3	3.74549	5.57186	2.38487	4.98934	2.03588	2.30961	1.20765	3.21067e-05	0.00155569	2.38145	1.25184	3.54184e-05	0.00195144	2	152337422	152344032	-1	protein_coding	tribbles homolog 3 (Drosophila) [Source:MGI Symbol;Acc:MGI:1345675]	ENSMUST00000040312,ENSMUST00000123145,ENSMUST00000124995
ENSMUSG00000032946	Rasgrp2	102.619	87.5713	116.281	88.1322	118.492	-1.32705	-0.408224	0.000114315	0.00437536	-1.3451	-0.427717	5.95689e-05	0.00284598	19	6399340	6415216	1	protein_coding	RAS, guanyl releasing protein 2 [Source:MGI Symbol;Acc:MGI:1333849]	ENSMUST00000035716,ENSMUST00000113467,ENSMUST00000113468,ENSMUST00000113469,ENSMUST00000113471,ENSMUST00000113472,ENSMUST00000113475,ENSMUST00000113476,ENSMUST00000122930,ENSMUST00000123661,ENSMUST00000127021,ENSMUST00000130480,ENSMUST00000133968,ENSMUST00000135532,ENSMUST00000138555,ENSMUST00000139522,ENSMUST00000145611,ENSMUST00000146601,ENSMUST00000146831,ENSMUST00000148906,ENSMUST00000149205,…
ENSMUSG00000034145	Tmem63c	0.840299	1.29229	0.444868	1.46546	0.158574	2.91926	1.5456	0.00303266	0.0461965	9.81131	3.29445	2.90692e-07	4.46293e-05	12	87021340	87090043	1	protein_coding	transmembrane protein 63c [Source:MGI Symbol;Acc:MGI:2444386]	ENSMUST00000110187,ENSMUST00000131878,ENSMUST00000146292,ENSMUST00000154801,ENSMUST00000156162
ENSMUSG00000034220	Gpc1	36.5725	54.0113	25.7468	41.9723	24.5598	2.09609	1.0677	2.84015e-19	4.85098e-16	1.70496	0.769734	2.63654e-10	8.78675e-08	1	92831645	92860779	1	protein_coding	glypican 1 [Source:MGI Symbol;Acc:MGI:1194891]	ENSMUST00000045970,ENSMUST00000190215,ENSMUST00000190586,ENSMUST00000190677,ENSMUST00000191373
ENSMUSG00000034245	Hdac11	32.8594	29.4454	39.9587	24.9914	37.042	-1.35481	-0.438095	0.000369755	0.0102274	-1.48163	-0.567181	7.96775e-06	0.000622122	6	91156665	91174692	1	protein_coding	histone deacetylase 11 [Source:MGI Symbol;Acc:MGI:2385252]	ENSMUST00000041736,ENSMUST00000127768,ENSMUST00000134154,ENSMUST00000143621,ENSMUST00000154389,ENSMUST00000155007
ENSMUSG00000034353	Ramp1	132.938	108.538	157.032	109.416	156.766	-1.44694	-0.533008	2.21541e-06	0.000186616	-1.43348	-0.519517	4.4788e-06	0.000391867	1	91179822	91225196	1	protein_coding	receptor (calcitonin) activity modifying protein 1 [Source:MGI Symbol;Acc:MGI:1858418]	ENSMUST00000097648,ENSMUST00000165855,ENSMUST00000188475
ENSMUSG00000034429	Zfp707	56.4819	44.0952	61.072	48.2349	72.5255	-1.3873	-0.472275	2.18501e-06	0.000185441	-1.49852	-0.583535	5.38324e-09	1.38786e-06	15	75969123	75975868	1	protein_coding	zinc finger protein 707 [Source:MGI Symbol;Acc:MGI:1916270]	ENSMUST00000109966,ENSMUST00000109967,ENSMUST00000131496,ENSMUST00000145100,ENSMUST00000147641,ENSMUST00000156444
ENSMUSG00000034457	Eda2r	4.28222	8.71332	2.05289	4.54383	1.81882	4.141	2.04998	3.99843e-13	1.51762e-10	2.49002	1.31616	1.69689e-05	0.00110939	X	97333840	97377216	-1	protein_coding	ectodysplasin A2 receptor [Source:MGI Symbol;Acc:MGI:2442860]	ENSMUST00000037353,ENSMUST00000113832,ENSMUST00000126283,ENSMUST00000126609
ENSMUSG00000034485	Uaca	86.6824	81.7949	102.649	71.8077	90.4775	-1.25375	-0.326248	0.00161558	0.0302816	-1.26063	-0.334146	0.0015034	0.0325389	9	60794548	60880370	1	protein_coding	uveal autoantigen with coiled-coil domains and ankyrin repeats [Source:MGI Symbol;Acc:MGI:1919815]	ENSMUST00000050183
ENSMUSG00000034993	Vat1	119.337	138.745	108.671	127.481	102.449	1.27822	0.354139	0.000495994	0.0129091	1.24278	0.313568	0.00222674	0.0424186	11	101458745	101466230	-1	protein_coding	vesicle amine transport protein 1 homolog (T californica) [Source:MGI Symbol;Acc:MGI:1349450]	ENSMUST00000040430
ENSMUSG00000035394	Ccdc11	0.708533	1.05162	0.196921	1.36216	0.223428	5.10406	2.35165	0.000671874	0.0163354	5.88746	2.55764	0.000143397	0.00569586	18	74283090	74359986	1	protein_coding	coiled-coil domain containing 11 [Source:MGI Symbol;Acc:MGI:1921703]	ENSMUST00000114895,ENSMUST00000176435,ENSMUST00000176766,ENSMUST00000177101,ENSMUST00000177407
ENSMUSG00000035722	Abca7	23.0971	26.2725	18.8093	30.8554	16.4511	1.39369	0.478906	0.00058286	0.0145864	1.88294	0.912987	1.19959e-10	4.61464e-08	10	79996494	80015572	1	protein_coding	ATP-binding cassette, sub-family A (ABC1), member 7 [Source:MGI Symbol;Acc:MGI:1351646]	ENSMUST00000043866,ENSMUST00000132517,ENSMUST00000171637
ENSMUSG00000035783	Acta2	13444.6	12381.8	15448.9	11739.5	14208.1	-1.2477	-0.319265	0.000109674	0.00421772	-1.21028	-0.275346	0.000848681	0.0217161	19	34241090	34255336	-1	protein_coding	actin, alpha 2, smooth muscle, aorta [Source:MGI Symbol;Acc:MGI:87909]	ENSMUST00000039631
ENSMUSG00000036181	Hist1h1c	117.922	155.205	75.3837	160.154	80.9433	2.05883	1.04183	1.06067e-05	0.00065579	1.9779	0.983969	3.13255e-05	0.00182141	13	23738808	23740367	1	protein_coding	histone cluster 1, H1c [Source:MGI Symbol;Acc:MGI:1931526]	ENSMUST00000040914
ENSMUSG00000036278	Macrod1	21.9112	18.7387	25.1122	17.506	26.2882	-1.33865	-0.420776	0.000503232	0.0130009	-1.50119	-0.586104	2.46508e-06	0.000265219	19	7056768	7198061	1	protein_coding	MACRO domain containing 1 [Source:MGI Symbol;Acc:MGI:2147583]	ENSMUST00000040261
ENSMUSG00000036390	Gadd45a	5.47029	9.41321	3.30875	6.00962	3.1496	2.82426	1.49787	3.81956e-10	9.15623e-08	1.88513	0.91466	0.000283281	0.00953387	6	67035096	67037457	-1	protein_coding	growth arrest and DNA-damage-inducible 45 alpha [Source:MGI Symbol;Acc:MGI:107799]	ENSMUST00000043098,ENSMUST00000126194,ENSMUST00000128617,ENSMUST00000151958,ENSMUST00000155041
ENSMUSG00000037336	Mfsd2b	9.65826	12.6956	7.80918	12.0927	6.0355	1.62238	0.698112	0.000827377	0.0188736	2.02357	1.0169	3.09045e-06	0.000308233	12	4862440	4874359	-1	protein_coding	major facilitator superfamily domain containing 2B [Source:MGI Symbol;Acc:MGI:3583946]	ENSMUST00000045921,ENSMUST00000085790,ENSMUST00000125344,ENSMUST00000137337,ENSMUST00000143446,ENSMUST00000147241,ENSMUST00000150764,ENSMUST00000153676
ENSMUSG00000037573	Tob1	60.7696	73.7678	47.9327	71.1105	50.2674	1.53838	0.621414	4.62935e-07	5.10125e-05	1.40832	0.493978	6.55094e-05	0.00307288	11	94211454	94215495	1	protein_coding	transducer of ErbB-2.1 [Source:MGI Symbol;Acc:MGI:1349721]	ENSMUST00000041589
ENSMUSG00000037679	Inf2	88.3656	103.385	68.3841	107.7	73.9934	1.51229	0.596731	0.000109547	0.00421772	1.4539	0.539928	0.000467665	0.0140753	12	112588784	112615556	1	protein_coding	inverted formin, FH2 and WH2 domain containing [Source:MGI Symbol;Acc:MGI:1917685]	ENSMUST00000101029
ENSMUSG00000037852	Cpe	2455.46	2056.18	2750.88	2152.59	2862.19	-1.33784	-0.419907	9.02561e-07	8.68492e-05	-1.32969	-0.411086	1.52921e-06	0.000175589	8	64592558	64693040	-1	protein_coding	carboxypeptidase E [Source:MGI Symbol;Acc:MGI:101932]	ENSMUST00000048967
ENSMUSG00000037857	Nufip2	47.3943	50.7149	38.8594	55.4574	44.5457	1.30682	0.386056	0.000128936	0.00480051	1.24493	0.316065	0.00170363	0.0352704	11	77686155	77741921	1	protein_coding	nuclear fragile X mental retardation protein interacting protein 2 [Source:MGI Symbol;Acc:MGI:1915814]	ENSMUST00000100802,ENSMUST00000126942,ENSMUST00000155238,ENSMUST00000181023
ENSMUSG00000038068	Rnf144b	18.7684	16.2987	24.0268	14.6816	20.0666	-1.46757	-0.553434	2.59485e-05	0.00134103	-1.36979	-0.453953	0.00103814	0.0251182	13	47122720	47247991	1	protein_coding	ring finger protein 144B [Source:MGI Symbol;Acc:MGI:2384986]	ENSMUST00000068891,ENSMUST00000110111
ENSMUSG00000038239	Hrc	14.364	9.88437	17.2352	12.0845	18.2519	-1.74031	-0.799347	5.78324e-06	0.000407331	-1.51082	-0.595333	0.000726534	0.0192764	7	45335290	45338973	1	protein_coding	histidine rich calcium binding protein [Source:MGI Symbol;Acc:MGI:96226]	ENSMUST00000085351
ENSMUSG00000038508	Gdf15	3.22206	8.32377	1.01094	2.87483	0.678681	7.97612	2.99569	3.51235e-19	5.33252e-16	4.18215	2.06425	1.34586e-07	2.48512e-05	8	70629393	70632456	-1	protein_coding	growth differentiation factor 15 [Source:MGI Symbol;Acc:MGI:1346047]	ENSMUST00000003808,ENSMUST00000110103
ENSMUSG00000038521	C1s1	30.3106	22.3418	34.8548	25.3478	38.6981	-1.56084	-0.642327	3.5359e-08	5.49029e-06	-1.52588	-0.609637	1.93334e-07	3.1449e-05	6	124530345	124542359	-1	protein_coding	complement component 1, s subcomponent 1 [Source:MGI Symbol;Acc:MGI:1355312]	ENSMUST00000159143,ENSMUST00000159463,ENSMUST00000160505,ENSMUST00000162443,ENSMUST00000162844
ENSMUSG00000038583	Pln	3.21277	2.11742	4.41657	1.75717	4.55992	-2.10298	-1.07243	0.000228493	0.00721046	-2.5924	-1.37429	8.50548e-06	0.000655923	10	53337686	53345999	1	protein_coding	phospholamban [Source:MGI Symbol;Acc:MGI:97622]	ENSMUST00000046221,ENSMUST00000163319
ENSMUSG00000038725	Pkhd1l1	23.4092	17.3491	26.1879	29.1023	20.9975	-1.5149	-0.59922	7.9143e-05	0.00328002	1.38423	0.469082	0.00194632	0.038732	15	44457553	44597143	1	protein_coding	polycystic kidney and hepatic disease 1-like 1 [Source:MGI Symbol;Acc:MGI:2183153]	ENSMUST00000038336,ENSMUST00000166957
ENSMUSG00000039145	Camk1d	5.48596	8.38928	4.04832	6.24487	3.26137	2.08339	1.05894	8.58991e-07	8.32429e-05	1.92095	0.941821	4.9436e-05	0.00251113	2	5293457	5714515	-1	protein_coding	calcium/calmodulin-dependent protein kinase ID [Source:MGI Symbol;Acc:MGI:2442190]	ENSMUST00000044009,ENSMUST00000114987,ENSMUST00000130470,ENSMUST00000155927
ENSMUSG00000039518	Cdsn	6.24083	9.7662	3.23993	9.17231	2.7849	3.01469	1.59201	9.6248e-10	2.07682e-07	3.27024	1.70939	1.80762e-10	6.49983e-08	17	35552128	35557180	1	protein_coding	corneodesmosin [Source:MGI Symbol;Acc:MGI:3505689]	ENSMUST00000044804
ENSMUSG00000040010	Slc7a5	26.7017	37.9567	19.5222	31.2585	18.0696	1.93784	0.954449	1.89494e-11	6.02151e-09	1.72491	0.786519	6.42964e-08	1.27326e-05	8	121881150	121907694	-1	protein_coding	solute carrier family 7 (cationic amino acid transporter, y+ system), member 5 [Source:MGI Symbol;Acc:MGI:1298205]	ENSMUST00000045557,ENSMUST00000182165,ENSMUST00000183015
ENSMUSG00000040147	Maob	29.5851	24.3035	32.5662	25.6114	35.8594	-1.3374	-0.419433	0.000327163	0.0093915	-1.40517	-0.49074	3.18853e-05	0.00183059	X	16709282	16817366	-1	protein_coding	monoamine oxidase B [Source:MGI Symbol;Acc:MGI:96916]	ENSMUST00000040820,ENSMUST00000163344,ENSMUST00000168613,ENSMUST00000173143
ENSMUSG00000040181	Fmo1	28.0728	17.9504	27.4611	39.2412	27.6385	-1.53341	-0.616746	0.000146389	0.00525001	1.41847	0.504331	0.00147357	0.0320618	1	162829561	162866548	-1	protein_coding	flavin containing monooxygenase 1 [Source:MGI Symbol;Acc:MGI:1310002]	ENSMUST00000046049,ENSMUST00000111518,ENSMUST00000131058,ENSMUST00000134098,ENSMUST00000136120,ENSMUST00000143902
ENSMUSG00000040554	Aipl1	1.82104	2.7963	1.03584	2.81422	0.637816	2.7321	1.45001	0.000308675	0.00897573	4.23686	2.08299	1.84765e-06	0.000206937	11	72027963	72037509	-1	protein_coding	aryl hydrocarbon receptor-interacting protein-like 1 [Source:MGI Symbol;Acc:MGI:2148800]	ENSMUST00000048207,ENSMUST00000059082
ENSMUSG00000040562	Gstm2	188.01	166.429	219.513	145.827	220.27	-1.31855	-0.398955	0.000101511	0.00397895	-1.51145	-0.595933	8.55506e-09	2.12539e-06	3	107981702	107986453	-1	protein_coding	glutathione S-transferase, mu 2 [Source:MGI Symbol;Acc:MGI:95861]	ENSMUST00000012348,ENSMUST00000066530,ENSMUST00000140420,ENSMUST00000150808
ENSMUSG00000040612	Ildr2	1.35266	2.4181	0.490601	2.00771	0.494251	5.05611	2.33803	7.35827e-07	7.55966e-05	4.03946	2.01416	3.24068e-05	0.00184503	1	166254139	166316823	1	protein_coding	immunoglobulin-like domain containing receptor 2 [Source:MGI Symbol;Acc:MGI:1196370]	ENSMUST00000111416
ENSMUSG00000040666	Sh3bgr	275.051	240.876	305.599	241.925	311.804	-1.26863	-0.343276	0.000841838	0.0191078	-1.28902	-0.366271	0.000381832	0.011939	16	96200470	96228933	1	protein_coding	SH3-binding domain glutamic acid-rich protein [Source:MGI Symbol;Acc:MGI:1354740]	ENSMUST00000048770,ENSMUST00000123728,ENSMUST00000129904,ENSMUST00000132424,ENSMUST00000145069,ENSMUST00000157060,ENSMUST00000166952,ENSMUST00000171181
ENSMUSG00000040675	Mthfd1l	4.57106	7.83938	2.44094	5.59749	2.40645	3.15998	1.65992	7.71715e-11	2.10894e-08	2.32015	1.21422	5.55124e-06	0.000474076	10	3973118	4167081	1	protein_coding	methylenetetrahydrofolate dehydrogenase (NADP+ dependent) 1-like [Source:MGI Symbol;Acc:MGI:1924836]	ENSMUST00000043735,ENSMUST00000117291,ENSMUST00000120585,ENSMUST00000154517
ENSMUSG00000040811	Eml2	67.7248	59.3247	81.8772	56.7015	72.9959	-1.3792	-0.463833	2.41048e-06	0.000200834	-1.28558	-0.362424	0.000297117	0.00978265	7	19176421	19206482	1	protein_coding	echinoderm microtubule associated protein like 2 [Source:MGI Symbol;Acc:MGI:1919455]	ENSMUST00000048502,ENSMUST00000117338,ENSMUST00000120595,ENSMUST00000141718,ENSMUST00000141792,ENSMUST00000144054,ENSMUST00000146095,ENSMUST00000148246
ENSMUSG00000040841	Six5	33.7128	29.7105	41.9565	26.9205	36.2637	-1.41306	-0.498827	0.000212647	0.00686028	-1.34049	-0.422765	0.00218256	0.0419444	7	19094594	19098549	1	protein_coding	sine oculis-related homeobox 5 [Source:MGI Symbol;Acc:MGI:106220]	ENSMUST00000049454
ENSMUSG00000040918	Slc19a2	11.9791	15.2362	10.8576	13.1139	8.7089	1.39349	0.478698	0.00331225	0.0491407	1.49707	0.582143	0.000715607	0.019084	1	164249046	164265385	1	protein_coding	solute carrier family 19 (thiamine transporter), member 2 [Source:MGI Symbol;Acc:MGI:1928761]	ENSMUST00000044021,ENSMUST00000159230,ENSMUST00000160773,ENSMUST00000169394
ENSMUSG00000041219	Arhgap11a	2.62169	4.2406	1.72149	3.12936	1.39532	2.42919	1.28047	0.000117272	0.00446351	2.26542	1.17978	0.000961865	0.0238529	2	113831492	113848661	-1	protein_coding	Rho GTPase activating protein 11A [Source:MGI Symbol;Acc:MGI:2444300]	ENSMUST00000102545,ENSMUST00000110947,ENSMUST00000110948,ENSMUST00000110949
ENSMUSG00000041592	Sdk2	1.91226	4.62585	1.01236	1.61379	0.397045	4.58748	2.1977	1.96992e-08	3.20441e-06	4.01786	2.00643	5.88034e-05	0.00281926	11	113776374	114067046	-1	protein_coding	sidekick homolog 2 (chicken) [Source:MGI Symbol;Acc:MGI:2443847]	ENSMUST00000041627,ENSMUST00000125879,ENSMUST00000141943,ENSMUST00000144301,ENSMUST00000155651,ENSMUST00000156955
ENSMUSG00000041771	Slc24a4	14.0592	5.832	9.19865	26.165	15.041	-1.5784	-0.658461	0.000668762	0.0162887	1.73232	0.792706	2.80169e-06	0.000287837	12	102128733	102267091	1	protein_coding	solute carrier family 24 (sodium/potassium/calcium exchanger), member 4 [Source:MGI Symbol;Acc:MGI:2447362]	ENSMUST00000079020,ENSMUST00000159329,ENSMUST00000161325
ENSMUSG00000041801	Phlda3	33.4719	51.3386	26.846	33.0274	22.6755	1.91683	0.938721	2.09919e-13	8.43628e-11	1.4517	0.537744	5.29403e-05	0.00263046	1	135766119	135769136	1	protein_coding	pleckstrin homology-like domain, family A, member 3 [Source:MGI Symbol;Acc:MGI:1351485]	ENSMUST00000038945,ENSMUST00000136445
ENSMUSG00000041959	S100a10	75.7534	85.5687	64.215	95.3126	57.9172	1.3327	0.414352	0.000117749	0.00446922	1.63832	0.712219	5.68299e-11	2.58841e-08	3	93555080	93564643	1	protein_coding	S100 calcium binding protein A10 (calpactin) [Source:MGI Symbol;Acc:MGI:1339468]	ENSMUST00000045756,ENSMUST00000148400,ENSMUST00000170612
ENSMUSG00000042826	Fgf11	16.4839	15.4622	20.4677	12.6862	17.3196	-1.31686	-0.397102	0.00300207	0.0458326	-1.358	-0.441482	0.00186183	0.0374668	11	69796068	69801857	-1	protein_coding	fibroblast growth factor 11 [Source:MGI Symbol;Acc:MGI:109167]	ENSMUST00000011285,ENSMUST00000102585
ENSMUSG00000043953	Ccrl2	12.687	9.89302	16.0033	10.1359	14.716	-1.60939	-0.686513	5.88063e-05	0.00256741	-1.44984	-0.535892	0.00229101	0.0431784	9	111054835	111057270	-1	protein_coding	chemokine (C-C motif) receptor-like 2 [Source:MGI Symbol;Acc:MGI:1920904]	ENSMUST00000111888
ENSMUSG00000045930	Clec14a	41.3341	29.4279	48.1522	51.0004	36.7558	-1.63948	-0.713243	2.9328e-06	0.00023164	1.38302	0.467817	0.00208076	0.0405584	12	58264720	58269258	-1	protein_coding	C-type lectin domain family 14, member a [Source:MGI Symbol;Acc:MGI:1914114]	ENSMUST00000062254
ENSMUSG00000046186	Cd109	66.7027	95.4504	44.6317	77.2164	49.5124	2.13638	1.09517	1.10038e-21	2.50593e-18	1.5601	0.641637	2.23993e-08	4.85816e-06	9	78615546	78716253	1	protein_coding	CD109 antigen [Source:MGI Symbol;Acc:MGI:2445221]	ENSMUST00000093812,ENSMUST00000163608
ENSMUSG00000046404	Yod1	21.487	22.8401	17.0087	26.8623	19.237	1.34672	0.42945	0.00252166	0.0409702	1.39582	0.481116	0.000667514	0.0182711	1	130717327	130724358	1	protein_coding	YOD1 OTU deubiquitinating enzyme 1 homologue (S. cerevisiae) [Source:MGI Symbol;Acc:MGI:2442596]	ENSMUST00000049813
ENSMUSG00000046818	Ddit4l	4.63403	9.65114	3.76581	3.87454	1.24465	2.57255	1.3632	8.55937e-07	8.32429e-05	2.96174	1.56645	3.41389e-06	0.000325409	3	137621612	137628333	1	protein_coding	DNA-damage-inducible transcript 4-like [Source:MGI Symbol;Acc:MGI:1920534]	ENSMUST00000053855,ENSMUST00000165845,ENSMUST00000167564
ENSMUSG00000047246	Hist1h2be	2.89478	5.52155	0.999334	3.63074	1.42748	5.5009	2.45967	2.02856e-14	1.06609e-11	2.55138	1.35128	2.57426e-05	0.00154275	13	23583742	23621124	-1	protein_coding	histone cluster 1, H2be [Source:MGI Symbol;Acc:MGI:2448380]	ENSMUST00000051091,ENSMUST00000091704,ENSMUST00000129312
ENSMUSG00000047407	Tgif1	19.5773	25.1883	17.8156	21.1214	14.184	1.40959	0.495272	0.000123265	0.00462717	1.49524	0.580379	2.07513e-05	0.00131271	17	70844205	70853546	-1	protein_coding	TGFB-induced factor homeobox 1 [Source:MGI Symbol;Acc:MGI:1194497]	ENSMUST00000059775,ENSMUST00000118283,ENSMUST00000125329,ENSMUST00000127719,ENSMUST00000132825,ENSMUST00000134654,ENSMUST00000135007,ENSMUST00000156484,ENSMUST00000166395,ENSMUST00000172229,ENSMUST00000186358,ENSMUST00000190687
ENSMUSG00000047502	Mroh7	2.83032	4.24785	1.4695	4.01269	1.59124	2.8755	1.52382	1.91335e-05	0.0010416	2.48612	1.3139	0.000246323	0.00847798	4	106680417	106730925	-1	protein_coding	maestro heat-like repeat family member 7 [Source:MGI Symbol;Acc:MGI:2685873]	ENSMUST00000106770,ENSMUST00000134160,ENSMUST00000135000,ENSMUST00000142954,ENSMUST00000145044,ENSMUST00000145374,ENSMUST00000148281
ENSMUSG00000047844	Bex4	8.67478	5.93229	10.9776	6.7826	11.0066	-1.84422	-0.883012	5.17444e-05	0.00231815	-1.60742	-0.684747	0.00185144	0.0373128	X	136138996	136140443	1	protein_coding	brain expressed gene 4 [Source:MGI Symbol;Acc:MGI:3606746]	ENSMUST00000116527
ENSMUSG00000048078	Tenm4	0.622949	1.30049	0.385434	0.716284	0.0895909	3.37012	1.7528	0.000948315	0.0205028	8.14362	3.02567	0.000108255	0.00455136	7	96171244	96911093	1	protein_coding	teneurin transmembrane protein 4 [Source:MGI Symbol;Acc:MGI:2447063]	ENSMUST00000107162,ENSMUST00000107165,ENSMUST00000107166,ENSMUST00000129445,ENSMUST00000129737,ENSMUST00000130299,ENSMUST00000131541,ENSMUST00000133770,ENSMUST00000138760,ENSMUST00000140140,ENSMUST00000144263,ENSMUST00000147659
ENSMUSG00000048416	Mlf1	3.88193	4.72547	2.17911	5.72556	2.89758	2.17034	1.11792	0.000882571	0.0196782	1.97726	0.983502	0.00264428	0.0474789	3	67374097	67400003	1	protein_coding	myeloid leukemia factor 1 [Source:MGI Symbol;Acc:MGI:1341819]	ENSMUST00000061322,ENSMUST00000077916,ENSMUST00000126628,ENSMUST00000142538
ENSMUSG00000050229	Pigm	33.8614	36.9663	28.7574	39.7298	29.992	1.2854	0.362217	0.00201381	0.035414	1.32528	0.406294	0.000571488	0.0163707	1	172376531	172384099	1	protein_coding	phosphatidylinositol glycan anchor biosynthesis, class M [Source:MGI Symbol;Acc:MGI:1914806]	ENSMUST00000052455
ENSMUSG00000050335	Lgals3	20.7393	24.2678	16.5257	25.6092	16.5542	1.46805	0.553898	0.000344394	0.00974285	1.54055	0.623445	6.52585e-05	0.00307288	14	47367751	47386160	1	protein_coding	lectin, galactose binding, soluble 3 [Source:MGI Symbol;Acc:MGI:96778]	ENSMUST00000142734,ENSMUST00000144794,ENSMUST00000146468,ENSMUST00000150290,ENSMUST00000151405
ENSMUSG00000050379	Sept6	73.3259	62.6646	79.7224	65.7925	85.1242	-1.27101	-0.345973	0.000667458	0.016286	-1.29425	-0.372119	0.000273419	0.00927978	X	36911326	36991794	-1	protein_coding	septin 6 [Source:MGI Symbol;Acc:MGI:1888939]	ENSMUST00000053456,ENSMUST00000060474,ENSMUST00000115239,ENSMUST00000128766,ENSMUST00000152291
ENSMUSG00000051517	Arhgef39	24.1305	35.789	12.783	37.1137	10.8363	2.78457	1.47745	1.73378e-12	5.92259e-10	3.44177	1.78315	6.98852e-17	3.93576e-13	4	43496142	43499695	-1	protein_coding	Rho guanine nucleotide exchange factor (GEF) 39 [Source:MGI Symbol;Acc:MGI:3036286]	ENSMUST00000054538,ENSMUST00000125834,ENSMUST00000128754,ENSMUST00000129378,ENSMUST00000136005,ENSMUST00000146781,ENSMUST00000147124,ENSMUST00000152134,ENSMUST00000154905,ENSMUST00000156058
ENSMUSG00000052631	Sh2d6	1.15773	2.29345	0.453572	1.7058	0.178111	4.89303	2.29073	1.32294e-06	0.000120511	9.77207	3.28866	2.73852e-08	5.75678e-06	6	72513644	72521634	-1	protein_coding	SH2 domain containing 6 [Source:MGI Symbol;Acc:MGI:1918380]	ENSMUST00000089687,ENSMUST00000159577,ENSMUST00000159877,ENSMUST00000160123,ENSMUST00000160761,ENSMUST00000162561
ENSMUSG00000054072	Iigp1	17.1258	11.4717	18.5558	25.7087	12.7669	-1.62088	-0.696781	0.000325107	0.00935705	2.01215	1.00874	1.6762e-07	2.82761e-05	18	60376029	60392627	1	protein_coding	interferon inducible GTPase 1 [Source:MGI Symbol;Acc:MGI:1926259]	ENSMUST00000032473,ENSMUST00000066912
ENSMUSG00000055762	Eef1d	109.662	96.9799	121.555	98.3602	121.751	-1.25302	-0.325407	0.00130975	0.0256763	-1.2392	-0.309404	0.00241532	0.0447193	15	75894796	75909556	-1	protein_coding	eukaryotic translation elongation factor 1 delta (guanine nucleotide exchange protein) [Source:MGI Symbol;Acc:MGI:1913906]	ENSMUST00000023235,ENSMUST00000055220,ENSMUST00000089680,ENSMUST00000089681,ENSMUST00000109972,ENSMUST00000109975,ENSMUST00000116440,ENSMUST00000123712,ENSMUST00000127550,ENSMUST00000129800,ENSMUST00000134222,ENSMUST00000137426,ENSMUST00000141268,ENSMUST00000141475,ENSMUST00000144614,ENSMUST00000145764,ENSMUST00000151066,ENSMUST00000154584
ENSMUSG00000056203	Tas2r135	1.26474	1.77921	0.596171	2.25519	0.428389	2.89417	1.53315	0.00132171	0.0257895	5.14018	2.36182	2.65086e-06	0.000277903	6	42405434	42406526	1	protein_coding	taste receptor, type 2, member 135 [Source:MGI Symbol;Acc:MGI:2681302]	ENSMUST00000070178
ENSMUSG00000056656	Apol8	0.980873	2.07248	0.211215	1.343	0.296799	8.85044	3.14575	1.52356e-09	3.06147e-07	4.55882	2.18866	5.14398e-05	0.00257463	15	77747799	77755229	-1	protein_coding	apolipoprotein L 8 [Source:MGI Symbol;Acc:MGI:2444921]	ENSMUST00000070911,ENSMUST00000089450
ENSMUSG00000057969	Sema3b	91.5811	87.6007	107.698	74.368	96.6573	-1.23005	-0.298713	0.00183709	0.0332476	-1.301	-0.379625	0.00010416	0.00446158	9	107597674	107609229	-1	protein_coding	sema domain, immunoglobulin domain (Ig), short basic domain, secreted, (semaphorin) 3B [Source:MGI Symbol;Acc:MGI:107561]	ENSMUST00000073448,ENSMUST00000102529,ENSMUST00000102530,ENSMUST00000102531,ENSMUST00000102532,ENSMUST00000123926
ENSMUSG00000058135	Gstm1	380.452	332.34	455.239	315.466	418.763	-1.36948	-0.453628	2.98518e-05	0.00147255	-1.32769	-0.408919	0.000174424	0.0065174	3	108012255	108017973	-1	protein_coding	glutathione S-transferase, mu 1 [Source:MGI Symbol;Acc:MGI:95860]	ENSMUST00000004140,ENSMUST00000126593,ENSMUST00000153314
ENSMUSG00000059146	Ntrk3	114.269	92.5947	131.289	94.4084	138.784	-1.41774	-0.503594	6.94232e-06	0.000469603	-1.46813	-0.553983	8.76086e-07	0.000117361	7	78192362	78578408	-1	protein_coding	neurotrophic tyrosine kinase, receptor, type 3 [Source:MGI Symbol;Acc:MGI:97385]	ENSMUST00000039431,ENSMUST00000039438,ENSMUST00000151885,ENSMUST00000155795
ENSMUSG00000059430	Actg2	355.43	294.347	377.064	316.812	433.497	-1.28097	-0.357237	0.00284659	0.044647	-1.36878	-0.452889	0.000158084	0.00609998	6	83512905	83536265	-1	protein_coding	actin, gamma 2, smooth muscle, enteric [Source:MGI Symbol;Acc:MGI:104589]	ENSMUST00000075161,ENSMUST00000121731,ENSMUST00000124933,ENSMUST00000141904,ENSMUST00000152029
ENSMUSG00000060808	B9d1os	0.844422	1.50237	0.393866	1.17729	0.304165	3.8985	1.96292	0.000210546	0.00681731	3.96452	1.98714	0.000676158	0.0184044	11	61504386	61505059	-1	antisense	B9 protein domain 1, opposite strand [Source:MGI Symbol;Acc:MGI:1920466]	ENSMUST00000137010
ENSMUSG00000060981	Hist1h4h	0.961213	1.24916	0.194352	1.83928	0.562058	6.04061	2.5947	8.35897e-06	0.000541313	3.28694	1.71674	0.000300639	0.00985485	13	23531050	23531522	1	protein_coding	histone cluster 1, H4h [Source:MGI Symbol;Acc:MGI:2448427]	ENSMUST00000102972
ENSMUSG00000061171	Slc38a11	13.5394	10.4794	15.8011	10.6381	17.239	-1.50163	-0.586528	0.00059565	0.0148521	-1.62391	-0.699476	5.34015e-05	0.00263422	2	65316430	65364034	-1	protein_coding	solute carrier family 38, member 11 [Source:MGI Symbol;Acc:MGI:2443383]	ENSMUST00000112420,ENSMUST00000124918,ENSMUST00000127623,ENSMUST00000141690,ENSMUST00000145583,ENSMUST00000152324,ENSMUST00000155422,ENSMUST00000155962
ENSMUSG00000061723	Tnnt3	5.77141	6.49258	3.44755	9.06354	4.082	1.86219	0.896998	0.000778676	0.0181412	2.18784	1.12951	1.54172e-05	0.00103265	7	142498836	142516009	1	protein_coding	troponin T3, skeletal, fast [Source:MGI Symbol;Acc:MGI:109550]	ENSMUST00000074187,ENSMUST00000078497,ENSMUST00000105941,ENSMUST00000105942,ENSMUST00000105943,ENSMUST00000105944,ENSMUST00000105945,ENSMUST00000105946,ENSMUST00000105947,ENSMUST00000105948,ENSMUST00000105949,ENSMUST00000105950,ENSMUST00000105952,ENSMUST00000105953,ENSMUST00000105954,ENSMUST00000105955,ENSMUST00000105957,ENSMUST00000105958,ENSMUST00000125649,ENSMUST00000128294,ENSMUST00000144259,…
ENSMUSG00000061838	Suclg2	83.3204	67.8475	90.3319	79.1083	95.994	-1.32928	-0.41065	1.11744e-05	0.000684692	-1.21401	-0.279782	0.00280314	0.0495495	6	95474134	95718837	-1	protein_coding	succinate-Coenzyme A ligase, GDP-forming, beta subunit [Source:MGI Symbol;Acc:MGI:1306824]	ENSMUST00000079847
ENSMUSG00000062609	Kcnj15	109.209	180.953	81.2094	106.731	67.9426	2.22753	1.15544	5.86478e-14	2.76332e-11	1.57399	0.654425	2.213e-05	0.00136826	16	95257558	95300260	1	protein_coding	potassium inwardly-rectifying channel, subfamily J, member 15 [Source:MGI Symbol;Acc:MGI:1310000]	ENSMUST00000037154,ENSMUST00000113854,ENSMUST00000113855,ENSMUST00000113856,ENSMUST00000113858,ENSMUST00000113859,ENSMUST00000113861,ENSMUST00000113862,ENSMUST00000125847,ENSMUST00000134166,ENSMUST00000138329,ENSMUST00000140222,ENSMUST00000152516
ENSMUSG00000062980	Cped1	1014.63	811.234	1106.54	945.119	1195.61	-1.36387	-0.447703	6.76972e-06	0.000460206	-1.26508	-0.339232	0.000642988	0.017785	6	21985916	22256404	1	protein_coding	cadherin-like and PC-esterase domain containing 1 [Source:MGI Symbol;Acc:MGI:2444814]	ENSMUST00000115382,ENSMUST00000115383,ENSMUST00000137437,ENSMUST00000141064,ENSMUST00000151315,ENSMUST00000153922,ENSMUST00000154734,ENSMUST00000156621
ENSMUSG00000069682	Gm10275	277.155	302.237	242.015	314.349	250.018	1.2487	0.320428	0.00257432	0.0415786	1.25655	0.329471	0.00197035	0.0389622	10	29698746	29699380	-1	pseudogene	predicted pseudogene 10275 [Source:MGI Symbol;Acc:MGI:3704354]	ENSMUST00000092620,ENSMUST00000168697
ENSMUSG00000070392	Gm20634	7.47364	14.4147	4.59405	8.38082	2.50495	3.16633	1.66281	2.96257e-09	5.54528e-07	3.24706	1.69913	1.78326e-08	3.99451e-06	3	96245554	96248509	1	processed_transcript	predicted gene 20634 [Source:MGI Symbol;Acc:MGI:5313081]	ENSMUST00000090779,ENSMUST00000177796
ENSMUSG00000071112	B230216G23Rik	1.43204	2.81398	0.37109	1.82971	0.713381	7.34672	2.8771	2.94555e-10	7.31783e-08	2.47583	1.30791	0.00280802	0.0495495	6	142413441	142419730	1	protein_coding	RIKEN cDNA B230216G23 gene [Source:MGI Symbol;Acc:MGI:2442262]	ENSMUST00000088263,ENSMUST00000123209,ENSMUST00000126521,ENSMUST00000141548
ENSMUSG00000072966	Gprasp2	30.3501	22.0535	37.0197	25.6018	36.7256	-1.67493	-0.744104	3.14777e-09	5.81231e-07	-1.43038	-0.516397	4.41739e-05	0.00231262	X	135839034	135844730	1	protein_coding	G protein-coupled receptor associated sorting protein 2 [Source:MGI Symbol;Acc:MGI:2442071]	ENSMUST00000113136,ENSMUST00000130034,ENSMUST00000132798,ENSMUST00000134986,ENSMUST00000137392,ENSMUST00000138251,ENSMUST00000141953,ENSMUST00000142034,ENSMUST00000148658,ENSMUST00000150797,ENSMUST00000173804
ENSMUSG00000074529	C330013J21Rik	2.37533	4.35941	1.21253	2.82727	1.10212	3.66197	1.87262	5.54168e-08	8.32105e-06	2.5313	1.33988	0.000229183	0.00802964	2	177903340	177925613	-1	protein_coding	RIKEN cDNA C330013J21 gene [Source:MGI Symbol;Acc:MGI:1925953]	ENSMUST00000081529,ENSMUST00000108934,ENSMUST00000108986
ENSMUSG00000078485	Plekhn1	13.1012	10.8069	15.6758	10.48	15.4419	-1.44821	-0.534274	0.000729393	0.0173102	-1.46864	-0.554476	0.000686881	0.0185479	4	156221456	156228542	-1	protein_coding	pleckstrin homology domain containing, family N member 1 [Source:MGI Symbol;Acc:MGI:2387630]	ENSMUST00000105571
ENSMUSG00000078816	Prkcg	23.0638	29.3093	15.5469	32.8129	14.5863	1.88275	0.912839	2.79535e-06	0.000223366	2.25715	1.1745	2.50432e-09	6.98348e-07	7	3303532	3331094	1	protein_coding	protein kinase C, gamma [Source:MGI Symbol;Acc:MGI:97597]	ENSMUST00000100301,ENSMUST00000172109
ENSMUSG00000079083	Jrkl	19.1768	21.5943	15.5903	22.8242	16.6984	1.39159	0.476736	0.000823477	0.0188475	1.36923	0.453361	0.0015384	0.0328447	9	13242790	13245741	-1	protein_coding	Jrk-like [Source:MGI Symbol;Acc:MGI:1924782]	ENSMUST00000110582
ENSMUSG00000079334	Nat6	74.923	69.6979	86.1397	63.2528	80.6016	-1.23648	-0.306238	0.00111768	0.0230694	-1.27331	-0.348578	0.000275755	0.00930349	9	107578887	107584048	1	protein_coding	N-acetyltransferase 6 [Source:MGI Symbol;Acc:MGI:1888902]	ENSMUST00000093785,ENSMUST00000122985,ENSMUST00000127380,ENSMUST00000130053,ENSMUST00000139274,ENSMUST00000139581,ENSMUST00000149638
ENSMUSG00000079484	Phyhd1	78.1803	67.7392	85.0907	67.5399	92.3516	-1.25488	-0.327548	0.00300151	0.0458326	-1.36603	-0.449985	5.19601e-05	0.00259118	2	30266203	30282149	1	protein_coding	phytanoyl-CoA dioxygenase domain containing 1 [Source:MGI Symbol;Acc:MGI:3612860]	ENSMUST00000085290,ENSMUST00000091132,ENSMUST00000113643,ENSMUST00000113645,ENSMUST00000127689,ENSMUST00000129512,ENSMUST00000133877,ENSMUST00000138254,ENSMUST00000139719,ENSMUST00000147204,ENSMUST00000150695,ENSMUST00000154647,ENSMUST00000154988
ENSMUSG00000079555	Haus3	11.7461	15.108	8.14667	14.2912	9.43864	1.8701	0.903112	1.41859e-07	1.95794e-05	1.50828	0.592905	0.000560758	0.0160971	5	34153921	34169445	-1	protein_coding	HAUS augmin-like complex, subunit 3 [Source:MGI Symbol;Acc:MGI:2387633]	ENSMUST00000060049
ENSMUSG00000080316	Spaca6	102.764	118.119	82.4063	118.567	91.9629	1.43489	0.520936	8.03252e-06	0.000525719	1.28972	0.367058	0.00166387	0.0347049	17	17830719	17843009	1	protein_coding	sperm acrosome associated 6 [Source:MGI Symbol;Acc:MGI:1922452]	ENSMUST00000012759,ENSMUST00000052338,ENSMUST00000133912,ENSMUST00000137228,ENSMUST00000139969,ENSMUST00000150302,ENSMUST00000154301,ENSMUST00000155293,ENSMUST00000172097,ENSMUST00000177859,ENSMUST00000178056,ENSMUST00000178408,ENSMUST00000178888,ENSMUST00000179350
ENSMUSG00000081448	Gm13086	128.166	203.067	91.0216	172.571	46.0039	2.23064	1.15746	4.40723e-07	4.92968e-05	3.74604	1.90537	5.27963e-16	1.23964e-12	4	143685016	143687052	1	pseudogene	predicted gene 13086 [Source:MGI Symbol;Acc:MGI:3649969]	ENSMUST00000119799
ENSMUSG00000082946	Gm12177	30.166	47.7185	21.6255	41.2861	10.034	2.20552	1.14112	5.6255e-05	0.00247958	4.09371	2.03341	5.17126e-12	3.07218e-09	11	47425264	47427259	1	pseudogene	predicted gene 12177 [Source:MGI Symbol;Acc:MGI:3651498]	ENSMUST00000118506
ENSMUSG00000083360	Gm13105	12.3366	20.8486	7.78434	16.3907	4.32291	2.66289	1.413	5.14273e-11	1.49511e-08	3.79152	1.92278	8.64117e-17	3.93576e-13	4	144131848	144133881	1	pseudogene	predicted gene 13105 [Source:MGI Symbol;Acc:MGI:3650201]	ENSMUST00000120169
ENSMUSG00000083529	Gm15035	13.4657	27.9615	5.80178	15.9633	4.13602	4.81065	2.26623	6.16292e-21	1.203e-17	3.82935	1.9371	1.07543e-14	1.22456e-11	X	48963763	48965479	-1	pseudogene	predicted gene 15035 [Source:MGI Symbol;Acc:MGI:3705594]	ENSMUST00000121157
ENSMUSG00000084939	Gm830	71.4225	50.6112	79.8604	62.4201	92.7982	-1.57827	-0.658341	1.35659e-05	0.000788784	-1.48443	-0.56991	0.000158928	0.00609998	4	95464724	95487394	-1	processed_transcript	predicted gene 830 [Source:MGI Symbol;Acc:MGI:2685676]	ENSMUST00000142458
ENSMUSG00000085328	Gm17131	141.422	145.402	114.065	181.294	124.926	1.27494	0.35043	0.00211339	0.0365356	1.45065	0.536702	2.48926e-06	0.000265729	5	127878531	127882376	1	pseudogene	predicted gene 17131 [Source:MGI Symbol;Acc:MGI:4937958]	ENSMUST00000164420
ENSMUSG00000086006	Gm13293	1.07939	1.74509	0.550488	1.55772	0.464251	3.11948	1.6413	0.000945078	0.0204652	3.24696	1.69909	0.00107719	0.0256325	2	11339489	11342612	1	lincRNA	predicted gene 13293 [Source:MGI Symbol;Acc:MGI:3649469]	ENSMUST00000131188
ENSMUSG00000086480	Gm15287	9.26338	16.7178	6.30132	11.1613	2.87314	2.65381	1.40807	3.29181e-10	8.03201e-08	3.85266	1.94585	5.86197e-15	7.28163e-12	13	111725517	111735124	1	antisense	predicted gene 15287 [Source:MGI Symbol;Acc:MGI:3705156]	ENSMUST00000132564
ENSMUSG00000086580	Gm15280	2.22295	5.36753	1.04279	1.95485	0.526641	5.04594	2.33512	6.24295e-08	8.97934e-06	3.93096	1.97488	0.000106665	0.00452632	X	31347183	31347822	-1	pseudogene	predicted gene 15280 [Source:MGI Symbol;Acc:MGI:3826554]	ENSMUST00000126961
ENSMUSG00000086843	E030013I19Rik	262.49	207.549	321.122	172.988	348.303	-1.547	-0.629477	2.72577e-05	0.00139494	-2.01242	-1.00893	2.57061e-11	1.26378e-08	2	12300947	12311300	1	processed_transcript	RIKEN cDNA E030013I19 gene [Source:MGI Symbol;Acc:MGI:2443735]	ENSMUST00000148089,ENSMUST00000150037
ENSMUSG00000087141	Plcxd2	2.95724	4.93004	1.51957	3.7558	1.62355	3.24874	1.69988	6.1663e-07	6.5315e-05	2.25573	1.17359	0.000764888	0.0201376	16	45959263	46010218	-1	protein_coding	phosphatidylinositol-specific phospholipase C, X domain containing 2 [Source:MGI Symbol;Acc:MGI:3647874]	ENSMUST00000130481
ENSMUSG00000087142	Gm12454	16.1901	22.2214	10.5535	21.9312	10.0541	2.09085	1.06409	1.93109e-09	3.76949e-07	2.19186	1.13216	3.64626e-10	1.13233e-07	4	43504428	43508747	-1	antisense	predicted gene 12454 [Source:MGI Symbol;Acc:MGI:3649695]	ENSMUST00000139119,ENSMUST00000149817
ENSMUSG00000087660	B230398E01Rik	1.27553	1.63092	0.405254	2.58695	0.479007	3.95908	1.98516	0.00213745	0.0368299	5.13605	2.36066	0.000155323	0.00602935	3	94959034	94962048	-1	antisense	RIKEN cDNA B230398E01 gene [Source:MGI Symbol;Acc:MGI:1925930]	ENSMUST00000125186
ENSMUSG00000089901	Gm8113	64.0409	70.5504	50.4723	80.6226	54.5182	1.39934	0.484742	0.00078911	0.0182753	1.48132	0.566883	8.67571e-05	0.00384886	14	43925390	43933411	1	protein_coding	predicted gene 8113 [Source:MGI Symbol;Acc:MGI:3648791]	ENSMUST00000160298
ENSMUSG00000092035	Peg10	5.54551	8.04824	3.64472	7.30507	3.18401	2.1968	1.13541	4.86471e-06	0.000355462	2.31259	1.20951	2.66432e-06	0.000277903	6	4747306	4760517	1	protein_coding	paternally expressed 10 [Source:MGI Symbol;Acc:MGI:2157785]	ENSMUST00000166678,ENSMUST00000175823,ENSMUST00000176204,ENSMUST00000176551
ENSMUSG00000092486	2610524H06Rik	4.95638	7.32022	3.75047	5.67652	3.0783	1.94051	0.956435	0.00014236	0.00514604	1.81554	0.860401	0.00133284	0.0301024	5	114821935	114823468	-1	protein_coding	RIKEN cDNA 2610524H06 gene [Source:MGI Symbol;Acc:MGI:2447819]	ENSMUST00000100850
ENSMUSG00000097391	Mirg	5.76898	9.17873	3.20488	6.8145	3.87779	2.85	1.51096	2.83012e-11	8.59349e-09	1.77986	0.831764	0.00033487	0.0107158	12	109729764	109749460	1	lincRNA	miRNA containing gene [Source:MGI Symbol;Acc:MGI:3781106]	ENSMUST00000181496,ENSMUST00000181543,ENSMUST00000182074,ENSMUST00000182185,ENSMUST00000182231,ENSMUST00000182268,ENSMUST00000182300,ENSMUST00000182499,ENSMUST00000183068,ENSMUST00000183084,ENSMUST00000183116,ENSMUST00000183144
ENSMUSG00000097451	Rian	91.761	137.671	59.3195	107.949	62.1046	2.32213	1.21545	3.32833e-24	1.51594e-20	1.73986	0.798973	2.58971e-11	1.26378e-08	12	109603940	109661716	1	processed_transcript	RNA imprinted and accumulated in nucleus [Source:MGI Symbol;Acc:MGI:1922995]	ENSMUST00000180876,ENSMUST00000181253,ENSMUST00000181527,ENSMUST00000182088,ENSMUST00000182100,ENSMUST00000182119,ENSMUST00000182238,ENSMUST00000182370,ENSMUST00000182406,ENSMUST00000182689,ENSMUST00000182737,ENSMUST00000182770,ENSMUST00000182981,ENSMUST00000183026,ENSMUST00000183180,ENSMUST00000183215,ENSMUST00000183266
ENSMUSG00000097971	Gm26917	2.16375	4.53232	0.72161	2.4287	0.972358	6.22123	2.6372	8.37808e-11	2.24467e-08	2.45615	1.2964	0.00169882	0.0352704	17	39845074	39846245	1	processed_transcript	predicted gene, 26917 [Source:MGI Symbol;Acc:MGI:5504032]	ENSMUST00000182520
ENSMUSG00000100254		1.03668	0.298062	1.73925	0.0345629	2.07483	-5.63033	-2.49322	0.00130578	0.0256413	-57.6438	-5.84909	1.37884e-07	2.48993e-05	7	102083116	102096396	1	protein_coding	short transient receptor potential channel 2 [Source:RefSeq peptide;Acc:NP_001103367]	ENSMUST00000124189
ENSMUSG00000101384		0.512535	0.865085	0	1.18506	0	245.527	7.93974	0.000102791	0.00401296	330.766	8.36967	3.28708e-05	0.00186037	3	95164374	95173316	1	protein_coding	Semaphorin-6C [Source:UniProtKB/Swiss-Prot;Acc:Q9WTM3]	ENSMUST00000168321

## Sheet: Legend
ID	Ensembl gene ID.
mgi symbol	Gene symbol.
AvrExp	Average expression across all samples and conditions (in counts per million).
ave_PRO_VSMC	Average expression for Apoe-/-LmnaLCS/LCSSM22αCre mouse model (in counts per million).
ave_LCS	Average expression for Apoe-/-LmnaLCS/LCS mouse model (in counts per million).
ave_PRO_UB	Average expression for Apoe-/-LmnaG609G/G609G mouse model (in counts per million).
ave_WT	Average expression for Apoe-/-Lmna+/+ mouse model (in counts per million).
foldChange	Contains the expression ratio ave_PRO_VSMC/ave_LCS or ave_PRO_UB/ave_WT, or the negative of its inverse if the fold change value is lower than 1.
logFC	Contains the base 2 logarithmic transformation of the foldChange (FC).
P.Value	Represents the statistical significance of the observed differences in gene expression.
adj.P.Val	Contains p-values that have been adjusted by the False Discovery Rate method to correct for the fact that the statistical test performed implies multiple comparisons.
Localization fields	Chromosome, start and end coordinates, and strand.
Biotype	Gene type.
Description	Description of the gene product function.
