# Supplementary material for: Progerin accelerates atherosclerosis by inducing endoplasmic reticulum stress in vascular smooth muscle cells
Source: EMBO Mol Med. 2019 Mar 12;11(4):e9736. doi: 10.15252/emmm.201809736 (PMC6460349; doi:10.15252/emmm.201809736)
Supplement: Supplementary file 8 — Dataset EV4 [file EMMM-11-e9736-s008.xlsx]

## Sheet: LCS_vs_WT
ID	mgi_symbol	AvrExp	ave_LCS	ave_WT	foldChange	logFC	P.Value	adj.P.Val	chr	start	end	strand	biotype	description
ENSMUSG00000062611	Rps3a2	118.207	250.71	0	70278.2	16.1008	0	0	14	88123017	88123808	-1	pseudogene	ribosomal protein S3A2 [Source:MGI Symbol;Acc:MGI:3642853]
ENSMUSG00000059751	Rps3a3	127.796	266.93	0.144664	1808.82	10.8208	0	0	13	108670603	108671397	1	pseudogene	ribosomal protein S3A3 [Source:MGI Symbol;Acc:MGI:3643406]
ENSMUSG00000102049		1.57084	0	5.40136	-1512.17	-10.5624	2.38e-13	6.74778e-10	1	133655879	133660885	-1	protein_coding	zinc finger BED domain-containing protein 6 [Source:RefSeq peptide;Acc:NP_001160024]
ENSMUSG00000066724	Gm10175	5.04471	0	5.19575	-1456.05	-10.5078	1.60414e-06	0.000608861	7	23946649	23947237	-1	protein_coding	predicted gene 10175 [Source:MGI Symbol;Acc:MGI:3704287]
ENSMUSG00000078525	Gm5776	1.89808	4.21634	0	1181.61	10.2065	1.71829e-05	0.00419263	7	54411909	54412519	-1	pseudogene	predicted gene 5776 [Source:MGI Symbol;Acc:MGI:3647650]
ENSMUSG00000059040	Eno1b	3.65976	0	4.04688	-1130.61	-10.1429	1.0863e-07	6.74694e-05	18	48045335	48048378	1	protein_coding	enolase 1B, retrotransposed [Source:MGI Symbol;Acc:MGI:3648653]
ENSMUSG00000082035	Rpl17-ps8	2.61733	0	2.35721	-661.462	-9.36951	9.29703e-05	0.0139599	X	96484859	96485479	1	pseudogene	ribosomal protein L17, pseudogene 8 [Source:MGI Symbol;Acc:MGI:3802129]
ENSMUSG00000101751		0.625038	0	2.18146	-609.141	-9.25063	1.27797e-07	7.57871e-05	1	85501090	85514604	1	pseudogene
ENSMUSG00000084329	Gm6733	0.724797	0	1.71192	-483.675	-8.91789	8.5074e-09	8.30323e-06	11	72833461	72835380	1	pseudogene	predicted gene 6733 [Source:MGI Symbol;Acc:MGI:3645402]
ENSMUSG00000091383	Hist1h2al	1.82328	1.50409	0	427.657	8.74031	2.72899e-12	6.21481e-09	13	51202688	51203065	-1	protein_coding	histone cluster 1, H2al [Source:MGI Symbol;Acc:MGI:3646032]
ENSMUSG00000050936	Hist2h2bb	1.38746	1.28931	0	358.019	8.48389	9.42656e-12	1.84006e-08	3	96269721	96279001	1	protein_coding	histone cluster 2, H2bb [Source:MGI Symbol;Acc:MGI:2448413]
ENSMUSG00000066362	Rps13-ps1	0.956996	1.20617	0	338.194	8.40171	9.61123e-07	0.000410399	8	87047689	87048226	1	pseudogene	ribosomal protein S13, pseudogene 1 [Source:MGI Symbol;Acc:MGI:3647042]
ENSMUSG00000057886	Gm6984	0.453975	0.581596	0	166.355	7.37812	0.000625844	0.0494308	14	73955000	73955551	-1	pseudogene	predicted gene 6984 [Source:MGI Symbol;Acc:MGI:3646710]
ENSMUSG00000087412	Gm15501	40.3852	59.0273	0.617485	95.8421	6.58259	2.23725e-10	3.05698e-07	7	93178983	93179669	-1	pseudogene	predicted pseudogene 15501 [Source:MGI Symbol;Acc:MGI:3704296]
ENSMUSG00000075391	Gm13443	1.31612	3.0759	0.0355885	90.2241	6.49544	7.59444e-05	0.0127603	2	35340409	35340963	1	pseudogene	predicted gene 13443 [Source:MGI Symbol;Acc:MGI:3649615]
ENSMUSG00000060459	Kng2	1.06112	0.0314794	2.08472	-62.379	-5.96299	0.000106559	0.0155143	16	22985854	23029101	-1	protein_coding	kininogen 2 [Source:MGI Symbol;Acc:MGI:3027157]
ENSMUSG00000064193	Gm4735	2.14546	0.0941662	2.26161	-24.0094	-4.58553	1.98624e-05	0.00462028	2	80837141	80838442	1	pseudogene	predicted gene 4735 [Source:MGI Symbol;Acc:MGI:3645521]
ENSMUSG00000067017	Gm3608	10.4131	0.427304	8.96614	-21.9371	-4.4553	3.96292e-09	4.16533e-06	1	105455971	105458829	1	pseudogene	predicted gene 3608 [Source:MGI Symbol;Acc:MGI:3804932]
ENSMUSG00000091367	Gm17711	0.853009	0.0941662	1.55412	-16.9892	-4.08655	4.08894e-08	3.28655e-05	10	18011268	18011505	1	pseudogene	predicted gene, 17711 [Source:MGI Symbol;Acc:MGI:4937345]
ENSMUSG00000044645	Gm7334	10.1314	16.6103	1.35993	12.2524	3.615	1.40236e-07	7.66474e-05	17	50698525	50699880	1	protein_coding	predicted gene 7334 [Source:MGI Symbol;Acc:MGI:3647393]
ENSMUSG00000081254	Gm12112	0.588025	1.07498	0.0862733	11.795	3.5601	0.000621201	0.0493493	11	32910373	32910603	1	pseudogene	predicted gene 12112 [Source:MGI Symbol;Acc:MGI:3650115]
ENSMUSG00000078503	Gm13225	1.27035	0.136803	1.58696	-10.7331	-3.42399	7.6577e-05	0.0127603	4	145510759	145539188	1	protein_coding	predicted gene 13225 [Source:MGI Symbol;Acc:MGI:3652161]
ENSMUSG00000082209	Eif4a-ps4	8.37648	1.39002	12.4519	-9.04464	-3.17706	8.28353e-10	1.02896e-06	1	60703918	60705656	1	pseudogene	eukaryotic translation initiation factor 4A, pseudogene 4 [Source:MGI Symbol;Acc:MGI:1195958]
ENSMUSG00000096528	G430049J08Rik	0.986541	0.285628	2.43394	-7.93496	-2.98822	0.000126233	0.0176005	18	3471630	3474315	1	protein_coding	RIKEN cDNA G430049J08 gene [Source:MGI Symbol;Acc:MGI:3645649]
ENSMUSG00000066553	Gm6969	2.94693	7.16145	1.01812	7.13331	2.83457	3.44996e-07	0.000168358	12	24638669	24639010	-1	pseudogene	predicted pseudogene 6969 [Source:MGI Symbol;Acc:MGI:3645320]
ENSMUSG00000057068	Fam47e	2.81406	4.35228	0.635136	6.30875	2.65736	1.66392e-08	1.51572e-05	5	92555069	92591279	1	protein_coding	family with sequence similarity 47, member E [Source:MGI Symbol;Acc:MGI:2686227]
ENSMUSG00000029360	Gm9754	0.785008	1.09034	0.279624	3.81179	1.93047	0.000347682	0.0340654	5	118065360	118069710	1	protein_coding	predicted gene 9754 [Source:MGI Symbol;Acc:MGI:3704256]
ENSMUSG00000028081	Rps3a1	412.642	180.261	674.242	-3.73936	-1.90279	1.05789e-70	4.81833e-67	3	86137940	86142702	-1	protein_coding	ribosomal protein S3A1 [Source:MGI Symbol;Acc:MGI:1202063]
ENSMUSG00000038403	Hfe2	2.23298	1.36672	5.16312	-3.73612	-1.90154	5.85869e-08	4.21332e-05	3	96525185	96529216	1	protein_coding	hemochromatosis type 2 (juvenile) (human homolog) [Source:MGI Symbol;Acc:MGI:1916835]
ENSMUSG00000030092	Cntn6	1.33062	2.06179	0.542794	3.72082	1.89562	6.42955e-05	0.0115341	6	104492790	104863406	1	protein_coding	contactin 6 [Source:MGI Symbol;Acc:MGI:1858223]
ENSMUSG00000073876	Gm13305	14.2645	4.37212	16.4683	-3.71396	-1.89296	6.49977e-05	0.0115341	4	42158842	42168603	-1	protein_coding	predicted gene 13305 [Source:MGI Symbol;Acc:MGI:3801997]
ENSMUSG00000030616	Sytl2	1.91564	1.01873	3.37126	-3.34988	-1.74411	1.21583e-06	0.000488621	7	90348699	90410439	1	protein_coding	synaptotagmin-like 2 [Source:MGI Symbol;Acc:MGI:1933366]
ENSMUSG00000047963	Stbd1	137.572	174.076	53.9028	3.22202	1.68797	2.46918e-13	6.74778e-10	5	92603051	92606579	1	protein_coding	starch binding domain 1 [Source:MGI Symbol;Acc:MGI:1261768]
ENSMUSG00000018411	Mapt	4.08612	4.65234	1.50209	3.09016	1.62768	9.31143e-08	6.36157e-05	11	104231390	104332090	1	protein_coding	microtubule-associated protein tau [Source:MGI Symbol;Acc:MGI:97180]
ENSMUSG00000046818	Ddit4l	4.63403	3.76581	1.24465	2.88045	1.52629	5.3714e-06	0.00166806	3	137621612	137628333	1	protein_coding	DNA-damage-inducible transcript 4-like [Source:MGI Symbol;Acc:MGI:1920534]
ENSMUSG00000097574	C920006O11Rik	4.3806	1.57614	4.57429	-2.86497	-1.51852	8.04181e-07	0.000354462	9	78175914	78178879	1	lincRNA	RIKEN cDNA C920006O11 gene [Source:MGI Symbol;Acc:MGI:2443759]
ENSMUSG00000068614	Actc1	3.62722	3.56099	1.3081	2.79353	1.48209	2.40847e-05	0.00522371	2	114047282	114053548	-1	protein_coding	actin, alpha, cardiac muscle 1 [Source:MGI Symbol;Acc:MGI:87905]
ENSMUSG00000067235	H2-Q10	1.48083	2.6166	0.94099	2.78829	1.47938	0.000311363	0.0324282	17	35470089	35474563	1	protein_coding	histocompatibility 2, Q region locus 10 [Source:MGI Symbol;Acc:MGI:95929]
ENSMUSG00000034438	Gbp8	1.53378	1.01595	2.71336	-2.72142	-1.44436	0.000397952	0.0364941	5	105014153	105139540	-1	protein_coding	guanylate-binding protein 8 [Source:MGI Symbol;Acc:MGI:1923324]
ENSMUSG00000024697	Gna14	1.81037	1.22357	3.33086	-2.71422	-1.44054	0.000565661	0.0468436	19	16435667	16610818	1	protein_coding	guanine nucleotide binding protein, alpha 14 [Source:MGI Symbol;Acc:MGI:95769]
ENSMUSG00000094786	Gm14403	4.85856	2.94263	8.0656	-2.70449	-1.43535	4.34507e-06	0.00144807	2	177498215	177509763	1	protein_coding	predicted gene 14403 [Source:MGI Symbol;Acc:MGI:3649813]
ENSMUSG00000032420	Nt5e	20.8166	33.2658	12.7651	2.60747	1.38265	4.08455e-11	6.97642e-08	9	88327197	88372092	1	protein_coding	5' nucleotidase, ecto [Source:MGI Symbol;Acc:MGI:99782]
ENSMUSG00000028459	Cd72	3.2782	1.49036	3.86041	-2.52647	-1.33712	0.000322859	0.032922	4	43446462	43454628	-1	protein_coding	CD72 antigen [Source:MGI Symbol;Acc:MGI:88345]
ENSMUSG00000022686	B3gnt5	12.5725	14.9805	5.89986	2.50601	1.32539	2.49158e-05	0.00523768	16	19760208	19772753	1	protein_coding	UDP-GlcNAc:betaGal beta-1,3-N-acetylglucosaminyltransferase 5 [Source:MGI Symbol;Acc:MGI:2137302]
ENSMUSG00000066687	Zbtb16	107.013	57.3449	136.171	-2.37329	-1.24689	0.00026379	0.0293042	9	48654311	48835945	-1	protein_coding	zinc finger and BTB domain containing 16 [Source:MGI Symbol;Acc:MGI:103222]
ENSMUSG00000074671	Tspyl3	3.59413	5.84653	2.52738	2.33655	1.22438	0.000380567	0.0357395	2	153222370	153225441	-1	protein_coding	TSPY-like 3 [Source:MGI Symbol;Acc:MGI:2139328]
ENSMUSG00000085687	Gm16153	9.76537	5.614	13.0357	-2.32312	-1.21606	2.85625e-06	0.00100071	10	4409033	4423369	1	processed_transcript	predicted gene 16153 [Source:MGI Symbol;Acc:MGI:3802057]
ENSMUSG00000090264	Eif4ebp3	3.77105	2.53318	5.88967	-2.2961	-1.19918	0.000522545	0.0443481	18	36664060	36665917	1	protein_coding	eukaryotic translation initiation factor 4E binding protein 3 [Source:MGI Symbol;Acc:MGI:1270847]
ENSMUSG00000086480	Gm15287	9.26338	6.30132	2.87314	2.15937	1.11061	1.6243e-05	0.00403536	13	111725517	111735124	1	antisense	predicted gene 15287 [Source:MGI Symbol;Acc:MGI:3705156]
ENSMUSG00000039706	Ldb2	13.367	8.06614	17.3249	-2.15271	-1.10615	0.000158288	0.0202136	5	44472133	44799707	-1	protein_coding	LIM domain binding 2 [Source:MGI Symbol;Acc:MGI:894670]
ENSMUSG00000082946	Gm12177	30.166	21.6255	10.034	2.14179	1.09882	0.0001581	0.0202136	11	47425264	47427259	1	pseudogene	predicted gene 12177 [Source:MGI Symbol;Acc:MGI:3651498]
ENSMUSG00000037280	Galnt6	20.1422	25.8997	12.2251	2.12752	1.08917	2.7472e-06	0.000987837	15	100691813	100729376	-1	protein_coding	UDP-N-acetyl-alpha-D-galactosamine:polypeptide N-acetylgalactosaminyltransferase 6 [Source:MGI Symbol;Acc:MGI:1891640]
ENSMUSG00000044006	Cilp2	8.69059	10.9354	5.20262	2.10825	1.07604	4.7474e-07	0.000223684	8	69880369	69887687	-1	protein_coding	cartilage intermediate layer protein 2 [Source:MGI Symbol;Acc:MGI:1915959]
ENSMUSG00000083111	Gm14421	7.41116	3.94501	8.36516	-2.09634	-1.06787	4.989e-05	0.00958436	2	177053516	177056838	-1	pseudogene	predicted gene 14421 [Source:MGI Symbol;Acc:MGI:3652254]
ENSMUSG00000039109	F13a1	6.62927	8.36618	4.07583	2.05845	1.04156	7.53962e-06	0.00223959	13	36867178	37050244	-1	protein_coding	coagulation factor XIII, A1 subunit [Source:MGI Symbol;Acc:MGI:1921395]
ENSMUSG00000074802	Gas2l3	4.00695	5.17211	2.59959	2.0134	1.00963	0.000348864	0.0340654	10	89408823	89443967	-1	protein_coding	growth arrest-specific 2 like 3 [Source:MGI Symbol;Acc:MGI:1918780]
ENSMUSG00000068854	Hist2h2be	13.508	10.6622	21.1877	-1.99505	-0.996427	1.42556e-09	1.62324e-06	3	96221119	96223738	1	protein_coding	histone cluster 2, H2be [Source:MGI Symbol;Acc:MGI:2448415]
ENSMUSG00000081448	Gm13086	128.166	91.0216	46.0039	1.97498	0.981836	2.05397e-05	0.00467757	4	143685016	143687052	1	pseudogene	predicted gene 13086 [Source:MGI Symbol;Acc:MGI:3649969]
ENSMUSG00000029167	Ppargc1a	4.12331	2.42563	4.62587	-1.93495	-0.952294	0.000484242	0.0416143	5	51454249	51567725	-1	protein_coding	peroxisome proliferative activated receptor, gamma, coactivator 1 alpha [Source:MGI Symbol;Acc:MGI:1342774]
ENSMUSG00000029426	Scarb2	109.977	111.577	57.8358	1.92449	0.944474	1.18351e-10	1.79683e-07	5	92443873	92505608	-1	protein_coding	scavenger receptor class B, member 2 [Source:MGI Symbol;Acc:MGI:1196458]
ENSMUSG00000024561	Mbd1	18.2999	12.3637	24.051	-1.92368	-0.943867	1.34296e-06	0.000524293	18	74268272	74282685	1	protein_coding	methyl-CpG binding domain protein 1 [Source:MGI Symbol;Acc:MGI:1333811]
ENSMUSG00000040428	Plekha4	4.30174	5.86229	3.1464	1.90067	0.926511	0.00015136	0.019697	7	45526330	45554229	1	protein_coding	pleckstrin homology domain containing, family A (phosphoinositide binding specific) member 4 [Source:MGI Symbol;Acc:MGI:1916467]
ENSMUSG00000026691	Fmo3	253.979	191.199	362.988	-1.89858	-0.92492	4.92776e-06	0.00160316	1	162953802	162984528	-1	protein_coding	flavin containing monooxygenase 3 [Source:MGI Symbol;Acc:MGI:1100496]
ENSMUSG00000046694	Fam46b	18.3898	14.4332	27.2209	-1.89193	-0.919862	7.6437e-05	0.0127603	4	133480132	133487938	1	protein_coding	family with sequence similarity 46, member B [Source:MGI Symbol;Acc:MGI:2140500]
ENSMUSG00000035142	Nubpl	3.35305	2.36827	4.54375	-1.89056	-0.91881	0.000602552	0.0487882	12	52097737	52312744	1	protein_coding	nucleotide binding protein-like [Source:MGI Symbol;Acc:MGI:1924076]
ENSMUSG00000078903	Gm14391	17.0757	12.395	23.5123	-1.89009	-0.918455	1.16664e-05	0.00325326	2	175191065	175206917	-1	protein_coding	predicted gene 14391 [Source:MGI Symbol;Acc:MGI:3709324]
ENSMUSG00000032549	Rab6b	14.8213	22.1006	11.6821	1.88949	0.917994	1.44098e-05	0.0036462	9	103111787	103185276	1	protein_coding	RAB6B, member RAS oncogene family [Source:MGI Symbol;Acc:MGI:107283]
ENSMUSG00000042804	Gpr153	9.37972	11.3968	6.11127	1.87018	0.903178	1.2057e-05	0.00327478	4	152274232	152285337	1	protein_coding	G protein-coupled receptor 153 [Source:MGI Symbol;Acc:MGI:1916157]
ENSMUSG00000029468	P2rx7	14.8339	18.4197	9.86959	1.86856	0.901928	1.04208e-07	6.74694e-05	5	122643911	122691432	1	protein_coding	purinergic receptor P2X, ligand-gated ion channel, 7 [Source:MGI Symbol;Acc:MGI:1339957]
ENSMUSG00000024298	Zfp871	5.18477	2.81678	5.33614	-1.86738	-0.901015	0.000457528	0.0398195	17	32771236	32788287	-1	protein_coding	zinc finger protein 871 [Source:MGI Symbol;Acc:MGI:1921793]
ENSMUSG00000022863	Btg3	37.3159	26.0808	48.1139	-1.83759	-0.877818	2.32631e-08	1.98667e-05	16	78359860	78377192	-1	protein_coding	B cell translocation gene 3 [Source:MGI Symbol;Acc:MGI:109532]
ENSMUSG00000019577	Pdk4	177.015	104.59	188.672	-1.80297	-0.850372	0.000320747	0.032922	6	5483351	5496309	-1	protein_coding	pyruvate dehydrogenase kinase, isoenzyme 4 [Source:MGI Symbol;Acc:MGI:1351481]
ENSMUSG00000025207	Sema4g	7.48645	11.4896	6.33666	1.80227	0.849817	0.000106729	0.0155143	19	44989101	45003397	1	protein_coding	sema domain, immunoglobulin domain (Ig), transmembrane domain (TM) and short cytoplasmic domain, (semaphorin) 4G [Source:MGI Symbol;Acc:MGI:1347047]
ENSMUSG00000083360	Gm13105	12.3366	7.78434	4.32291	1.8011	0.848881	0.000372065	0.0356821	4	144131848	144133881	1	pseudogene	predicted gene 13105 [Source:MGI Symbol;Acc:MGI:3650201]
ENSMUSG00000073879	Gm5859	14.0027	18.6466	10.5496	1.77975	0.831674	3.32975e-05	0.00669084	4	42236859	42239182	1	pseudogene	predicted pseudogene 5859 [Source:MGI Symbol;Acc:MGI:3704096]
ENSMUSG00000028919	Arhgef19	10.1862	12.1129	6.82582	1.77338	0.826502	0.000381877	0.0357395	4	141239499	141257564	1	protein_coding	Rho guanine nucleotide exchange factor (GEF) 19 [Source:MGI Symbol;Acc:MGI:1925912]
ENSMUSG00000093593	Gm20683	9.88701	13.7723	7.78008	1.76258	0.817693	0.000267785	0.0295081	17	25834465	25841763	-1	protein_coding	predicted gene 20683 [Source:MGI Symbol;Acc:MGI:5313130]
ENSMUSG00000092341	Malat1	1003.59	715.27	1245.84	-1.74181	-0.80059	8.0092e-05	0.0127605	19	5795690	5802672	-1	lincRNA	metastasis associated lung adenocarcinoma transcript 1 (non-coding RNA) [Source:MGI Symbol;Acc:MGI:1919539]
ENSMUSG00000079605	Zbtb9	6.9408	8.36648	4.76127	1.73765	0.797138	0.000258483	0.0291894	17	26973167	26976205	1	protein_coding	zinc finger and BTB domain containing 9 [Source:MGI Symbol;Acc:MGI:1918022]
ENSMUSG00000089756	Gm8898	16.6027	12.1315	21.0158	-1.72736	-0.788571	0.000113247	0.0162885	2	175918881	175931100	-1	protein_coding	predicted gene 8898 [Source:MGI Symbol;Acc:MGI:3709288]
ENSMUSG00000031673	Cdh11	8.25761	10.9183	6.35886	1.72274	0.784703	0.000288272	0.030773	8	102632995	102785111	-1	protein_coding	cadherin 11 [Source:MGI Symbol;Acc:MGI:99217]
ENSMUSG00000064352	mt-Ts1	11.9002	8.64344	14.6609	-1.70659	-0.771118	0.000166646	0.020789	MT	6870	6938	-1	Mt_tRNA	mitochondrially encoded tRNA serine 1 [Source:MGI Symbol;Acc:MGI:102475]
ENSMUSG00000022206	Npr3	24.2499	20.7491	35.1105	-1.69602	-0.762155	2.97415e-07	0.000150514	15	11839896	11905674	-1	protein_coding	natriuretic peptide receptor 3 [Source:MGI Symbol;Acc:MGI:97373]
ENSMUSG00000041372	B4galnt3	9.92275	11.5835	6.87666	1.69357	0.760069	2.5606e-05	0.00530121	6	120203073	120294559	-1	protein_coding	beta-1,4-N-acetyl-galactosaminyl transferase 3 [Source:MGI Symbol;Acc:MGI:3041155]
ENSMUSG00000031965	Tbx20	8.59281	6.927	11.4979	-1.6751	-0.744248	7.02646e-05	0.0123089	9	24720812	24774303	-1	protein_coding	T-box 20 [Source:MGI Symbol;Acc:MGI:1888496]
ENSMUSG00000027230	Creb3l1	27.3923	35.2461	21.1878	1.66156	0.732539	1.3398e-05	0.00345415	2	91982328	92024502	-1	protein_coding	cAMP responsive element binding protein 3-like 1 [Source:MGI Symbol;Acc:MGI:1347062]
ENSMUSG00000047496	Rnf152	13.7366	9.58411	15.9656	-1.66109	-0.732128	0.00012474	0.0175716	1	105276914	105356710	-1	protein_coding	ring finger protein 152 [Source:MGI Symbol;Acc:MGI:2443787]
ENSMUSG00000041771	Slc24a4	14.0592	9.19865	15.041	-1.63745	-0.711454	8.06665e-05	0.0127605	12	102128733	102267091	1	protein_coding	solute carrier family 24 (sodium/potassium/calcium exchanger), member 4 [Source:MGI Symbol;Acc:MGI:2447362]
ENSMUSG00000027200	Sema6d	6.80754	8.25165	5.10058	1.62965	0.704566	0.000424918	0.0379483	2	124089969	124667770	1	protein_coding	sema domain, transmembrane domain (TM), and cytoplasmic domain, (semaphorin) 6D [Source:MGI Symbol;Acc:MGI:2387661]
ENSMUSG00000033446	Lpar6	10.7046	13.5404	8.5087	1.6138	0.690464	0.000504332	0.04307	14	73237895	73243294	1	protein_coding	lysophosphatidic acid receptor 6 [Source:MGI Symbol;Acc:MGI:1914418]
ENSMUSG00000028766	Alpl	19.7175	22.9897	14.2219	1.61183	0.688702	0.000172676	0.0211912	4	137741733	137796384	-1	protein_coding	alkaline phosphatase, liver/bone/kidney [Source:MGI Symbol;Acc:MGI:87983]
ENSMUSG00000020173	Cobl	27.3225	25.6118	41.1042	-1.60162	-0.67953	6.91211e-07	0.000314823	11	12236608	12464960	-1	protein_coding	cordon-bleu WH2 repeat [Source:MGI Symbol;Acc:MGI:105056]
ENSMUSG00000038587	Akap12	41.3896	29.8831	47.4135	-1.59204	-0.670878	0.000221474	0.025646	10	4266329	4359468	1	protein_coding	A kinase (PRKA) anchor protein (gravin) 12 [Source:MGI Symbol;Acc:MGI:1932576]
ENSMUSG00000078866	Gm14420	32.9072	23.9417	37.8594	-1.58025	-0.660156	2.46038e-05	0.00523768	2	177464733	177478129	1	protein_coding	predicted gene 14420 [Source:MGI Symbol;Acc:MGI:3652255]
ENSMUSG00000034612	Chst11	9.3679	10.8675	6.93727	1.57583	0.656115	0.000532169	0.0448862	10	82985498	83195900	1	protein_coding	carbohydrate sulfotransferase 11 [Source:MGI Symbol;Acc:MGI:1927166]
ENSMUSG00000029168	Dpysl5	16.1766	20.4384	12.9881	1.5752	0.655536	7.46491e-05	0.0127603	5	30711564	30799375	1	protein_coding	dihydropyrimidinase-like 5 [Source:MGI Symbol;Acc:MGI:1929772]
ENSMUSG00000101939		621.065	450.892	710	-1.57476	-0.655129	2.31247e-05	0.00509638	1	24612775	24613119	-1	pseudogene
ENSMUSG00000064337	mt-Rnr1	254.902	203.265	316.709	-1.55813	-0.639815	0.000294018	0.0311431	MT	70	1024	1	Mt_rRNA	mitochondrially encoded 12S rRNA [Source:MGI Symbol;Acc:MGI:102493]
ENSMUSG00000069874	Irgm2	12.8317	16.715	10.8123	1.55137	0.633547	0.000272343	0.0297704	11	58199618	58222779	1	protein_coding	immunity-related GTPase family M member 2 [Source:MGI Symbol;Acc:MGI:1926262]
ENSMUSG00000032238	Rora	125.28	98.6643	152.298	-1.54401	-0.626686	0.000142465	0.0190847	9	68653786	69388246	1	protein_coding	RAR-related orphan receptor alpha [Source:MGI Symbol;Acc:MGI:104661]
ENSMUSG00000090210	Itga10	73.6521	66.4311	101.433	-1.52388	-0.607749	1.33115e-07	7.57871e-05	3	96645584	96664519	1	protein_coding	integrin, alpha 10 [Source:MGI Symbol;Acc:MGI:2153482]
ENSMUSG00000078899	Gm4631	147.99	126.475	192.195	-1.51897	-0.603094	2.69381e-06	0.000987837	2	175321955	175338197	-1	protein_coding	predicted gene 4631 [Source:MGI Symbol;Acc:MGI:3782813]
ENSMUSG00000033361	Prrg3	26.7483	33.8042	22.1712	1.51573	0.600013	0.000355894	0.0344889	X	71962624	71972722	1	protein_coding	proline rich Gla (G-carboxyglutamic acid) 3 (transmembrane) [Source:MGI Symbol;Acc:MGI:2685214]
ENSMUSG00000031740	Mmp2	84.7726	76.6107	50.7368	1.51215	0.596606	1.16625e-06	0.000482898	8	92827328	92853417	1	protein_coding	matrix metallopeptidase 2 [Source:MGI Symbol;Acc:MGI:97009]
ENSMUSG00000046598	Bdh1	29.5788	27.6918	41.977	-1.51215	-0.596605	5.71524e-06	0.0017354	16	31422280	31458901	1	protein_coding	3-hydroxybutyrate dehydrogenase, type 1 [Source:MGI Symbol;Acc:MGI:1919161]
ENSMUSG00000064357	mt-Atp6	868.406	673.108	1016.58	-1.51028	-0.594816	0.000144795	0.0192086	MT	7927	8607	1	protein_coding	mitochondrially encoded ATP synthase 6 [Source:MGI Symbol;Acc:MGI:99927]
ENSMUSG00000028737	Aldh4a1	22.1334	28.2125	18.8039	1.50074	0.585671	2.8845e-05	0.00588266	4	139622866	139649690	1	protein_coding	aldehyde dehydrogenase 4 family, member A1 [Source:MGI Symbol;Acc:MGI:2443883]
ENSMUSG00000027907	S100a11	186.264	153.657	229.929	-1.49665	-0.581736	5.30675e-08	4.02841e-05	3	93520488	93526287	1	protein_coding	S100 calcium binding protein A11 (calgizzarin) [Source:MGI Symbol;Acc:MGI:1338798]
ENSMUSG00000064339	mt-Rnr2	667.994	553.876	828.157	-1.49527	-0.580406	0.00034652	0.0340654	MT	1094	2675	1	Mt_rRNA	mitochondrially encoded 16S rRNA [Source:MGI Symbol;Acc:MGI:102492]
ENSMUSG00000064351	mt-Co1	24773.4	19540.8	29109.7	-1.4897	-0.575018	1.29674e-05	0.00340743	MT	5328	6872	1	protein_coding	mitochondrially encoded cytochrome c oxidase I [Source:MGI Symbol;Acc:MGI:102504]
ENSMUSG00000059555	Tor4a	18.6807	24.7368	16.5573	1.48704	0.572448	0.000118535	0.0168715	2	25192966	25196886	-1	protein_coding	torsin family 4, member A [Source:MGI Symbol;Acc:MGI:2442720]
ENSMUSG00000072674	Plac9b	94.0728	118.812	79.8659	1.48628	0.571709	5.12045e-05	0.00958436	14	26167405	26182480	-1	protein_coding	placenta specific 9b [Source:MGI Symbol;Acc:MGI:3711222]
ENSMUSG00000064368	mt-Nd6	1191.93	896.237	1330.82	-1.48496	-0.570425	0.000139261	0.0188402	MT	13552	14070	-1	protein_coding	mitochondrially encoded NADH dehydrogenase 6 [Source:MGI Symbol;Acc:MGI:102495]
ENSMUSG00000101111		9488.71	7540.8	11134.6	-1.4766	-0.562277	9.67053e-06	0.00277375	1	24613189	24613971	-1	pseudogene
ENSMUSG00000041020	Map7d2	16.7315	14.7244	21.5016	-1.47308	-0.558833	0.000423994	0.0379483	X	159414572	159498757	1	protein_coding	MAP7 domain containing 2 [Source:MGI Symbol;Acc:MGI:1917474]
ENSMUSG00000048402	Gli2	26.7268	30.7261	20.871	1.47269	0.55845	1.22229e-05	0.00327478	1	118834132	119053619	-1	protein_coding	GLI-Kruppel family member GLI2 [Source:MGI Symbol;Acc:MGI:95728]
ENSMUSG00000056481	Cd248	25.5134	33.0227	22.3428	1.4718	0.557586	0.000284565	0.0306165	19	5068078	5070637	1	protein_coding	CD248 antigen, endosialin [Source:MGI Symbol;Acc:MGI:1917695]
ENSMUSG00000063317	Usp31	18.9409	13.4826	19.795	-1.46851	-0.554355	0.000349031	0.0340654	7	121642021	121707253	-1	protein_coding	ubiquitin specific peptidase 31 [Source:MGI Symbol;Acc:MGI:1923429]
ENSMUSG00000085779	Atcayos	39.8416	36.6786	25.0761	1.46807	0.553925	8.00118e-05	0.0127605	10	81194609	81210877	1	antisense	ataxia, cerebellar, Cayman type homolog (human), opposite strand [Source:MGI Symbol;Acc:MGI:1916928]
ENSMUSG00000097296	Gm26532	25.2284	17.3513	25.4719	-1.46746	-0.553323	0.000263235	0.0293042	8	84208920	84209609	1	lincRNA	predicted gene, 26532 [Source:MGI Symbol;Acc:MGI:5477026]
ENSMUSG00000027298	Tyro3	27.7535	32.8766	22.4078	1.46671	0.552588	0.000388932	0.0361522	2	119797733	119818104	1	protein_coding	TYRO3 protein tyrosine kinase 3 [Source:MGI Symbol;Acc:MGI:104294]
ENSMUSG00000102070		8396.41	6604.33	9673.48	-1.46473	-0.550639	1.79885e-05	0.00431218	1	24614885	24615565	-1	pseudogene
ENSMUSG00000017446	C1qtnf1	24.2741	27.554	18.7913	1.46454	0.550445	0.000411739	0.0375067	11	118428203	118449963	1	protein_coding	C1q and tumor necrosis factor related protein 1 [Source:MGI Symbol;Acc:MGI:1919254]
ENSMUSG00000020272	Stk10	23.8215	28.1985	19.2954	1.46164	0.54759	0.000163903	0.0207368	11	32533305	32624587	1	protein_coding	serine/threonine kinase 10 [Source:MGI Symbol;Acc:MGI:1099439]
ENSMUSG00000027004	Frzb	39.3833	42.4592	29.1464	1.45771	0.543708	5.13222e-06	0.00163085	2	80411970	80447625	-1	protein_coding	frizzled-related protein [Source:MGI Symbol;Acc:MGI:892032]
ENSMUSG00000024665	Fads2	38.3646	43.4218	30.0563	1.44864	0.534696	2.12724e-05	0.00476502	19	10064164	10101503	-1	protein_coding	fatty acid desaturase 2 [Source:MGI Symbol;Acc:MGI:1930079]
ENSMUSG00000100862		8462.04	6534.69	9465.68	-1.44854	-0.534601	0.000174903	0.0211912	1	24613974	24614651	-1	pseudogene
ENSMUSG00000038119	Cdon	81.2549	88.0548	60.7959	1.44842	0.534483	0.000178087	0.0213454	9	35421128	35507652	1	protein_coding	cell adhesion molecule-related/down-regulated by oncogenes [Source:MGI Symbol;Acc:MGI:1926387]
ENSMUSG00000029869	Ephb6	14.3827	19.8153	13.7724	1.43868	0.524746	0.000167359	0.020789	6	41605482	41620509	1	protein_coding	Eph receptor B6 [Source:MGI Symbol;Acc:MGI:1096338]
ENSMUSG00000032232	Cgnl1	142.28	119.635	172.123	-1.4375	-0.52356	4.14819e-06	0.00141702	9	71626509	71771602	-1	protein_coding	cingulin-like 1 [Source:MGI Symbol;Acc:MGI:1915428]
ENSMUSG00000064080	Fbln2	123.381	147.638	102.837	1.43682	0.522877	5.09209e-05	0.00958436	6	91212455	91272540	1	protein_coding	fibulin 2 [Source:MGI Symbol;Acc:MGI:95488]
ENSMUSG00000064341	mt-Nd1	6077.91	4823.88	6921.39	-1.43483	-0.520884	0.000137362	0.0187691	MT	2751	3707	1	protein_coding	mitochondrially encoded NADH dehydrogenase 1 [Source:MGI Symbol;Acc:MGI:101787]
ENSMUSG00000039960	Rhou	25.7283	22.3342	31.8144	-1.43072	-0.516743	0.000603425	0.0487882	8	123653929	123663884	1	protein_coding	ras homolog gene family, member U [Source:MGI Symbol;Acc:MGI:1916831]
ENSMUSG00000064370	mt-Cytb	9773.41	7916.07	11302.5	-1.42779	-0.513789	8.33288e-05	0.0127605	MT	14145	15288	1	protein_coding	mitochondrially encoded cytochrome b [Source:MGI Symbol;Acc:MGI:102501]
ENSMUSG00000044033	Ccdc141	70.1914	62.7094	89.3567	-1.42605	-0.512029	1.995e-05	0.00462028	2	77009902	77170636	-1	protein_coding	coiled-coil domain containing 141 [Source:MGI Symbol;Acc:MGI:1919735]
ENSMUSG00000032184	Lysmd2	13.732	16.7671	11.7726	1.42442	0.510375	0.000397177	0.0364941	9	75625732	75637773	1	protein_coding	LysM, putative peptidoglycan-binding, domain containing 2 [Source:MGI Symbol;Acc:MGI:1917332]
ENSMUSG00000026840	Lamc3	68.3158	85.5466	60.2152	1.41857	0.504437	0.000282688	0.0306165	2	31887291	31946539	1	protein_coding	laminin gamma 3 [Source:MGI Symbol;Acc:MGI:1344394]
ENSMUSG00000005397	Nid1	61.9748	69.6107	49.2714	1.41315	0.498919	1.48701e-07	7.81481e-05	13	13437602	13512275	1	protein_coding	nidogen 1 [Source:MGI Symbol;Acc:MGI:97342]
ENSMUSG00000021772	Nkiras1	17.8722	15.9089	22.4807	-1.40938	-0.495062	0.000136339	0.0187691	14	18271136	18283942	1	protein_coding	NFKB inhibitor interacting Ras-like protein 1 [Source:MGI Symbol;Acc:MGI:1916971]
ENSMUSG00000044442	N6amt1	39.72	34.8235	49.1227	-1.4078	-0.493446	4.61573e-05	0.00900991	16	87354185	87368742	1	protein_coding	N-6 adenine-specific DNA methyltransferase 1 (putative) [Source:MGI Symbol;Acc:MGI:1915018]
ENSMUSG00000064345	mt-Nd2	4782.67	3966.86	5582.09	-1.4072	-0.492829	0.00057386	0.0472363	MT	3914	4951	1	protein_coding	mitochondrially encoded NADH dehydrogenase 2 [Source:MGI Symbol;Acc:MGI:102500]
ENSMUSG00000046324	Ermp1	72.3196	75.4855	53.6015	1.40352	0.489052	0.000196289	0.0231214	19	29608214	29648415	-1	protein_coding	endoplasmic reticulum metallopeptidase 1 [Source:MGI Symbol;Acc:MGI:106250]
ENSMUSG00000064363	mt-Nd4	7745.34	6262.07	8767.3	-1.40008	-0.485513	0.000175249	0.0211912	MT	10167	11544	1	protein_coding	mitochondrially encoded NADH dehydrogenase 4 [Source:MGI Symbol;Acc:MGI:102498]
ENSMUSG00000032253	Phip	71.1661	54.8985	76.5676	-1.39599	-0.481293	0.000225777	0.0259245	9	82866159	82975516	-1	protein_coding	pleckstrin homology domain interacting protein [Source:MGI Symbol;Acc:MGI:1932404]
ENSMUSG00000079225	Gm9531	30.7358	26.4539	36.6753	-1.39255	-0.477725	0.000614559	0.0492274	9	81677598	81678677	1	pseudogene	predicted gene 9531 [Source:MGI Symbol;Acc:MGI:3779940]
ENSMUSG00000015305	Sash1	100.333	84.0884	116.815	-1.38836	-0.473383	0.00031327	0.0324282	10	8722219	8886070	-1	protein_coding	SAM and SH3 domain containing 1 [Source:MGI Symbol;Acc:MGI:1917347]
ENSMUSG00000048232	Fbxo10	24.6564	28.2087	20.3049	1.38801	0.473018	0.000348509	0.0340654	4	45034247	45084604	-1	protein_coding	F-box protein 10 [Source:MGI Symbol;Acc:MGI:2686937]
ENSMUSG00000032177	Pde4a	55.7636	66.2777	47.8519	1.38713	0.472104	8.40488e-05	0.0127605	9	21165714	21213248	1	protein_coding	phosphodiesterase 4A, cAMP specific [Source:MGI Symbol;Acc:MGI:99558]
ENSMUSG00000030123	Plxnd1	51.0837	58.7396	42.6128	1.38171	0.466459	8.18051e-05	0.0127605	6	115954811	115995005	-1	protein_coding	plexin D1 [Source:MGI Symbol;Acc:MGI:2154244]
ENSMUSG00000031453	Rasa3	24.7208	25.7906	18.8421	1.37904	0.46366	0.000589493	0.0482326	8	13566950	13677603	-1	protein_coding	RAS p21 protein activator 3 [Source:MGI Symbol;Acc:MGI:1197013]
ENSMUSG00000068740	Celsr2	27.2369	28.3361	20.6068	1.37748	0.462032	0.000337561	0.0340654	3	108390851	108415552	-1	protein_coding	cadherin, EGF LAG seven-pass G-type receptor 2 (flamingo homolog, Drosophila) [Source:MGI Symbol;Acc:MGI:1858235]
ENSMUSG00000073079	Srp54a	104.03	83.5827	114.63	-1.37364	-0.458008	0.000186282	0.0221335	12	55089202	55112891	1	protein_coding	signal recognition particle 54A [Source:MGI Symbol;Acc:MGI:1346087]
ENSMUSG00000041779	Tram2	78.425	85.6071	62.3904	1.37032	0.454512	8.35682e-05	0.0127605	1	20996299	21079229	-1	protein_coding	translocating chain-associating membrane protein 2 [Source:MGI Symbol;Acc:MGI:1924817]
ENSMUSG00000021182	Ccdc88c	47.3568	54.5512	39.8228	1.37005	0.454224	0.000232274	0.0264482	12	100912700	101028983	-1	protein_coding	coiled-coil domain containing 88C [Source:MGI Symbol;Acc:MGI:1915589]
ENSMUSG00000020027	Socs2	52.8841	37.7745	51.1842	-1.35578	-0.43912	0.000213037	0.0248799	10	95385362	95417180	-1	protein_coding	suppressor of cytokine signaling 2 [Source:MGI Symbol;Acc:MGI:1201787]
ENSMUSG00000030020	Prickle2	25.2543	29.5574	21.9182	1.35214	0.435244	0.000556056	0.046329	6	92370892	92706145	-1	protein_coding	prickle homolog 2 (Drosophila) [Source:MGI Symbol;Acc:MGI:1925144]
ENSMUSG00000087262	Gm15250	255.178	224.639	303.62	-1.35206	-0.435162	0.000479109	0.0414338	X	4048539	4051417	-1	pseudogene	predicted gene 15250 [Source:MGI Symbol;Acc:MGI:3826599]
ENSMUSG00000024913	Lrp5	143.593	169.9	125.794	1.3517	0.434776	3.40765e-05	0.00674813	19	3584828	3686564	-1	protein_coding	low density lipoprotein receptor-related protein 5 [Source:MGI Symbol;Acc:MGI:1278315]
ENSMUSG00000090104	Gm16241	33.5834	30.8935	41.6992	-1.34854	-0.431397	0.000147851	0.0194253	14	26389199	26395521	1	lincRNA	predicted gene 16241 [Source:MGI Symbol;Acc:MGI:3801907]
ENSMUSG00000015745	Plekho1	88.0632	84.5388	113.895	-1.34661	-0.429327	9.74384e-06	0.00277375	3	95988429	95996001	-1	protein_coding	pleckstrin homology domain containing, family O member 1 [Source:MGI Symbol;Acc:MGI:1914470]
ENSMUSG00000001552	Jup	84.0213	93.2706	69.1716	1.34656	0.429276	0.000296977	0.0312146	11	100368958	100397763	-1	protein_coding	junction plakoglobin [Source:MGI Symbol;Acc:MGI:96650]
ENSMUSG00000020091	Eif4ebp2	37.7695	44.8641	33.4513	1.33886	0.421	0.000423702	0.0379483	10	61432497	61452669	-1	protein_coding	eukaryotic translation initiation factor 4E binding protein 2 [Source:MGI Symbol;Acc:MGI:109198]
ENSMUSG00000020681	Ace	592.391	694.289	519.129	1.33745	0.419485	6.21222e-05	0.0113178	11	105967945	105989964	1	protein_coding	angiotensin I converting enzyme (peptidyl-dipeptidase A) 1 [Source:MGI Symbol;Acc:MGI:87874]
ENSMUSG00000001506	Col1a1	1118.07	1130.61	847.45	1.33414	0.415912	0.000436003	0.0384358	11	94936224	94953042	1	protein_coding	collagen, type I, alpha 1 [Source:MGI Symbol;Acc:MGI:88467]
ENSMUSG00000032875	Arhgef17	316.809	371.069	278.474	1.33238	0.414002	0.000378879	0.0357395	7	100869746	100932161	-1	protein_coding	Rho guanine nucleotide exchange factor (GEF) 17 [Source:MGI Symbol;Acc:MGI:2673002]
ENSMUSG00000027470	Mylk2	144.416	175.631	132.22	1.32862	0.409929	8.29183e-05	0.0127605	2	152911352	152923068	1	protein_coding	myosin, light polypeptide kinase 2, skeletal muscle [Source:MGI Symbol;Acc:MGI:2139434]
ENSMUSG00000028063	Lmna	361.819	245.895	322.231	-1.31105	-0.390724	9.6048e-05	0.0142652	3	88481148	88509956	-1	protein_coding	lamin A [Source:MGI Symbol;Acc:MGI:96794]
ENSMUSG00000030199	Etv6	51.0294	58.3799	44.7111	1.30505	0.38411	0.000452029	0.0395931	6	134035700	134270158	1	protein_coding	ets variant 6 [Source:MGI Symbol;Acc:MGI:109336]
ENSMUSG00000041058	Wwp1	71.9328	60.7483	78.1799	-1.29036	-0.367776	0.000616063	0.0492274	4	19608303	19708993	-1	protein_coding	WW domain containing E3 ubiquitin protein ligase 1 [Source:MGI Symbol;Acc:MGI:1861728]
ENSMUSG00000004263	Atn1	104.498	119.872	93.0084	1.289	0.366254	6.01091e-05	0.0110991	6	124739189	124756524	-1	protein_coding	atrophin 1 [Source:MGI Symbol;Acc:MGI:104725]
ENSMUSG00000038034	Igsf8	45.2088	47.5505	36.9612	1.28335	0.359919	0.000434995	0.0384358	1	172261641	172319841	1	protein_coding	immunoglobulin superfamily, member 8 [Source:MGI Symbol;Acc:MGI:2154090]
ENSMUSG00000018909	Arrb1	85.4271	95.8273	75.7105	1.26809	0.342652	0.00037343	0.0356821	7	99535466	99606771	1	protein_coding	arrestin, beta 1 [Source:MGI Symbol;Acc:MGI:99473]
ENSMUSG00000030341	Tnfrsf1a	91.7248	100.39	79.5291	1.26267	0.336477	0.00054677	0.0458348	6	125349362	125362484	1	protein_coding	tumor necrosis factor receptor superfamily, member 1a [Source:MGI Symbol;Acc:MGI:1314884]

## Sheet: Legend
ID	Ensembl gene ID.
mgi symbol	Gene symbol.
AvrExp	Average expression across all samples and conditions (in counts per million).
ave_LCS	Average expression for Apoe-/-LmnaLCS/LCS mouse model (in counts per million).
ave_WT	Average expression for Apoe-/-Lmna+/+ mouse model (in counts per million).
foldChange	Contains the expression ratio ave_LCS/ave_WT, or the negative of its inverse if the fold change value is lower than 1.
logFC	Contains the base 2 logarithmic transformation of the foldChange (FC).
P.Value	Represents the statistical significance of the observed differences in gene expression.
adj.P.Val	Contains p-values that have been adjusted by the False Discovery Rate method to correct for the fact that the statistical test performed implies multiple comparisons.
Localization fields	Chromosome, start and end coordinates, and strand.
Biotype	Gene type.
Description	Description of the gene product function.
